# Supplementary material for: Whole-genome sequencing and comparative analysis of two plant-associated strains of Rhodopseudomonas palustris (PS3 and YSC3)
Source: Sci Rep. 2018 Aug 24;8:12769. doi: 10.1038/s41598-018-31128-8 (PMC6109142; doi:10.1038/s41598-018-31128-8)
Supplement: Supplementary file 5 — Supplementary Table S1 [file 41598_2018_31128_MOESM5_ESM.xlsx]

## Sheet: 工作表1
Supplementary Table S1. List of overlapping genes in the R. palustris strains PS3, YSC3 and CGA009.
Locus_tag	Start	End	Length	strand	gene	Product description	orthoMCL cluster id
TX73_RS00495	107415	110564	3150	1	NA	transporter	0
TX73_RS07645	1661612	1664779	3168	1	NA	multidrug efflux RND transporter permease subunit	0
TX73_RS12090	2686141	2689305	3165	1	NA	multidrug efflux RND transporter permease subunit	0
TX73_RS13970	3105483	3108614	3132	1	NA	multidrug efflux RND transporter permease subunit	0
TX73_RS15085	3341940	3345080	3141	1	NA	transporter	0
TX73_RS19925	4404420	4407572	3153	-1	NA	multidrug efflux RND transporter permease subunit	0
TX73_RS20875	4635409	4638561	3153	-1	NA	transporter	0
RPPS3_14730	1606051	1609218	3168	1	NA	RND efflux system, inner membrane transporter	0
RPPS3_30040	3258409	3261549	3141	1	NA	RND efflux system, inner membrane transporter	0
RPPS3_30660	3335633	3338869	3237	-1	NA	multidrug resistance RND efflux system inner membrane transporter MexF	0
RPPS3_39190	4281940	4285086	3147	-1	NA	RND efflux system, inner membrane transporter	0
RPYSC3_14800	1595419	1598586	3168	1	NA	hypothetical protein	0
RPYSC3_30020	3283302	3286442	3141	1	NA	hypothetical protein	0
RPYSC3_30730	3370693	3373929	3237	-1	NA	hypothetical protein	0
RPYSC3_39500	4314937	4318068	3132	-1	NA	hypothetical protein	0
TX73_RS08425	1834778	1835995	1218	-1	NA	branched-chain amino acid ABC transporter substrate-binding protein	1
TX73_RS09175	2017212	2018447	1236	-1	NA	branched-chain amino acid ABC transporter substrate-binding protein	1
TX73_RS10380	2293274	2294506	1233	1	NA	branched-chain amino acid ABC transporter substrate-binding protein	1
TX73_RS19010	4206500	4207732	1233	1	NA	branched-chain amino acid ABC transporter substrate-binding protein	1
TX73_RS19015	4208080	4209309	1230	1	NA	branched-chain amino acid ABC transporter substrate-binding protein	1
RPPS3_16220	1772568	1773785	1218	-1	NA	hypothetical protein	1
RPPS3_17730	1951594	1952829	1236	-1	NA	hypothetical protein	1
RPPS3_20280	2235583	2236815	1233	1	NA	hypothetical protein	1
RPPS3_37520	4100112	4101347	1236	1	NA	hypothetical protein	1
RPPS3_37530	4101693	4102922	1230	1	ilvJ	hypothetical protein	1
RPYSC3_16370	1765482	1766699	1218	-1	NA	hypothetical protein	1
RPYSC3_17930	1949417	1950652	1236	-1	NA	hypothetical protein	1
RPYSC3_20410	2228190	2229422	1233	1	NA	hypothetical protein	1
RPYSC3_37750	4130284	4131519	1236	1	NA	hypothetical protein	1
RPYSC3_37760	4131866	4133095	1230	1	NA	hypothetical protein	1
TX73_RS07245	1570899	1574057	3159	-1	NA	cation transporter	2
TX73_RS09225	2032754	2035876	3123	1	NA	cytochrome-c peroxidase	2
TX73_RS10480	2315398	2318613	3216	1	NA	cation transporter	2
TX73_RS22890	5050705	5053800	3096	-1	NA	cytochrome-c peroxidase	2
RPPS3_13920	1516247	1519405	3159	-1	ybdE	cobalt-zinc-cadmium resistance protein CzcA, cation efflux system protein CusA	2
RPPS3_17840	1969156	1972278	3123	1	czcA	cobalt-zinc-cadmium resistance protein CzcA, cation efflux system protein CusA	2
RPPS3_20600	2270948	2274169	3222	1	NA	cobalt-zinc-cadmium resistance protein CzcA, cation efflux system protein CusA	2
RPPS3_20650	2278488	2281688	3201	1	czcA	cobalt-zinc-cadmium resistance protein CzcA, cation efflux system protein CusA	2
RPPS3_44490	4866352	4869441	3090	-1	czcA	cobalt-zinc-cadmium resistance protein CzcA, cation efflux system protein CusA	2
RPYSC3_13990	1505675	1508833	3159	-1	NA	hypothetical protein	2
RPYSC3_18030	1965144	1968266	3123	1	NA	hypothetical protein	2
RPYSC3_20620	2250905	2254126	3222	1	NA	hypothetical protein	2
RPYSC3_20670	2258442	2261642	3201	1	NA	hypothetical protein	2
RPYSC3_44920	4915911	4919000	3090	-1	NA	hypothetical protein	2
TX73_RS08010	1747205	1749535	2331	1	NA	carbon monoxide dehydrogenase	5
TX73_RS11180	2467751	2470126	2376	-1	NA	carbon monoxide dehydrogenase	5
TX73_RS20285	4491815	4494136	2322	-1	NA	carbon monoxide dehydrogenase	5
TX73_RS23870	5262537	5264891	2355	1	NA	carbon monoxide dehydrogenase	5
RPPS3_15430	1686081	1688411	2331	1	NA	putative hypoxanthine oxidase XdhD	5
RPPS3_22250	2446391	2448772	2382	-1	NA	xanthine dehydrogenase family protein, large subunit	5
RPPS3_39890	4368023	4370344	2322	-1	NA	xanthine dehydrogenase family protein, large subunit	5
RPPS3_46280	5065949	5068303	2355	1	coxL	carbon-monoxide dehydrogenase large subunit	5
RPYSC3_15520	1676867	1679197	2331	1	NA	hypothetical protein	5
RPYSC3_22280	2421166	2423541	2376	-1	NA	hypothetical protein	5
RPYSC3_40210	4401193	4403514	2322	-1	NA	hypothetical protein	5
RPYSC3_46770	5116306	5118660	2355	1	NA	hypothetical protein	5
TX73_RS13115	2922833	2925964	3132	1	NA	acriflavine resistance protein B	6
TX73_RS13120	2925964	2929071	3108	1	NA	acriflavine resistance protein B	6
TX73_RS17770	3930242	3933379	3138	1	NA	acriflavine resistance protein B	6
RPPS3_09830	1082730	1085897	3168	-1	NA	AcrB/AcrD/AcrF family protein	6
RPPS3_26460	2884525	2887656	3132	1	NA	acriflavin resistance protein	6
RPPS3_26470	2887656	2890763	3108	1	NA	RND multidrug efflux transporter, acriflavin resistance protein	6
RPPS3_35160	3831139	3834276	3138	1	NA	acriflavin resistance protein	6
RPYSC3_13620	1454312	1457461	3150	-1	NA	hypothetical protein	6
RPYSC3_26200	2868920	2872051	3132	1	NA	hypothetical protein	6
RPYSC3_26210	2872051	2875158	3108	1	NA	hypothetical protein	6
RPYSC3_35340	3860348	3863485	3138	1	NA	hypothetical protein	6
TX73_RS06200	1328639	1330291	1653	-1	NA	ABC transporter ATP-binding protein	7
TX73_RS11880	2640750	2642408	1659	1	NA	ABC transporter ATP-binding protein	7
TX73_RS13485	3007305	3008927	1623	-1	NA	ABC transporter ATP-binding protein	7
RPPS3_12740	1390862	1392514	1653	-1	NA	ABC transporter-like	7
RPPS3_23100	2544610	2546268	1659	1	NA	putative glutathione transporter, ATP-binding component	7
RPPS3_23810	2622621	2624243	1623	-1	NA	ABC transporter-like	7
RPYSC3_12460	1336240	1337892	1653	-1	NA	hypothetical protein	7
RPYSC3_23200	2522417	2524075	1659	1	NA	hypothetical protein	7
RPYSC3_23830	2591178	2592800	1623	-1	NA	hypothetical protein	7
TX73_RS08365	1822478	1824169	1692	-1	NA	chemotaxis protein	8
TX73_RS23690	5219533	5221224	1692	-1	NA	chemotaxis protein	8
TX73_RS23695	5221609	5223303	1695	-1	NA	chemotaxis protein	8
RPPS3_16110	1760377	1762068	1692	-1	NA	target SNARE coiled-coil homology domain	8
RPPS3_45990	5022934	5024625	1692	-1	NA	target SNARE coiled-coil homology domain	8
RPPS3_46000	5025132	5026823	1692	-1	NA	target SNARE coiled-coil homology domain	8
RPYSC3_16260	1753233	1754924	1692	-1	NA	hypothetical protein	8
RPYSC3_46460	5072182	5073873	1692	-1	NA	hypothetical protein	8
RPYSC3_46470	5074391	5076082	1692	-1	NA	hypothetical protein	8
TX73_RS10020	2205714	2208764	3051	1	NA	ACR family transporter	9
TX73_RS10055	2215077	2218232	3156	1	NA	RND efflux transporter	9
TX73_RS22515	4970295	4973432	3138	-1	NA	RND efflux transporter	9
RPPS3_19540	2151301	2154351	3051	1	NA	RND efflux transporter	9
RPPS3_19610	2160681	2163836	3156	1	NA	cobalt-zinc-cadmium resistance protein CzcA, cation efflux system protein CusA	9
RPPS3_43760	4782232	4785369	3138	-1	NA	acriflavin resistance protein	9
RPYSC3_19680	2145253	2148303	3051	1	NA	hypothetical protein	9
RPYSC3_19750	2154632	2157787	3156	1	NA	hypothetical protein	9
RPYSC3_44170	4833384	4836521	3138	-1	NA	hypothetical protein	9
TX73_RS10255	2263876	2265765	1890	1	trkD	potassium transporter Kup	10
TX73_RS15350	3406021	3407925	1905	-1	trkD	potassium transporter Kup	10
TX73_RS15440	3427479	3429341	1863	-1	trkD	potassium transporter Kup	10
RPPS3_20010	2206302	2208191	1890	1	NA	Kup system potassium uptake protein	10
RPPS3_30480	3315712	3317616	1905	-1	kup	Kup system potassium uptake protein	10
RPPS3_30730	3345027	3346889	1863	-1	kup	Kup system potassium uptake protein	10
RPYSC3_20130	2198089	2199978	1890	1	NA	hypothetical protein	10
RPYSC3_30550	3350766	3352670	1905	-1	NA	hypothetical protein	10
RPYSC3_30800	3380078	3381940	1863	-1	NA	hypothetical protein	10
TX73_RS11715	2602794	2605472	2679	1	NA	flagellin	11
TX73_RS19985	4414935	4417595	2661	-1	NA	flagellin	11
TX73_RS20055	4433205	4435871	2667	-1	NA	flagellin	11
RPPS3_22770	2506553	2509240	2688	1	NA	flagellar hook-associated protein FliD	11
RPPS3_39310	4292453	4295113	2661	-1	NA	flagellar hook-associated protein FliD	11
RPPS3_39450	4310743	4313466	2724	-1	NA	flagellar hook-associated protein FliD	11
RPYSC3_22860	2484471	2487155	2685	1	NA	hypothetical protein	11
RPYSC3_39620	4325433	4328093	2661	-1	NA	hypothetical protein	11
RPYSC3_39760	4343734	4346400	2667	-1	NA	hypothetical protein	11
TX73_RS11970	2660881	2662416	1536	-1	NA	nitrogenase molybdenum-iron protein subunit alpha	12
TX73_RS12050	2677746	2679251	1506	1	NA	nitrogenase molybdenum-iron protein subunit alpha	12
TX73_RS13450	2998778	3000286	1509	1	NA	nitrogenase molybdenum-iron protein subunit alpha	12
RPPS3_23240	2558884	2560419	1536	-1	NA	nitrogenase alpha chain-like protein	12
RPPS3_23390	2575750	2577255	1506	1	NA	nitrogenase alpha chain-like protein	12
RPPS3_23740	2614102	2615610	1509	1	NA	nitrogenase alpha chain-like protein	12
RPYSC3_23380	2542229	2543764	1536	-1	NA	hypothetical protein	12
RPYSC3_23540	2559087	2560592	1506	1	NA	hypothetical protein	12
RPYSC3_23750	2582665	2584173	1509	1	NA	hypothetical protein	12
TX73_RS02785	600714	602168	1455	-1	NA	polymerase	14
TX73_RS12330	2745582	2747036	1455	1	NA	polymerase	14
TX73_RS17455	3865814	3867313	1500	1	NA	polymerase	14
RPPS3_24250	2668617	2670158	1542	1	NA	putative Omp2b porin	14
RPPS3_34600	3768625	3770154	1530	1	NA	putative outer membrane protein, possible porin precursor	14
RPYSC3_05610	607004	608455	1452	-1	NA	hypothetical protein	14
RPYSC3_24560	2674685	2676139	1455	1	NA	hypothetical protein	14
RPYSC3_34760	3795810	3797300	1491	1	NA	hypothetical protein	14
TX73_RS00080	17445	18902	1458	-1	NA	cytochrome c oxidase accessory protein CcoG	15
TX73_RS05195	1115514	1116956	1443	-1	NA	cytochrome c oxidase accessory protein CcoG	15
RPPS3_00170	18672	20123	1452	-1	fixG	type cbb3 cytochrome oxidase biogenesis protein CcoG, involved in Cu oxidation	15
RPPS3_10680	1177836	1179278	1443	-1	NA	FixG-related protein	15
RPYSC3_00180	18667	20124	1458	-1	NA	hypothetical protein	15
RPYSC3_10470	1130343	1131785	1443	-1	NA	hypothetical protein	15
TX73_RS02025	427489	429726	2238	1	NA	bifunctional diguanylate cyclase/phosphodiesterase	16
TX73_RS17390	3849886	3852360	2475	-1	NA	GGDEF domain-containing protein	16
RPPS3_04030	428207	430450	2244	1	NA	hypothetical protein	16
RPPS3_34460	3752690	3755164	2475	-1	NA	hypothetical protein	16
RPYSC3_04070	427069	429312	2244	1	NA	hypothetical protein	16
RPYSC3_34620	3779863	3782337	2475	-1	NA	hypothetical protein	16
TX73_RS02385	508060	509553	1494	1	gabD	NAD-dependent succinate-semialdehyde dehydrogenase	17
TX73_RS11850	2632826	2634277	1452	1	gabD	NAD-dependent succinate-semialdehyde dehydrogenase	17
RPPS3_04730	507711	509204	1494	1	gabD	succinate-semialdehyde dehydrogenase NAD(P)+	17
RPPS3_23040	2536677	2538137	1461	1	gabD	succinate-semialdehyde dehydrogenase NAD(P)+	17
RPYSC3_04840	516208	517701	1494	1	NA	hypothetical protein	17
RPYSC3_23140	2514484	2515944	1461	1	NA	hypothetical protein	17
TX73_RS03920	842040	843701	1662	-1	NA	ABC transporter substrate-binding protein	18
TX73_RS03925	843889	845487	1599	1	NA	ABC transporter substrate-binding protein	18
RPPS3_07740	843549	845210	1662	-1	NA	hypothetical protein containing solute-binding protein family 5 domain	18
RPPS3_07750	845398	846996	1599	1	NA	hypothetical protein containing solute-binding protein family 5 domain	18
RPYSC3_07920	853512	855173	1662	-1	NA	hypothetical protein	18
RPYSC3_07930	855361	856959	1599	1	NA	hypothetical protein	18
TX73_RS04010	860813	863527	2715	-1	NA	GGDEF domain-containing protein	19
TX73_RS15095	3345579	3348227	2649	1	NA	GGDEF-domain containing protein	19
RPPS3_07870	865012	867651	2640	-1	NA	putative diguanylate cyclase (GGDEF)/phosphodiesterase (EAL) with PAS domain	19
RPPS3_30050	3262115	3264709	2595	1	NA	hypothetical protein	19
RPYSC3_08050	872398	875037	2640	-1	NA	hypothetical protein	19
RPYSC3_30030	3287005	3289599	2595	1	NA	hypothetical protein	19
TX73_RS04855	1044331	1046316	1986	-1	NA	transketolase	20
TX73_RS23715	5226783	5228798	2016	-1	NA	transketolase	20
RPPS3_09540	1051032	1053017	1986	-1	cbbT	transketolase	20
RPPS3_46040	5030290	5032305	2016	-1	cbbT	transketolase	20
RPYSC3_09760	1057194	1059179	1986	-1	NA	hypothetical protein	20
RPYSC3_46530	5080602	5082614	2013	-1	NA	hypothetical protein	20
TX73_RS06775	1447208	1451350	4143	1	NA	histidine kinase	21
TX73_RS10735	2367208	2372346	5139	-1	NA	histidine kinase	21
RPPS3_09970	1101891	1107029	5139	1	NA	hypothetical protein	21
RPPS3_21330	2342330	2347468	5139	-1	NA	hypothetical protein	21
RPYSC3_13760	1473452	1478587	5136	1	NA	hypothetical protein	21
RPYSC3_21360	2322280	2327418	5139	-1	NA	hypothetical protein	21
TX73_RS05180	1111734	1113680	1947	-1	NA	alkyl sulfatase	22
TX73_RS22135	4891911	4893896	1986	-1	NA	alkyl sulfatase	22
RPPS3_10640	1173471	1175417	1947	-1	NA	alkyl sulfatase	22
RPPS3_42990	4702827	4704812	1986	-1	NA	alkyl sulfatase	22
RPYSC3_10430	1125981	1127927	1947	-1	NA	hypothetical protein	22
RPYSC3_43360	4752033	4754018	1986	-1	NA	hypothetical protein	22
TX73_RS05405	1165116	1166102	987	1	NA	alcohol dehydrogenase	23
TX73_RS23790	5244361	5245347	987	1	NA	alcohol dehydrogenase	23
RPPS3_11130	1227520	1228506	987	1	NA	acryloyl-CoA reductase AcuI/YhdH	23
RPPS3_46190	5047822	5048808	987	1	NA	acryloyl-CoA reductase AcuI/YhdH	23
RPYSC3_10920	1181037	1182023	987	1	NA	hypothetical protein	23
RPYSC3_46680	5098129	5099115	987	1	NA	hypothetical protein	23
TX73_RS05820	1247853	1249496	1644	-1	groEL	molecular chaperone GroEL	24
TX73_RS11025	2437219	2438862	1644	-1	groEL	molecular chaperone GroEL	24
RPPS3_11950	1307337	1308980	1644	-1	groEL	heat shock protein 60 family chaperone GroEL	24
RPPS3_21950	2417364	2419004	1641	-1	groEL	heat shock protein 60 family chaperone GroEL	24
RPYSC3_11690	1254947	1256590	1644	-1	NA	hypothetical protein	24
RPYSC3_21970	2390496	2392136	1641	-1	NA	hypothetical protein	24
TX73_RS07165	1551670	1553493	1824	-1	NA	allophanate hydrolase	25
TX73_RS07480	1626850	1628655	1806	-1	NA	allophanate hydrolase	25
RPPS3_13760	1497023	1498843	1821	-1	NA	allophanate hydrolase	25
RPPS3_14400	1572461	1574266	1806	-1	NA	allophanate hydrolase	25
RPYSC3_13820	1485317	1487137	1821	-1	NA	hypothetical protein	25
RPYSC3_14470	1561792	1563597	1806	-1	NA	hypothetical protein	25
TX73_RS08300	1807250	1810063	2814	1	NA	ATPase	26
TX73_RS08555	1864447	1867260	2814	1	NA	ATPase	26
RPPS3_15980	1745088	1747910	2823	1	cheA	chemotaxis protein CheA	26
RPPS3_16480	1802280	1805102	2823	1	cheA	chemotaxis protein CheA	26
RPYSC3_16110	1736917	1739739	2823	1	NA	hypothetical protein	26
RPYSC3_16660	1799736	1802558	2823	1	NA	hypothetical protein	26
TX73_RS08690	1899531	1901087	1557	-1	NA	acyl-CoA synthetase	27
TX73_RS24665	5446767	5448317	1551	1	NA	acyl-CoA synthetase	27
RPPS3_16760	1837882	1839438	1557	-1	NA	long-chain-fatty-acid--CoA ligase	27
RPPS3_47890	5258236	5259786	1551	1	NA	long-chain-fatty-acid--CoA ligase	27
RPYSC3_16940	1836012	1837568	1557	-1	NA	hypothetical protein	27
RPYSC3_48960	5359347	5360897	1551	1	NA	hypothetical protein	27
TX73_RS08725	1908951	1910198	1248	1	NA	acyl-CoA dehydrogenase	28
TX73_RS08730	1910349	1911593	1245	1	NA	acyl-CoA dehydrogenase	28
RPPS3_16830	1847218	1848465	1248	1	NA	acyl-CoA dehydrogenase, short-chain specific	28
RPPS3_16840	1848594	1849838	1245	1	NA	acyl-CoA dehydrogenase, short-chain specific	28
RPYSC3_17010	1845359	1846606	1248	1	NA	hypothetical protein	28
RPYSC3_17020	1846735	1847979	1245	1	NA	hypothetical protein	28
TX73_RS09855	2163410	2164981	1572	1	NA	serine peptidase	29
TX73_RS23360	5152730	5154292	1563	-1	NA	serine peptidase	29
RPPS3_19220	2109897	2111468	1572	1	NA	serine protease precursor MucD/AlgY associated with sigma factor RpoE	29
RPPS3_45320	4955560	4957122	1563	-1	htrA	HtrA protease/chaperone protein	29
RPYSC3_19350	2102892	2104463	1572	1	NA	hypothetical protein	29
RPYSC3_45790	5005437	5006999	1563	-1	NA	hypothetical protein	29
TX73_RS11830	2627760	2629262	1503	-1	NA	hypothetical protein	30
TX73_RS17840	3945053	3946567	1515	-1	NA	hypothetical protein	30
RPPS3_23000	2531534	2533036	1503	-1	NA	tricarboxylate transport membrane protein TctA	30
RPPS3_35310	3846577	3848091	1515	-1	NA	tricarboxylate transport membrane protein TctA	30
RPYSC3_23090	2509339	2510841	1503	-1	NA	hypothetical protein	30
RPYSC3_35510	3876485	3877999	1515	-1	NA	hypothetical protein	30
TX73_RS11965	2659490	2660881	1392	-1	NA	hydrogenase	31
TX73_RS13455	3000298	3001680	1383	1	NA	hydrogenase	31
RPPS3_23230	2557493	2558884	1392	-1	NA	nitrogenase molybdenum-iron protein beta chain	31
RPPS3_23750	2615622	2617004	1383	1	NA	nitrogenase molybdenum-iron protein beta chain	31
RPYSC3_23370	2540838	2542229	1392	-1	NA	hypothetical protein	31
RPYSC3_23760	2584185	2585567	1383	1	NA	hypothetical protein	31
TX73_RS11995	2666883	2667758	876	-1	NA	nitrogenase iron protein	32
TX73_RS13445	2997843	2998712	870	1	NA	nitrogenase iron protein	32
RPPS3_23290	2564887	2565762	876	-1	NA	nitrogenase subunit NifH-like protein, type 1	32
RPPS3_23730	2613165	2614034	870	1	NA	nitrogenase subunit NifH-like protein, type 1	32
RPYSC3_23430	2548228	2549103	876	-1	NA	hypothetical protein	32
RPYSC3_23740	2581730	2582599	870	1	NA	hypothetical protein	32
TX73_RS12045	2676404	2677717	1314	1	NA	O-acetylhomoserine aminocarboxypropyltransferase	33
TX73_RS21680	4795019	4796326	1308	1	NA	O-acetylhomoserine aminocarboxypropyltransferase	33
RPPS3_23380	2574421	2575734	1314	1	NA	O-acetylhomoserine sulfhydrylase	33
RPPS3_42120	4606496	4607803	1308	1	oahs	O-acetylhomoserine sulfhydrylase / O-succinylhomoserine sulfhydrylase	33
RPYSC3_23530	2557758	2559071	1314	1	NA	hypothetical protein	33
RPYSC3_42510	4657491	4658798	1308	1	NA	hypothetical protein	33
TX73_RS13475	3004528	3006129	1602	-1	NA	peptide ABC transporter substrate-binding protein	34
TX73_RS13500	3010761	3012377	1617	-1	NA	peptide ABC transporter substrate-binding protein	34
RPPS3_23790	2619841	2621442	1602	-1	NA	ABC transporter oligopeptide-binding protein	34
RPPS3_23840	2626077	2627693	1617	-1	NA	ABC transporter oligopeptide-binding protein	34
RPYSC3_23810	2588401	2590002	1602	-1	NA	hypothetical protein	34
RPYSC3_23860	2594634	2596250	1617	-1	NA	hypothetical protein	34
TX73_RS12705	2833995	2835791	1797	1	NA	radical SAM protein	35
TX73_RS23030	5085773	5087548	1776	-1	NA	radical SAM protein	35
RPPS3_24990	2754998	2756794	1797	1	NA	elongator protein 3/MiaB/NifB	35
RPPS3_44750	4895993	4897768	1776	-1	NA	BchE/P-methylase family protein	35
RPYSC3_25300	2761230	2763026	1797	1	NA	hypothetical protein	35
RPYSC3_45210	4948880	4950655	1776	-1	NA	hypothetical protein	35
TX73_RS15380	3411808	3414084	2277	1	NA	ATPase	36
TX73_RS15385	3414088	3416415	2328	1	NA	ATPase	36
RPPS3_30550	3321509	3323791	2283	1	phyB	phytochrome, two-component sensor histidine kinase	36
RPPS3_30560	3323788	3326112	2325	1	phyB	phytochrome, two-component sensor histidine kinase	36
RPYSC3_30620	3356568	3358850	2283	1	NA	hypothetical protein	36
RPYSC3_30630	3358847	3361171	2325	1	NA	hypothetical protein	36
TX73_RS16590	3659926	3661116	1191	-1	tuf	elongation factor Tu	37
TX73_RS16750	3702061	3703251	1191	-1	tuf	elongation factor Tu	37
RPPS3_32970	3580995	3582185	1191	-1	tuf	translation elongation factor Tu	37
RPPS3_33180	3611673	3612863	1191	-1	tuf	translation elongation factor Tu	37
RPYSC3_33120	3616223	3617413	1191	-1	NA	hypothetical protein	37
RPYSC3_33350	3649441	3650631	1191	-1	NA	hypothetical protein	37
TX73_RS16895	3733281	3735482	2202	1	NA	glycogen debranching enzyme	38
TX73_RS18620	4114210	4116291	2082	1	NA	glycogen debranching enzyme	38
RPPS3_33450	3640795	3642996	2202	1	NA	glycogen debranching enzyme	38
RPPS3_36750	4011065	4013146	2082	1	glgX	glycogen debranching enzyme	38
RPYSC3_33920	3712182	3714383	2202	1	NA	hypothetical protein	38
RPYSC3_36960	4040692	4042773	2082	1	NA	hypothetical protein	38
TX73_RS21960	4854274	4855959	1686	-1	NA	chemotaxis protein	39
TX73_RS21965	4856166	4857851	1686	-1	NA	chemotaxis protein	39
RPPS3_42650	4665493	4667178	1686	-1	NA	target SNARE coiled-coil homology domain	39
RPPS3_42660	4667385	4669070	1686	-1	NA	target SNARE coiled-coil homology domain	39
RPYSC3_43020	4714589	4716274	1686	-1	NA	hypothetical protein	39
RPYSC3_43030	4716480	4718165	1686	-1	NA	hypothetical protein	39
TX73_RS01970	414065	416377	2313	1	NA	oxidoreductase	40
RPPS3_03920	414494	416809	2316	1	NA	putative formate dehydrogenase oxidoreductase protein	40
RPPS3_09860	1089421	1091817	2397	1	NA	putative formate dehydrogenase oxidoreductase protein	40
RPYSC3_03960	413607	415922	2316	1	NA	hypothetical protein	40
RPYSC3_13650	1460988	1463384	2397	1	NA	hypothetical protein	40
TX73_RS02235	473947	475629	1683	-1	NA	signal transduction histidine kinase	41
TX73_RS09625	2116794	2118473	1680	1	NA	signal transduction histidine kinase	41
RPPS3_04430	473395	475077	1683	-1	NA	methyl-accepting chemotaxis receptor/sensory transducer with PAS domain	41
RPYSC3_04510	478802	480484	1683	-1	NA	hypothetical protein	41
RPYSC3_04520	480854	482521	1668	-1	NA	hypothetical protein	41
TX73_RS03020	645698	648439	2742	1	NA	hybrid sensor histidine kinase/response regulator	42
RPPS3_05940	641616	644360	2745	1	NA	histidine kinase	42
RPPS3_17400	1911920	1914721	2802	-1	NA	sensor histidine kinase with a PAC motif and a response regulator receiver domain	42
RPYSC3_06090	652773	655517	2745	1	NA	hypothetical protein	42
RPYSC3_17600	1909961	1912762	2802	-1	NA	hypothetical protein	42
TX73_RS05750	1229602	1231518	1917	1	NA	cell division protein FtsH	43
RPPS3_11810	1289083	1290999	1917	1	ftsH	cell division protein FtsH	43
RPPS3_41120	4505285	4507135	1851	-1	NA	cell division protein FtsH	43
RPYSC3_11550	1236712	1238628	1917	1	NA	hypothetical protein	43
RPYSC3_41550	4558375	4560231	1857	-1	NA	hypothetical protein	43
TX73_RS07610	1655417	1655572	156	1	NA	light-harvesting protein B-800-850 subunit beta B	44
TX73_RS21885	4838558	4838713	156	1	NA	light-harvesting protein B-800-850 subunit beta B	44
RPPS3_14660	1599863	1600018	156	1	pucB	light-harvesting protein B-800-850 beta chain	44
RPYSC3_14730	1589233	1589388	156	1	NA	hypothetical protein	44
RPYSC3_42860	4696970	4697125	156	1	NA	hypothetical protein	44
TX73_RS12635	2818876	2820561	1686	1	NA	chemotaxis protein	45
RPPS3_24850	2740088	2741773	1686	1	NA	target SNARE coiled-coil homology domain	45
RPPS3_34020	3714456	3716141	1686	1	NA	target SNARE coiled-coil homology domain	45
RPYSC3_25160	2746916	2748601	1686	1	NA	hypothetical protein	45
RPYSC3_34230	3744863	3746548	1686	1	NA	hypothetical protein	45
TX73_RS16865	3727317	3728423	1107	1	NA	nitrite reductase, copper-containing	46
TX73_RS21150	4686505	4687617	1113	1	NA	nitrite reductase, copper-containing	46
RPPS3_33410	3637036	3638142	1107	1	nirK	copper-containing nitrite reductase	46
RPPS3_41010	4493420	4494532	1113	1	nirK	copper-containing nitrite reductase	46
RPYSC3_41430	4545965	4547077	1113	1	NA	hypothetical protein	46
TX73_RS08600	1876349	1880449	4101	1	NA	serine protease	47
TX73_RS18120	4013663	4016911	3249	-1	NA	serine protease	47
RPPS3_35840	3914890	3918033	3144	-1	NA	hypothetical protein	47
RPYSC3_16760	1811658	1816259	4602	1	NA	hypothetical protein	47
RPYSC3_36070	3945550	3948705	3156	-1	NA	hypothetical protein	47
TX73_RS03005	643359	644579	1221	-1	NA	branched-chain amino acid ABC transporter substrate-binding protein	52
RPPS3_05910	639275	640495	1221	-1	NA	branched-chain amino acid ABC transporter substrate-binding protein	52
RPYSC3_06060	650433	651653	1221	-1	NA	hypothetical protein	52
RPYSC3_07130	771103	772323	1221	1	NA	hypothetical protein	52
TX73_RS03520	756887	759601	2715	1	NA	multidrug ABC transporter ATP-binding protein	53
TX73_RS20840	4626573	4629368	2796	-1	NA	multidrug ABC transporter ATP-binding protein	53
RPPS3_06920	753103	755817	2715	1	NA	ABC-type multidrug transport system ATP-binding component yhiH	53
RPYSC3_07080	764864	767578	2715	1	NA	ABC-type multidrug transport system ATP-binding component yhiH	53
TX73_RS04220	913151	915367	2217	1	NA	3-hydroxyacyl-CoA dehydrogenase	55
RPPS3_08290	917411	919627	2217	1	NA	3-hydroxyacyl-CoA dehydrogenase	55
RPYSC3_08470	924962	927178	2217	1	NA	hypothetical protein	55
RPYSC3_33880	3706236	3708356	2121	1	NA	hypothetical protein	55
TX73_RS07045	1526517	1527905	1389	1	NA	V-containing nitrogenase subunit beta	56
TX73_RS07335	1590406	1591791	1386	-1	NA	Fe-only nitrogenase subunit beta	56
RPPS3_14090	1535971	1537356	1386	-1	anfK	nitrogenase (iron-iron) beta chain	56
RPYSC3_14160	1525322	1526707	1386	-1	anfK	nitrogenase (iron-iron) beta chain	56
TX73_RS07035	1524697	1526115	1419	1	NA	nitrogenase vanadium-iron protein, alpha chain	57
TX73_RS07345	1592257	1593825	1569	-1	NA	nitrogenase iron-iron protein, alpha chain	57
RPPS3_14110	1537822	1539390	1569	-1	anfD	nitrogenase (iron-iron) alpha chain	57
RPYSC3_14180	1527173	1528741	1569	-1	anfD	nitrogenase (iron-iron) alpha chain	57
TX73_RS07015	1520225	1521856	1632	1	NA	sigma-54-dependent Fis family transcriptional regulator	58
TX73_RS07355	1595226	1596854	1629	-1	NA	sigma-54-dependent Fis family transcriptional regulator	58
RPPS3_14130	1540790	1542475	1686	-1	anfA	nitrogenase (iron-iron) transcriptional regulator	58
RPYSC3_14200	1530141	1531826	1686	-1	anfA	nitrogenase (iron-iron) transcriptional regulator	58
TX73_RS07945	1731700	1733157	1458	1	rbcL	ribulose bisphosphate carboxylase large chain	59
RPPS3_15360	1677189	1678646	1458	1	cbbL	ribulose bisphosphate carboxylase large chain	59
RPYSC3_15440	1666659	1668116	1458	1	NA	hypothetical protein	59
RPYSC3_30410	3333660	3335087	1428	1	NA	hypothetical protein	59
TX73_RS08305	1810060	1810560	501	1	NA	chemotaxis protein CheW	60
TX73_RS08560	1867257	1867757	501	1	NA	chemotaxis protein CheW	60
RPPS3_15990	1747907	1748407	501	1	cheW	chemotaxis protein CheW	60
RPYSC3_16120	1739736	1740236	501	1	cheW	chemotaxis protein CheW	60
TX73_RS09265	2041668	2043896	2229	1	NA	ligand-gated channel protein	61
RPPS3_17920	1978407	1980632	2226	1	NA	ligand-gated channel protein	61
RPYSC3_18110	1974165	1976390	2226	1	NA	hypothetical protein	61
RPYSC3_18120	1976390	1978642	2253	1	NA	hypothetical protein	61
TX73_RS12115	2694083	2696395	2313	-1	NA	TonB-dependent receptor	62
RPPS3_20160	2222379	2224379	2001	1	NA	TonB-dependent receptor	62
RPYSC3_20280	2214161	2216161	2001	1	NA	hypothetical protein	62
RPYSC3_24130	2627070	2629385	2316	-1	NA	hypothetical protein	62
TX73_RS13160	2934995	2936386	1392	1	NA	channel protein TolC	63
RPPS3_26520	2894103	2895494	1392	1	NA	channel protein TolC	63
RPYSC3_26280	2881070	2882461	1392	1	NA	hypothetical protein	63
RPYSC3_40870	4482394	4483758	1365	1	NA	hypothetical protein	63
TX73_RS13915	3093944	3095242	1299	1	glyA	serine hydroxymethyltransferase	64
TX73_RS14270	3170000	3171304	1305	-1	glyA	serine hydroxymethyltransferase	64
RPPS3_27670	3011259	3012557	1299	1	glyA	serine hydroxymethyltransferase	64
RPYSC3_28280	3102855	3104153	1299	-1	glyA	serine hydroxymethyltransferase	64
TX73_RS00555	123611	125359	1749	-1	NA	benzaldehyde lyase	65
TX73_RS14095	3132481	3134220	1740	-1	NA	benzaldehyde lyase	65
RPPS3_28040	3048428	3050167	1740	-1	NA	acetolactate synthase large subunit	65
RPYSC3_27920	3066077	3067816	1740	1	NA	acetolactate synthase large subunit	65
TX73_RS24855	3217041	3217955	915	-1	NA	hypothetical protein	66
TX73_RS24860	3217952	3219232	1281	-1	NA	hypothetical protein	66
RPPS3_28820	3127831	3130074	2244	-1	NA	ferrichrome-iron receptor	66
RPYSC3_28800	3151811	3154054	2244	-1	NA	ferrichrome-iron receptor	66
TX73_RS16940	3746647	3748143	1497	-1	NA	phosphoglucomutase	67
RPPS3_33520	3649724	3651220	1497	-1	algC	phosphoglucosamine mutase / phosphomannomutase	67
RPPS3_40780	4470826	4472322	1497	1	algC	phosphoglucosamine mutase / phosphomannomutase	67
RPYSC3_41170	4519266	4520762	1497	1	NA	hypothetical protein	67
TX73_RS11510	2557368	2557700	333	1	NA	transcriptional regulator	68
TX73_RS18160	4023643	4023999	357	-1	NA	transcriptional regulator	68
RPPS3_35910	3924364	3924741	378	-1	arsR	arsenical resistance operon repressor	68
RPYSC3_36150	3955483	3955839	357	-1	arsR	arsenical resistance operon repressor	68
TX73_RS07025	1522488	1523378	891	-1	nifH	nitrogenase reductase	69
TX73_RS23605	5204850	5205746	897	-1	nifH	nitrogenase reductase	69
RPPS3_45810	5007491	5008384	894	-1	NA	nitrogenase (molybdenum-iron) reductase and maturation protein NifH	69
RPYSC3_46280	5057417	5058310	894	-1	NA	nitrogenase (molybdenum-iron) reductase and maturation protein NifH	69
TX73_RS00005	679	2097	1419	1	NA	chromosomal replication initiator protein DnaA	73
RPPS3_00010	679	2097	1419	1	dnaA	chromosomal replication initiator protein DnaA	73
RPYSC3_00010	679	2097	1419	1	dnaA	chromosomal replication initiator protein DnaA	73
TX73_RS00010	2332	3450	1119	1	NA	DNA polymerase III subunit beta	74
RPPS3_00020	2339	3457	1119	1	dnaN	DNA polymerase III subunit beta	74
RPYSC3_00020	2339	3457	1119	1	dnaN	DNA polymerase III subunit beta	74
TX73_RS00015	3694	4833	1140	1	NA	DNA replication/repair protein RecF	75
RPPS3_00030	3657	4796	1140	1	recF	DNA replication/repair protein RecF	75
RPYSC3_00030	3659	4798	1140	1	recF	DNA replication/repair protein RecF	75
TX73_RS00020	5050	7491	2442	1	NA	DNA gyrase subunit B	76
RPPS3_00040	5013	7454	2442	1	gyrB	DNA gyrase subunit B	76
RPYSC3_00040	5015	7456	2442	1	gyrB	DNA gyrase subunit B	76
TX73_RS00025	7673	8791	1119	-1	NA	4-hydroxyphenylpyruvate dioxygenase	77
RPPS3_00050	7740	8858	1119	-1	hpd	4-hydroxyphenylpyruvate dioxygenase	77
RPYSC3_00050	7735	8583	849	-1	hpd	4-hydroxyphenylpyruvate dioxygenase	77
TX73_RS00030	8917	9396	480	1	NA	AsnC family transcriptional regulator	78
RPPS3_00060	8985	9464	480	1	NA	AsnC family transcriptional regulator	78
RPYSC3_00070	8980	9459	480	1	NA	AsnC family transcriptional regulator	78
TX73_RS00035	9442	10893	1452	-1	NA	histidine kinase	79
RPPS3_00070	9510	10961	1452	-1	NA	histidine kinase	79
RPYSC3_00080	9505	10953	1449	-1	NA	histidine kinase	79
TX73_RS00040	10890	11174	285	-1	NA	KaiB 1	80
RPPS3_00080	10958	11242	285	-1	kaiB	circadian oscillation regulator KaiB	80
RPYSC3_00090	10953	11237	285	-1	kaiB	circadian oscillation regulator KaiB	80
TX73_RS00045	11184	12875	1692	-1	NA	circadian clock protein KaiC	81
RPPS3_00090	11252	12943	1692	-1	kaiC	circadian clock protein KaiC	81
RPYSC3_00100	11247	12938	1692	-1	kaiC	circadian clock protein KaiC	81
TX73_RS00050	13269	13778	510	-1	NA	transcriptional regulator	82
RPPS3_00110	14496	15005	510	-1	NA	transcriptional regulator	82
RPYSC3_00120	14491	15000	510	-1	NA	transcriptional regulator	82
TX73_RS00060	14266	14514	249	-1	NA	hypothetical protein	83
RPPS3_00130	15493	15741	249	-1	NA	hypothetical protein	83
RPYSC3_00140	15488	15736	249	-1	NA	hypothetical protein	83
TX73_RS00070	14692	16890	2199	-1	NA	cation (heavy metal) transporting ATPase	84
RPPS3_00150	15919	18117	2199	-1	rdxI	cation (heavy metal) transporting ATPase	84
RPYSC3_00160	15914	18112	2199	-1	rdxI	cation (heavy metal) transporting ATPase	84
TX73_RS00075	16925	17425	501	-1	NA	nitrogen fixation protein FixH	85
RPPS3_00160	18152	18652	501	-1	rdxH	nitrogen fixation protein FixH	85
RPYSC3_00170	18147	18647	501	-1	rdxH	nitrogen fixation protein FixH	85
TX73_RS00085	19019	19900	882	-1	NA	cytochrome c oxidase, cbb3-type subunit III	86
RPPS3_00180	20240	21121	882	-1	ccoP	cytochrome c oxidase, cbb3-type subunit III	86
RPYSC3_00190	20241	21122	882	-1	ccoP	cytochrome c oxidase, cbb3-type subunit III	86
TX73_RS00090	19908	20072	165	-1	NA	cbb3-type cytochrome oxidase subunit	87
RPPS3_00190	21129	21293	165	-1	ccoQ	cbb3-type cytochrome oxidase subunit	87
RPYSC3_00200	21130	21294	165	-1	ccoQ	cbb3-type cytochrome oxidase subunit	87
TX73_RS00095	20082	20816	735	-1	NA	cytochrome c oxidase, cbb3-type subunit II	88
RPPS3_00200	21303	22037	735	-1	ccoO	cytochrome c oxidase, cbb3-type subunit II	88
RPYSC3_00210	21304	22038	735	-1	ccoO	cytochrome c oxidase, cbb3-type subunit II	88
TX73_RS00100	20829	22475	1647	-1	NA	cytochrome c oxidase, cbb3-type subunit I	89
RPPS3_00210	22050	23696	1647	-1	ccoN	cytochrome c oxidase, cbb3-type subunit I	89
RPYSC3_00220	22051	23697	1647	-1	ccoN	cytochrome c oxidase, cbb3-type subunit I	89
TX73_RS00105	22786	23706	921	-1	NA	2-dehydropantoate 2-reductase	90
RPPS3_00220	24009	24929	921	-1	panE	2-dehydropantoate 2-reductase	90
RPYSC3_00230	24010	24930	921	-1	panE	2-dehydropantoate 2-reductase	90
TX73_RS00110	23779	24516	738	-1	NA	short-chain dehydrogenase	91
RPPS3_00230	25003	25740	738	-1	NA	short-chain dehydrogenase	91
RPYSC3_00240	25004	25741	738	-1	NA	short-chain dehydrogenase	91
TX73_RS00115	24637	25239	603	-1	NA	DSBA oxidoreductase	92
RPPS3_00240	25862	26464	603	-1	NA	DSBA oxidoreductase	92
RPYSC3_00250	25853	26455	603	-1	NA	DSBA oxidoreductase	92
TX73_RS00120	25455	26123	669	1	NA	glutathione S-transferase	93
RPPS3_00250	26680	27348	669	1	gstA	glutathione S-transferase	93
RPYSC3_00260	26671	27339	669	1	gstA	glutathione S-transferase	93
TX73_RS00125	26235	27110	876	-1	NA	short chain dehydrogenase	94
RPPS3_00260	27444	28319	876	-1	NA	short chain dehydrogenase	94
RPYSC3_00270	27547	28422	876	-1	NA	short chain dehydrogenase	94
TX73_RS00130	27385	29118	1734	-1	ggt	gamma-glutamyltransferase	95
RPPS3_00270	28510	30243	1734	-1	ggt	gamma-glutamyltransferase	95
RPYSC3_00280	28728	30461	1734	-1	ggt	gamma-glutamyltransferase	95
TX73_RS00135	29224	30621	1398	1	NA	MFS transporter	96
RPPS3_00280	30349	31746	1398	1	NA	MFS transporter	96
RPYSC3_00290	30567	31964	1398	1	NA	MFS transporter	96
TX73_RS00140	30837	31931	1095	1	NA	phospho-2-dehydro-3-deoxyheptonate aldolase	97
RPPS3_00290	31962	33050	1089	1	aroG	phospho-2-dehydro-3-deoxyheptonate aldolase	97
RPYSC3_00300	32180	33268	1089	1	aroG	phospho-2-dehydro-3-deoxyheptonate aldolase	97
TX73_RS00145	31989	33581	1593	-1	purH	bifunctional phosphoribosylaminoimidazolecarboxamide formyltransferase/inosine monophosphate cyclohydrolase	98
RPPS3_00300	33309	34898	1590	-1	purH	bifunctional phosphoribosylaminoimidazolecarboxamide formyltransferase/inosine monophosphate cyclohydrolase	98
RPYSC3_00310	33525	35114	1590	-1	purH	bifunctional phosphoribosylaminoimidazolecarboxamide formyltransferase/inosine monophosphate cyclohydrolase	98
TX73_RS00150	33767	35482	1716	-1	NA	heparinase	99
RPPS3_00310	35117	36808	1692	-1	NA	heparinase	99
RPYSC3_00320	35333	37219	1887	-1	NA	heparinase	99
TX73_RS00155	35820	37172	1353	-1	NA	MFS transporter	100
RPPS3_00320	37170	38522	1353	-1	NA	MFS transporter	100
RPYSC3_00330	37386	38738	1353	-1	NA	MFS transporter	100
TX73_RS00160	37325	37543	219	1	NA	DUF1674 domain-containing protein	101
RPPS3_00330	38675	38893	219	1	NA	hypothetical protein	101
RPYSC3_00340	38891	39109	219	1	NA	hypothetical protein	101
TX73_RS00165	37701	38204	504	1	NA	nuclease	102
RPPS3_00340	38980	39552	573	1	NA	nuclease	102
RPYSC3_00350	39196	39768	573	1	NA	nuclease	102
TX73_RS00170	38208	39092	885	-1	NA	hypothetical protein	103
RPPS3_00350	39556	40437	882	-1	NA	hypothetical protein	103
RPYSC3_00360	39772	40659	888	-1	NA	hypothetical protein	103
TX73_RS00175	39440	40897	1458	1	NA	amine oxidase	104
RPPS3_00360	40786	42243	1458	1	NA	amine oxidase	104
RPYSC3_00370	41008	42465	1458	1	NA	amine oxidase	104
TX73_RS00180	40904	43315	2412	-1	NA	phenylalanine--tRNA ligase subunit beta	105
RPPS3_00370	42250	44661	2412	-1	pheT	phenylalanine--tRNA ligase subunit beta	105
RPYSC3_00380	42472	44883	2412	-1	pheT	phenylalanine--tRNA ligase subunit beta	105
TX73_RS00185	43460	43939	480	-1	NA	hypothetical protein	106
RPPS3_00390	44806	45297	492	-1	NA	hypothetical protein	106
RPYSC3_00390	45028	45552	525	-1	NA	hypothetical protein	106
TX73_RS00190	44200	45282	1083	-1	NA	phenylalanine--tRNA ligase subunit alpha	107
RPPS3_00400	45535	46617	1083	-1	pheS	phenylalanine--tRNA ligase subunit alpha	107
RPYSC3_00400	45790	46872	1083	-1	pheS	phenylalanine--tRNA ligase subunit alpha	107
TX73_RS00195	45426	45785	360	-1	rplT	50S ribosomal protein L20	108
RPPS3_00410	46761	47120	360	-1	rplT	50S ribosomal protein L20	108
RPYSC3_00410	47016	47375	360	-1	rplT	50S ribosomal protein L20	108
TX73_RS00200	45869	46069	201	-1	NA	50S ribosomal protein L35	109
RPPS3_00420	47204	47404	201	-1	rpmI	50S ribosomal protein L35	109
RPYSC3_00420	47459	47659	201	-1	rpmI	50S ribosomal protein L35	109
TX73_RS00205	46403	46981	579	-1	NA	translation initiation factor IF-3	110
RPPS3_00430	47739	48176	438	-1	infC	translation initiation factor IF-3	110
RPYSC3_00430	47994	48431	438	-1	infC	translation initiation factor IF-3	110
TX73_RS00210	47263	48048	786	1	NA	alpha/beta hydrolase	111
RPPS3_00440	48599	49384	786	1	NA	alpha/beta hydrolase	111
RPYSC3_00440	48854	49639	786	1	NA	alpha/beta hydrolase	111
TX73_RS00215	48211	49419	1209	-1	NA	epoxyqueuosine reductase	112
RPPS3_00450	49551	50759	1209	-1	NA	epoxyqueuosine reductase	112
RPYSC3_00450	49807	51015	1209	-1	NA	epoxyqueuosine reductase	112
TX73_RS00220	49368	50060	693	-1	NA	glutathione S-transferase	113
RPPS3_00460	50708	51400	693	-1	NA	glutathione S-transferase	113
RPYSC3_00460	50964	51656	693	-1	NA	glutathione S-transferase	113
TX73_RS00225	50260	51066	807	1	NA	undecaprenyl-diphosphatase	114
RPPS3_00470	51600	52406	807	1	bacA	undecaprenyl-diphosphatase	114
RPYSC3_00470	51856	52662	807	1	bacA	undecaprenyl-diphosphatase	114
TX73_RS00230	51116	52081	966	-1	NA	3-beta-hydroxy-Delta(5)-steroid dehydrogenase	115
RPPS3_00480	52456	53421	966	-1	NA	3-beta-hydroxy-Delta-steroid dehydrogenase	115
RPYSC3_00480	52712	53677	966	-1	NA	3-beta-hydroxy-Delta-steroid dehydrogenase	115
TX73_RS00240	52495	53109	615	1	NA	3'-5' exonuclease	116
RPPS3_00490	53835	54449	615	1	NA	3'-5' exonuclease	116
RPYSC3_00490	54091	54705	615	1	NA	3'-5' exonuclease	116
TX73_RS00245	53339	54079	741	1	NA	LPS export ABC transporter periplasmic protein LptC	117
RPPS3_00500	54679	55419	741	1	NA	LPS export ABC transporter periplasmic protein LptC	117
RPYSC3_00500	54935	55675	741	1	NA	LPS export ABC transporter periplasmic protein LptC	117
TX73_RS00250	54088	54753	666	1	NA	organic solvent tolerance protein OstA	118
RPPS3_00510	55428	56093	666	1	NA	organic solvent tolerance protein OstA	118
RPYSC3_00510	55684	56349	666	1	NA	organic solvent tolerance protein OstA	118
TX73_RS00255	54870	55835	966	1	NA	ABC transporter ATP-binding protein	119
RPPS3_00520	56279	57223	945	1	NA	ABC transporter ATP-binding protein	119
RPYSC3_00520	56535	57479	945	1	NA	ABC transporter ATP-binding protein	119
TX73_RS00260	56042	57688	1647	1	NA	RNA polymerase sigma-54 factor	120
RPPS3_00540	57429	59075	1647	1	rpoN	RNA polymerase sigma-54 factor	120
RPYSC3_00540	57685	59331	1647	1	rpoN	RNA polymerase sigma-54 factor	120
TX73_RS00265	57746	58351	606	1	NA	hypothetical protein	121
RPPS3_00550	59133	59738	606	1	NA	ribosome hibernation protein YhbH	121
RPYSC3_00550	59389	59994	606	1	NA	ribosome hibernation protein YhbH	121
TX73_RS00270	58627	59088	462	1	NA	PTS IIA-like nitrogen-regulatory protein PtsN	122
RPPS3_00560	60013	60474	462	1	ptsN	PTS IIA-like nitrogen-regulatory protein PtsN	122
RPYSC3_00560	60269	60730	462	1	ptsN	PTS IIA-like nitrogen-regulatory protein PtsN	122
TX73_RS00275	59691	59957	267	-1	NA	hypothetical protein	123
RPPS3_00570	60778	61044	267	-1	NA	hypothetical protein	123
RPYSC3_00570	61034	61300	267	-1	NA	hypothetical protein	123
TX73_RS00280	60008	60433	426	-1	NA	heat-shock protein Hsp20	124
RPPS3_00580	61095	61520	426	-1	NA	heat-shock protein Hsp20	124
RPYSC3_00580	61351	61776	426	-1	NA	heat-shock protein Hsp20	124
TX73_RS00285	60587	61678	1092	-1	NA	sn-glycerol-3-phosphate import ATP-binding protein UgpC	125
RPPS3_00590	61674	62765	1092	-1	ugpC	glycerol-3-phosphate import ATP-binding protein UgpC	125
RPYSC3_00590	61930	63021	1092	-1	ugpC	glycerol-3-phosphate import ATP-binding protein UgpC	125
TX73_RS00290	61681	62529	849	-1	NA	glycerol-3-phosphate transporter membrane protein	126
RPPS3_00600	62771	63619	849	-1	ugpE	glycerol-3-phosphate transporter membrane protein	126
RPYSC3_00600	63027	63875	849	-1	ugpE	glycerol-3-phosphate transporter membrane protein	126
TX73_RS00295	62529	63410	882	-1	NA	glycerol-3-phosphate transporter permease	127
RPPS3_00610	63619	64500	882	-1	ugpA	glycerol-3-phosphate transporter permease	127
RPYSC3_00610	63875	64756	882	-1	ugpA	glycerol-3-phosphate transporter permease	127
TX73_RS00300	63575	64903	1329	-1	NA	ABC transporter substrate-binding protein	128
RPPS3_00620	64623	65951	1329	-1	ugpB	glycerol-3-phosphate ABC transporter substrate-binding protein	128
RPYSC3_00620	64879	66207	1329	-1	ugpB	glycerol-3-phosphate ABC transporter substrate-binding protein	128
TX73_RS00305	65126	66331	1206	-1	NA	CoA transferase	129
RPPS3_00630	66181	67611	1431	-1	NA	CoA transferase	129
RPYSC3_00630	66437	67627	1191	-1	NA	CoA transferase	129
TX73_RS00315	66656	67057	402	-1	NA	TIGR02300 family protein	130
RPPS3_00640	67718	68122	405	-1	NA	TIGR02300 family protein	130
RPYSC3_00640	67966	68370	405	-1	NA	TIGR02300 family protein	130
TX73_RS00320	67198	68535	1338	1	NA	3-phosphoshikimate 1-carboxyvinyltransferase	131
RPPS3_00650	68265	69602	1338	1	aroA	3-phosphoshikimate 1-carboxyvinyltransferase	131
RPYSC3_00650	68513	69850	1338	1	aroA	3-phosphoshikimate 1-carboxyvinyltransferase	131
TX73_RS00325	68539	69213	675	-1	NA	hypothetical protein	132
RPPS3_00660	69606	70280	675	-1	NA	protein of unknown function DUF374	132
RPYSC3_00660	69854	70528	675	-1	NA	protein of unknown function DUF374	132
TX73_RS00330	69377	70015	639	1	NA	cytidylate kinase	133
RPPS3_00670	70435	71073	639	1	cmk	cytidylate kinase	133
RPYSC3_00670	70684	71322	639	1	cmk	cytidylate kinase	133
TX73_RS00335	70316	72013	1698	1	NA	30S ribosomal protein S1	134
RPPS3_00680	71374	73071	1698	1	rpsA	30S ribosomal protein S1	134
RPYSC3_00680	71623	73320	1698	1	rpsA	30S ribosomal protein S1	134
TX73_RS00340	72242	73222	981	1	NA	protease	135
RPPS3_00690	73301	74281	981	1	sppA	protease	135
RPYSC3_00690	73550	74530	981	1	sppA	protease	135
TX73_RS00345	73388	73702	315	1	NA	integration host factor subunit beta	136
RPPS3_00700	74447	74761	315	1	ihfB	integration host factor subunit beta	136
RPYSC3_00700	74696	75010	315	1	ihfB	integration host factor subunit beta	136
TX73_RS00350	73740	74126	387	1	NA	hypothetical protein	137
RPPS3_00710	74799	75185	387	1	NA	hypothetical protein	137
RPYSC3_00710	75048	75434	387	1	NA	hypothetical protein	137
TX73_RS00355	74185	74826	642	1	NA	N-(5'-phosphoribosyl)anthranilate isomerase	138
RPPS3_00720	75244	75885	642	1	trpF	N-(5-phosphoribosyl)anthranilate isomerase	138
RPYSC3_00720	75493	76134	642	1	trpF	N-(5-phosphoribosyl)anthranilate isomerase	138
TX73_RS00360	74840	76054	1215	1	NA	tryptophan synthase subunit beta	139
RPPS3_00730	75899	77113	1215	1	trpB	tryptophan synthase subunit beta	139
RPYSC3_00730	76148	77362	1215	1	trpB	tryptophan synthase subunit beta	139
TX73_RS00365	76054	76890	837	1	trpA	tryptophan synthase subunit alpha	140
RPPS3_00740	77113	77949	837	1	trpA	tryptophan synthase subunit alpha	140
RPYSC3_00740	77362	78198	837	1	trpA	tryptophan synthase subunit alpha	140
TX73_RS00370	77000	77983	984	1	NA	acetyl-CoA carboxylase carboxyl transferase subunit beta	141
RPPS3_00750	78059	79042	984	1	accD	acetyl-CoA carboxylase carboxyl transferase subunit beta	141
RPYSC3_00750	78308	79291	984	1	accD	acetyl-CoA carboxylase carboxyl transferase subunit beta	141
TX73_RS00375	77980	79308	1329	1	NA	bifunctional folylpolyglutamate synthase/dihydrofolate synthase	142
RPPS3_00760	79039	80367	1329	1	folC	bifunctional folylpolyglutamate synthase/dihydrofolate synthase	142
RPYSC3_00760	79288	80616	1329	1	folC	bifunctional folylpolyglutamate synthase/dihydrofolate synthase	142
TX73_RS00380	79484	79804	321	-1	NA	thiol reductase thioredoxin	143
RPPS3_00780	81623	81943	321	-1	trxA	thiol reductase thioredoxin	143
RPYSC3_00780	81870	82190	321	-1	trxA	thiol reductase thioredoxin	143
TX73_RS00385	79901	83386	3486	-1	NA	double-strand break repair helicase AddA	144
RPPS3_00790	82040	85525	3486	-1	NA	double-strand break repair helicase AddA	144
RPYSC3_00790	82287	85772	3486	-1	NA	double-strand break repair helicase AddA	144
TX73_RS00390	83383	86532	3150	-1	NA	double-strand break repair protein AddB	145
RPPS3_00800	85522	88671	3150	-1	NA	double-strand break repair protein AddB	145
RPYSC3_00800	85769	88918	3150	-1	NA	double-strand break repair protein AddB	145
TX73_RS00395	86608	87330	723	-1	NA	mannose-1-phosphate guanylyltransferase	146
RPPS3_00810	88747	89469	723	-1	NA	mannose-1-phosphate guanylyltransferase	146
RPYSC3_00810	88994	89716	723	-1	NA	mannose-1-phosphate guanylyltransferase	146
TX73_RS00400	87488	87796	309	-1	NA	pilus assembly protein PilZ	147
RPPS3_00820	89626	89934	309	-1	NA	pilus assembly protein PilZ	147
RPYSC3_00820	89873	90181	309	-1	NA	pilus assembly protein PilZ	147
TX73_RS00405	87900	89420	1521	-1	NA	tRNA (N6-adenosine(37)-N6)-threonylcarbamoyltransferase complex ATPase TsaE	148
RPPS3_00830	90038	91558	1521	-1	NA	tRNA threonylcarbamoyladenosine biosynthesis protein TsaE	148
RPYSC3_00830	90285	91805	1521	-1	NA	tRNA threonylcarbamoyladenosine biosynthesis protein TsaE	148
TX73_RS00410	89417	91930	2514	-1	NA	two-component sensor histidine kinase	149
RPPS3_00840	91555	93987	2433	-1	NA	two-component sensor histidine kinase	149
RPYSC3_00840	91802	94234	2433	-1	NA	two-component sensor histidine kinase	149
TX73_RS00415	92150	92608	459	-1	NA	deoxyuridine 5'-triphosphate nucleotidohydrolase	150
RPPS3_00850	94288	94746	459	-1	dut	deoxyuridine 5'-triphosphate nucleotidohydrolase	150
RPYSC3_00850	94535	94993	459	-1	dut	deoxyuridine 5'-triphosphate nucleotidohydrolase	150
TX73_RS00420	92605	94050	1446	-1	NA	phosphopantothenate synthase	151
RPPS3_00860	94743	96188	1446	-1	coaBC	phosphopantothenate synthase	151
RPYSC3_00860	94990	96435	1446	-1	coaBC	phosphopantothenate synthase	151
TX73_RS00425	94104	95681	1578	-1	NA	2-polyprenylphenol 6-hydroxylase	152
RPPS3_00870	96242	97819	1578	-1	ubiB	2-polyprenylphenol 6-hydroxylase	152
RPYSC3_00870	96489	98066	1578	-1	ubiB	2-polyprenylphenol 6-hydroxylase	152
TX73_RS00430	95678	96439	762	-1	NA	ubiquinone/menaquinone biosynthesis C-methyltransferase UbiE	153
RPPS3_00880	97816	98577	762	-1	ubiE	ubiquinone/menaquinone biosynthesis C-methyltransferase UbiE	153
RPYSC3_00880	98063	98824	762	-1	ubiE	ubiquinone/menaquinone biosynthesis C-methyltransferase UbiE	153
TX73_RS00435	96685	97560	876	1	NA	formamidopyrimidine-DNA glycosylase	154
RPPS3_00890	98822	99697	876	1	mutM	formamidopyrimidine-DNA glycosylase	154
RPYSC3_00890	99068	99943	876	1	mutM	formamidopyrimidine-DNA glycosylase	154
TX73_RS00440	97588	98931	1344	-1	NA	peptidoglycan-binding protein	155
RPPS3_00900	99749	101089	1341	-1	NA	peptidoglycan-binding protein	155
RPYSC3_00910	100828	102171	1344	-1	NA	peptidoglycan-binding protein	155
TX73_RS00445	99139	99939	801	1	NA	thiamine biosynthesis protein ThiF	156
RPPS3_00910	101298	102098	801	1	moeB	thiamine biosynthesis protein ThiF	156
RPYSC3_00920	102380	103180	801	1	moeB	thiamine biosynthesis protein ThiF	156
TX73_RS00450	100064	101752	1689	1	NA	MFS transporter	157
RPPS3_00930	103731	105419	1689	1	NA	MFS transporter	157
RPYSC3_00930	103305	104993	1689	1	NA	MFS transporter	157
TX73_RS00455	101883	102101	219	-1	NA	hypothetical protein	158
RPPS3_00940	105549	105767	219	-1	NA	hypothetical protein	158
RPYSC3_00940	105130	105348	219	-1	NA	hypothetical protein	158
TX73_RS00460	102225	102566	342	-1	NA	phasin	159
RPPS3_00950	105900	106241	342	-1	NA	phasin	159
RPYSC3_00950	105482	105823	342	-1	NA	phasin	159
TX73_RS00465	102804	103208	405	-1	NA	hypothetical protein	160
RPPS3_00960	106481	106885	405	-1	NA	hypothetical protein	160
RPYSC3_00960	106062	106466	405	-1	NA	hypothetical protein	160
TX73_RS00470	103287	103628	342	-1	NA	hypothetical protein	161
RPPS3_00970	106964	107305	342	-1	NA	hypothetical protein	161
RPYSC3_00970	106545	106886	342	-1	NA	hypothetical protein	161
TX73_RS00485	105219	106136	918	1	NA	peptidase	162
RPPS3_00980	108119	109015	897	1	NA	peptidase	162
RPYSC3_00980	107700	108596	897	1	NA	peptidase	162
TX73_RS00500	110707	111117	411	1	NA	flagellar basal body rod protein FlgC	163
RPPS3_00990	109151	109561	411	1	NA	flagellar basal body rod protein FlgC	163
RPYSC3_00990	108732	109142	411	1	NA	flagellar basal body rod protein FlgC	163
TX73_RS00505	111260	112318	1059	-1	NA	peptide ABC transporter substrate-binding protein	164
RPPS3_01000	109689	110747	1059	-1	oppF	peptide ABC transporter substrate-binding protein	164
RPYSC3_01000	109254	110312	1059	-1	oppF	peptide ABC transporter substrate-binding protein	164
TX73_RS00510	112315	113313	999	-1	NA	peptide ABC transporter ATP-binding protein	165
RPPS3_01010	110744	111742	999	-1	oppD	peptide ABC transporter ATP-binding protein	165
RPYSC3_01010	110309	111307	999	-1	oppD	peptide ABC transporter ATP-binding protein	165
TX73_RS00515	113316	114224	909	-1	NA	ABC transporter permease	166
RPPS3_01020	111745	112653	909	-1	oppC	ABC transporter permease	166
RPYSC3_01020	111310	112218	909	-1	oppC	ABC transporter permease	166
TX73_RS00520	114221	115201	981	-1	NA	ABC transporter permease	167
RPPS3_01030	112650	113630	981	-1	oppB	ABC transporter permease	167
RPYSC3_01030	112215	113195	981	-1	oppB	ABC transporter permease	167
TX73_RS00525	115230	116828	1599	-1	NA	peptide ABC transporter substrate-binding protein	168
RPPS3_01040	113658	115259	1602	-1	oppA	peptide ABC transporter substrate-binding protein	168
RPYSC3_01040	113223	114824	1602	-1	oppA	peptide ABC transporter substrate-binding protein	168
TX73_RS00530	116921	117877	957	-1	NA	cobalamin biosynthesis protein	169
RPPS3_01050	115349	116305	957	-1	NA	cobalamin biosynthesis protein	169
RPYSC3_01050	114914	115870	957	-1	NA	cobalamin biosynthesis protein	169
TX73_RS00535	117874	119517	1644	-1	NA	amidohydrolase	170
RPPS3_01060	116302	117945	1644	-1	NA	amidohydrolase	170
RPYSC3_01060	115867	117510	1644	-1	NA	amidohydrolase	170
TX73_RS00540	119756	121297	1542	1	NA	aspartate aminotransferase	171
RPPS3_01070	118184	119725	1542	1	NA	aspartate aminotransferase	171
RPYSC3_01070	117749	119290	1542	1	NA	aspartate aminotransferase	171
TX73_RS00570	127104	127892	789	-1	NA	hypothetical protein	172
RPPS3_01080	119839	120627	789	-1	NA	transmembrane protein TauE-like	172
RPYSC3_01080	119396	120184	789	-1	NA	transmembrane protein TauE-like	172
TX73_RS00575	127901	129412	1512	-1	NA	aldehyde dehydrogenase	173
RPPS3_01090	120636	122147	1512	-1	betB	aldehyde dehydrogenase	173
RPYSC3_01090	120193	121704	1512	-1	betB	aldehyde dehydrogenase	173
TX73_RS00580	129624	130031	408	1	NA	transcriptional regulator	174
RPPS3_01100	122359	122766	408	1	tauX	transcriptional regulator	174
RPYSC3_01100	121916	122323	408	1	tauX	transcriptional regulator	174
TX73_RS00585	130028	131422	1395	1	NA	FAD-dependent oxidoreductase	175
RPPS3_01110	122763	124157	1395	1	tauY	FAD-dependent oxidoreductase	175
RPYSC3_01110	122320	123714	1395	1	tauY	FAD-dependent oxidoreductase	175
TX73_RS00590	131546	131899	354	-1	NA	hypothetical protein	176
RPPS3_01120	124281	124589	309	-1	NA	hypothetical protein	176
RPYSC3_01120	123842	124150	309	-1	NA	hypothetical protein	176
TX73_RS00605	133329	133886	558	1	NA	dTDP-4-dehydrorhamnose 3,5-epimerase	177
RPPS3_01140	126061	126618	558	1	rmlC	dTDP-4-dehydrorhamnose 3,5-epimerase	177
RPYSC3_01140	125623	126180	558	1	rmlC	dTDP-4-dehydrorhamnose 3,5-epimerase	177
TX73_RS00610	133891	134784	894	1	NA	NAD(P)-dependent oxidoreductase	178
RPPS3_01150	126623	127516	894	1	rmlD	NAD(P)-dependent oxidoreductase	178
RPYSC3_01150	126185	127078	894	1	rmlD	NAD(P)-dependent oxidoreductase	178
TX73_RS00615	134786	135661	876	1	NA	glucose-1-phosphate thymidylyltransferase	179
RPPS3_01160	127572	128393	822	1	rmlA	glucose-1-phosphate thymidylyltransferase	179
RPYSC3_01160	127080	127955	876	1	rmlA	glucose-1-phosphate thymidylyltransferase	179
TX73_RS00625	136734	139013	2280	1	NA	ATPase	180
RPPS3_01180	129467	131746	2280	1	phyB	phytochrome, two-component sensor histidine kinase	180
RPYSC3_01180	129029	131308	2280	1	phyB	phytochrome, two-component sensor histidine kinase	180
TX73_RS00630	139006	140646	1641	1	NA	KTN NAD-binding domain-containing protein	181
RPPS3_01190	131739	133379	1641	1	NA	KTN NAD-binding domain-containing protein	181
RPYSC3_01190	131301	132941	1641	1	NA	KTN NAD-binding domain-containing protein	181
TX73_RS00635	140653	141477	825	-1	NA	phosphodiesterase	182
RPPS3_01200	133386	134210	825	-1	NA	phosphodiesterase	182
RPYSC3_01200	132948	133772	825	-1	NA	phosphodiesterase	182
TX73_RS00640	141474	142298	825	-1	NA	phosphodiesterase	183
RPPS3_01210	134207	135031	825	-1	NA	phosphodiesterase	183
RPYSC3_01210	133769	134593	825	-1	NA	phosphodiesterase	183
TX73_RS00645	142363	143643	1281	-1	NA	ABC transporter substrate-binding protein	184
RPPS3_01220	135100	136377	1278	-1	NA	sugar ABC transporter substrate-binding protein	184
RPYSC3_01220	134658	135935	1278	-1	NA	sugar ABC transporter substrate-binding protein	184
TX73_RS00650	143666	144502	837	-1	NA	sugar ABC transporter permease	185
RPPS3_01230	136410	137246	837	-1	NA	sugar ABC transporter permease	185
RPYSC3_01230	135968	136804	837	-1	NA	sugar ABC transporter permease	185
TX73_RS00655	144499	145458	960	-1	NA	ABC transporter permease	186
RPPS3_01240	137243	138202	960	-1	NA	ABC transporter permease	186
RPYSC3_01240	136801	137760	960	-1	NA	ABC transporter permease	186
TX73_RS00660	145451	146605	1155	-1	NA	glycerol-3-phosphate ABC transporter ATP-binding protein	187
RPPS3_01250	138195	139349	1155	-1	NA	glycerol-3-phosphate ABC transporter ATP-binding protein	187
RPYSC3_01250	137753	138907	1155	-1	NA	glycerol-3-phosphate ABC transporter ATP-binding protein	187
TX73_RS00665	146733	147611	879	1	NA	LysR family transcriptional regulator	188
RPPS3_01260	139477	140355	879	1	NA	LysR family transcriptional regulator	188
RPYSC3_01260	139035	139913	879	1	NA	LysR family transcriptional regulator	188
TX73_RS00670	147617	148312	696	-1	NA	sulfate ABC transporter ATP-binding protein	189
RPPS3_01270	140361	141056	696	-1	NA	sulfate ABC transporter ATP-binding protein	189
RPYSC3_01270	139919	140614	696	-1	NA	sulfate ABC transporter ATP-binding protein	189
TX73_RS00675	148309	149082	774	-1	NA	sulfonate ABC transporter permease	190
RPPS3_01280	141053	141826	774	-1	NA	sulfonate ABC transporter permease	190
RPYSC3_01280	140611	141387	777	-1	NA	sulfonate ABC transporter permease	190
TX73_RS00680	149072	150064	993	-1	NA	sulfate ABC transporter substrate-binding protein	191
RPPS3_01290	141816	142814	999	-1	NA	sulfate ABC transporter substrate-binding protein	191
RPYSC3_01290	141395	142387	993	-1	NA	sulfate ABC transporter substrate-binding protein	191
TX73_RS00685	150080	151939	1860	-1	NA	(2Fe-2S)-binding protein	192
RPPS3_01300	142831	144690	1860	-1	hydC	2Fe-2S binding protein	192
RPYSC3_01300	142403	144262	1860	-1	hydC	2Fe-2S binding protein	192
TX73_RS00690	151939	153930	1992	-1	NA	oxidoreductase	193
RPPS3_01310	144695	146722	2028	-1	NA	oxidoreductase	193
RPYSC3_01310	144267	146294	2028	-1	NA	oxidoreductase	193
TX73_RS00695	154100	155809	1710	-1	NA	chemotaxis protein	194
RPPS3_01320	146867	148576	1710	-1	NA	chemotaxis protein	194
RPYSC3_01320	146439	148148	1710	-1	NA	chemotaxis protein	194
TX73_RS00700	155814	156905	1092	-1	NA	chemotaxis response regulator protein-glutamate methylesterase	195
RPPS3_01330	148581	149672	1092	-1	cheB	chemotaxis response regulator protein-glutamate methylesterase	195
RPYSC3_01330	148153	149244	1092	-1	cheB	chemotaxis response regulator protein-glutamate methylesterase	195
TX73_RS00705	156926	157768	843	-1	NA	chemotaxis protein CheR	196
RPPS3_01340	149693	150535	843	-1	cheR	chemotaxis protein CheR	196
RPYSC3_01340	149265	150107	843	-1	cheR	chemotaxis protein CheR	196
TX73_RS00710	157930	160131	2202	-1	NA	chemotaxis protein	197
RPPS3_01350	150698	152893	2196	-1	NA	chemotaxis protein	197
RPYSC3_01350	150271	152469	2199	-1	NA	chemotaxis protein	197
TX73_RS00715	160198	160686	489	-1	NA	chemotaxis protein CheW	198
RPPS3_01360	152960	153448	489	-1	cheW	chemotaxis protein CheW	198
RPYSC3_01360	152535	153023	489	-1	cheW	chemotaxis protein CheW	198
TX73_RS00720	160747	161217	471	-1	NA	chemotaxis protein	199
RPPS3_01370	153509	153979	471	-1	cheW	chemotaxis protein CheW	199
RPYSC3_01370	153084	153554	471	-1	cheW	chemotaxis protein CheW	199
TX73_RS00725	161217	163283	2067	-1	NA	chemotaxis protein CheA	200
RPPS3_01380	153979	156045	2067	-1	cheA	chemotaxis protein CheA	200
RPYSC3_01380	153554	155620	2067	-1	cheA	chemotaxis protein CheA	200
TX73_RS00730	163280	163645	366	-1	NA	response regulator	201
RPPS3_01390	156042	156407	366	-1	cheY	two-component system response regulator	201
RPYSC3_01390	155617	155982	366	-1	cheY	two-component system response regulator	201
TX73_RS00735	163645	163968	324	-1	NA	sulfate transporter	202
RPPS3_01400	156407	156730	324	-1	NA	sulfate transporter	202
RPYSC3_01400	155982	156305	324	-1	NA	sulfate transporter	202
TX73_RS00740	164255	165412	1158	1	NA	two-component system response regulator	203
RPPS3_01410	157016	158158	1143	1	NA	two-component system response regulator	203
RPYSC3_01410	156592	157734	1143	1	NA	two-component system response regulator	203
TX73_RS00745	165581	165763	183	-1	NA	hypothetical protein	204
RPPS3_01480	163930	164109	180	-1	NA	hypothetical protein	204
RPYSC3_01480	163507	163686	180	-1	NA	hypothetical protein	204
TX73_RS00750	165961	166752	792	-1	NA	molybdenum-dependent transcriptional regulator	205
RPPS3_01490	164307	165098	792	-1	NA	molybdenum-dependent transcriptional regulator	205
RPYSC3_01490	163884	164675	792	-1	NA	molybdenum-dependent transcriptional regulator	205
TX73_RS00755	166873	167409	537	-1	NA	hypothetical protein	206
RPPS3_01500	165213	165749	537	-1	NA	hypothetical protein	206
RPYSC3_01500	164790	165326	537	-1	NA	hypothetical protein	206
TX73_RS00760	167433	168227	795	-1	NA	iron ABC transporter ATP-binding protein	207
RPPS3_01510	165773	166567	795	-1	NA	iron ABC transporter ATP-binding protein	207
RPYSC3_01510	165350	166144	795	-1	NA	iron ABC transporter ATP-binding protein	207
TX73_RS00765	168224	169237	1014	-1	NA	iron ABC transporter permease	208
RPPS3_01520	166564	167637	1074	-1	NA	iron ABC transporter permease	208
RPYSC3_01520	166141	167214	1074	-1	NA	iron ABC transporter permease	208
TX73_RS00770	169248	170297	1050	-1	NA	iron ABC transporter substrate-binding protein	209
RPPS3_01530	167588	168637	1050	-1	NA	ABC transporter substrate-binding protein	209
RPYSC3_01530	167165	168214	1050	-1	NA	ABC transporter substrate-binding protein	209
TX73_RS00775	170294	170797	504	-1	NA	tRNA (N6-threonylcarbamoyladenosine(37)-N6)-methyltransferase TrmO	210
RPPS3_01540	168634	169167	534	-1	NA	S-adenosyl-L-methionine-binding protein	210
RPYSC3_01540	168211	168744	534	-1	NA	S-adenosyl-L-methionine-binding protein	210
TX73_RS00780	171435	173618	2184	1	NA	membrane protein	211
RPPS3_01550	169765	171948	2184	1	NA	membrane protein	211
RPYSC3_01550	169272	171455	2184	1	NA	membrane protein	211
TX73_RS00785	173675	174313	639	1	NA	flagellar motor protein MotA	212
RPPS3_01560	172005	172643	639	1	NA	flagellar motor protein MotA	212
RPYSC3_01560	171509	172147	639	1	NA	flagellar motor protein MotA	212
TX73_RS00790	174326	174793	468	1	NA	biopolymer transporter ExbD	213
RPPS3_01570	172656	173123	468	1	NA	biopolymer transporter ExbD	213
RPYSC3_01570	172160	172627	468	1	NA	biopolymer transporter ExbD	213
TX73_RS00795	174790	175608	819	1	NA	TonB-like protein	214
RPPS3_01580	173120	173932	813	1	NA	TonB-like protein	214
RPYSC3_01580	172624	173430	807	1	NA	TonB-like protein	214
TX73_RS00805	175963	177126	1164	-1	NA	glucokinase	215
RPPS3_01590	174289	175452	1164	-1	NA	glucokinase	215
RPYSC3_01590	173786	174949	1164	-1	NA	glucokinase	215
TX73_RS00810	177448	177828	381	1	NA	50S ribosomal protein L21	216
RPPS3_01600	175786	176166	381	1	rplU	50S ribosomal protein L21	216
RPYSC3_01600	175282	175662	381	1	rplU	50S ribosomal protein L21	216
TX73_RS00815	177918	178190	273	1	NA	50S ribosomal protein L27	217
RPPS3_01610	176256	176528	273	1	rpmA	50S ribosomal protein L27	217
RPYSC3_01610	175752	176024	273	1	rpmA	50S ribosomal protein L27	217
TX73_RS00820	178325	178924	600	1	NA	N-acetyltransferase GCN5	218
RPPS3_01620	176664	177263	600	1	NA	N-acetyltransferase GCN5	218
RPYSC3_01620	176160	176759	600	1	NA	N-acetyltransferase GCN5	218
TX73_RS00825	179136	179327	192	1	NA	hypothetical protein	219
RPPS3_01630	177475	177666	192	1	NA	hypothetical protein	219
RPYSC3_01630	176971	177162	192	1	NA	hypothetical protein	219
TX73_RS00830	179631	180536	906	-1	NA	DMT transporter permease	220
RPPS3_01650	177968	178873	906	-1	NA	DMT transporter permease	220
RPYSC3_01650	177464	178369	906	-1	NA	DMT transporter permease	220
TX73_RS00835	180688	181749	1062	1	obgE	GTPase ObgE	221
RPPS3_01660	179026	180087	1062	1	NA	GTPase ObgE	221
RPYSC3_01660	178522	179583	1062	1	NA	GTPase ObgE	221
TX73_RS00840	181888	183018	1131	1	NA	glutamate 5-kinase	222
RPPS3_01670	180228	181358	1131	1	proB	glutamate 5-kinase	222
RPYSC3_01670	179725	180855	1131	1	proB	glutamate 5-kinase	222
TX73_RS00845	183222	184514	1293	1	proA	gamma-glutamyl-phosphate reductase	223
RPPS3_01680	181561	182853	1293	1	proA	gamma-glutamyl-phosphate reductase	223
RPYSC3_01690	181523	182815	1293	1	proA	gamma-glutamyl-phosphate reductase	223
TX73_RS00850	184539	185168	630	1	NA	nicotinate-nicotinamide nucleotide adenylyltransferase	224
RPPS3_01690	182878	183507	630	1	NA	nicotinate-nicotinamide nucleotide adenylyltransferase	224
RPYSC3_01700	182840	183469	630	1	NA	nicotinate-nicotinamide nucleotide adenylyltransferase	224
TX73_RS00855	185539	185835	297	1	NA	ribosome silencing factor RsfS	225
RPPS3_01700	183878	184174	297	1	NA	ribosome silencing factor RsfS	225
RPYSC3_01710	183840	184136	297	1	NA	ribosome silencing factor RsfS	225
TX73_RS00860	185925	186407	483	1	NA	23S rRNA (pseudouridine(1915)-N(3))-methyltransferase RlmH	226
RPPS3_01710	184264	184746	483	1	NA	23S rRNA (pseudouridine1915-N3)-methyltransferase RlmH	226
RPYSC3_01720	184226	184708	483	1	NA	23S rRNA (pseudouridine1915-N3)-methyltransferase RlmH	226
TX73_RS00865	186427	187818	1392	1	NA	membrane protein	227
RPPS3_01720	184766	186157	1392	1	NA	membrane protein	227
RPYSC3_01730	184728	186119	1392	1	NA	membrane protein	227
TX73_RS00870	187815	189191	1377	1	NA	peptidase S41	228
RPPS3_01730	186154	187530	1377	1	ctpA	peptidase S41	228
RPYSC3_01740	186116	187492	1377	1	ctpA	peptidase S41	228
TX73_RS00875	189342	190580	1239	1	NA	hypothetical protein	229
RPPS3_01740	187681	188922	1242	1	NA	putative periplasmic protein YibQ, distant homology with nucleoside diphosphatase and polysaccharide deacetylase	229
RPYSC3_01750	187644	188885	1242	1	NA	putative periplasmic protein YibQ, distant homology with nucleoside diphosphatase and polysaccharide deacetylase	229
TX73_RS00880	190619	191125	507	1	NA	RNA pyrophosphohydrolase	230
RPPS3_01750	188961	189467	507	1	invA	RNA pyrophosphohydrolase	230
RPYSC3_01760	188924	189430	507	1	invA	RNA pyrophosphohydrolase	230
TX73_RS00885	191262	192332	1071	-1	NA	hypothetical protein	231
RPPS3_01760	189627	190697	1071	-1	NA	hypothetical protein	231
RPYSC3_01770	189591	190661	1071	-1	NA	hypothetical protein	231
TX73_RS00890	192604	193551	948	1	NA	NAD-dependent dehydratase	232
RPPS3_01770	190968	191915	948	1	NA	NAD-dependent dehydratase	232
RPYSC3_01780	190932	191879	948	1	NA	NAD-dependent dehydratase	232
TX73_RS00895	193548	194069	522	1	NA	RNA pyrophosphohydrolase	233
RPPS3_01780	191912	192433	522	1	invA	RNA pyrophosphohydrolase	233
RPYSC3_01790	191876	192397	522	1	invA	RNA pyrophosphohydrolase	233
TX73_RS00900	194253	194660	408	-1	atpC	ATP synthase epsilon chain	234
RPPS3_01790	192619	193026	408	-1	atpC	ATP synthase epsilon chain	234
RPYSC3_01800	192583	192990	408	-1	atpC	ATP synthase epsilon chain	234
TX73_RS00905	194774	196204	1431	-1	NA	ATP synthase subunit beta	235
RPPS3_01800	193138	194568	1431	-1	atpD	ATP synthase subunit beta	235
RPYSC3_01810	193102	194532	1431	-1	atpD	ATP synthase subunit beta	235
TX73_RS00910	196276	197151	876	-1	NA	ATP synthase subunit gamma	236
RPPS3_01810	194642	195517	876	-1	atpG	ATP synthase subunit gamma	236
RPYSC3_01820	194606	195481	876	-1	atpG	ATP synthase subunit gamma	236
TX73_RS00915	197295	198827	1533	-1	NA	ATP synthase subunit alpha	237
RPPS3_01820	195661	197193	1533	-1	atpA	ATP synthase subunit alpha	237
RPYSC3_01830	195625	197157	1533	-1	atpA	ATP synthase subunit alpha	237
TX73_RS00920	198827	199387	561	-1	NA	ATP synthase subunit delta	238
RPPS3_01830	197193	197753	561	-1	atpH	ATP synthase subunit delta	238
RPYSC3_01840	197157	197717	561	-1	atpH	ATP synthase subunit delta	238
TX73_RS00925	200091	200561	471	1	NA	hypothetical protein	239
RPPS3_01840	198480	198950	471	1	rlpA	septum-associated rare lipoprotein A	239
RPYSC3_01850	198456	198926	471	1	rlpA	septum-associated rare lipoprotein A	239
TX73_RS00930	200717	202927	2211	-1	NA	primosomal protein N'	240
RPPS3_01850	199104	201314	2211	-1	priA	primosomal protein N'	240
RPYSC3_01860	199080	201290	2211	-1	priA	primosomal protein N'	240
TX73_RS00935	203107	204096	990	1	NA	tyrosine recombinase XerC	241
RPPS3_01860	201501	202472	972	1	xerC	tyrosine recombinase XerC	241
RPYSC3_01870	201477	202448	972	1	xerC	tyrosine recombinase XerC	241
TX73_RS00940	204237	204827	591	1	NA	hypothetical protein	242
RPPS3_01870	202613	203203	591	1	NA	hypothetical protein	242
RPYSC3_01880	202589	203179	591	1	NA	hypothetical protein	242
TX73_RS00945	204891	205433	543	-1	NA	hypothetical protein	243
RPPS3_01880	203268	203837	570	-1	NA	hypothetical protein	243
RPYSC3_01890	203244	203813	570	-1	NA	hypothetical protein	243
TX73_RS00950	205473	206876	1404	-1	NA	dihydrolipoyl dehydrogenase	244
RPPS3_01890	203851	205254	1404	-1	dldH	dihydrolipoyl dehydrogenase	244
RPYSC3_01900	203827	205230	1404	-1	dldH	dihydrolipoyl dehydrogenase	244
TX73_RS00955	206908	207654	747	-1	NA	glucose-1-dehydrogenase	245
RPPS3_01900	205286	206032	747	-1	NA	glucose-1-dehydrogenase	245
RPYSC3_01910	205262	206008	747	-1	NA	glucose-1-dehydrogenase	245
TX73_RS00960	207662	208063	402	-1	NA	membrane protein	246
RPPS3_01910	206040	206441	402	-1	NA	membrane protein	246
RPYSC3_01920	206016	206417	402	-1	NA	membrane protein	246
TX73_RS00965	208123	209376	1254	-1	NA	dihydrolipoamide succinyltransferase	247
RPPS3_01920	206501	207754	1254	-1	sucB	dihydrolipoamide succinyltransferase	247
RPYSC3_01930	206477	207721	1245	-1	sucB	dihydrolipoamide succinyltransferase	247
TX73_RS00970	209481	212438	2958	-1	sucA	2-oxoglutarate dehydrogenase subunit E1	248
RPPS3_01930	207859	210816	2958	-1	sucA	2-oxoglutarate dehydrogenase subunit E1	248
RPYSC3_01940	207826	210783	2958	-1	sucA	2-oxoglutarate dehydrogenase subunit E1	248
TX73_RS00975	212566	213450	885	-1	NA	succinate--CoA ligase subunit alpha	249
RPPS3_01940	210944	211828	885	-1	sucD	succinate-CoA ligase subunit alpha	249
RPYSC3_01950	210911	211795	885	-1	sucD	succinate-CoA ligase subunit alpha	249
TX73_RS00980	213515	214711	1197	-1	sucC	succinyl-CoA ligase subunit beta	250
RPPS3_01950	211893	213089	1197	-1	sucC	succinyl-CoA ligase subunit beta	250
RPYSC3_01960	211860	213056	1197	-1	sucC	succinyl-CoA ligase subunit beta	250
TX73_RS00985	214807	215775	969	-1	NA	malate dehydrogenase	251
RPPS3_01960	213185	214153	969	-1	mdh	malate dehydrogenase	251
RPYSC3_01970	213153	214121	969	-1	mdh	malate dehydrogenase	251
TX73_RS00990	215921	217105	1185	-1	NA	AFG1 family ATPase	252
RPPS3_01970	214298	215482	1185	-1	NA	AFG1 family ATPase	252
RPYSC3_01980	214267	215451	1185	-1	NA	AFG1 family ATPase	252
TX73_RS00995	217188	217727	540	-1	NA	2'-5' RNA ligase	253
RPPS3_01980	215565	216104	540	-1	NA	2'-5' RNA ligase	253
RPYSC3_01990	215534	216073	540	-1	NA	2'-5' RNA ligase	253
TX73_RS01000	217933	218628	696	-1	NA	arylesterase	254
RPPS3_01990	216311	216925	615	-1	tesA	arylesterase	254
RPYSC3_02000	216280	216894	615	-1	tesA	arylesterase	254
TX73_RS01005	218627	219370	744	1	NA	ABC transporter ATP-binding protein	255
RPPS3_02000	217005	217748	744	1	NA	ABC transporter ATP-binding protein	255
RPYSC3_02010	216974	217717	744	1	NA	ABC transporter ATP-binding protein	255
TX73_RS01010	219374	221944	2571	1	NA	glycosyl transferase family 1	256
RPPS3_02010	217752	220322	2571	1	NA	glycosyl transferase family 1	256
RPYSC3_02020	217721	220291	2571	1	NA	glycosyl transferase family 1	256
TX73_RS01015	222285	223076	792	1	NA	membrane protein	257
RPPS3_02020	220663	221454	792	1	NA	membrane protein	257
RPYSC3_02030	220632	221423	792	1	NA	membrane protein	257
TX73_RS01020	223231	223761	531	1	NA	GCN5 family N-acetyltransferase	258
RPPS3_02030	221552	222259	708	1	NA	GCN5 family N-acetyltransferase	258
RPYSC3_02080	223949	224542	594	1	NA	GCN5 family N-acetyltransferase	258
TX73_RS01025	223821	224189	369	-1	NA	hypothetical protein	259
RPPS3_02040	222409	222777	369	-1	NA	hypothetical protein	259
RPYSC3_02090	224633	225001	369	-1	NA	hypothetical protein	259
TX73_RS01030	224593	225348	756	-1	NA	hypothetical protein	260
RPPS3_02050	223180	223935	756	-1	NA	hypothetical protein	260
RPYSC3_02100	225407	226162	756	-1	NA	hypothetical protein	260
TX73_RS01035	225515	228232	2718	-1	NA	aconitate hydratase	261
RPPS3_02060	224104	226821	2718	-1	acnA	aconitate hydratase	261
RPYSC3_02110	226331	229048	2718	-1	acnA	aconitate hydratase	261
TX73_RS01040	228448	229050	603	1	NA	cytochrome c biogenesis ATP-binding export protein CcmA	262
RPPS3_02070	227037	227639	603	1	ccmA	cytochrome c biogenesis ATP-binding export protein CcmA	262
RPYSC3_02120	229264	229866	603	1	ccmA	cytochrome c biogenesis ATP-binding export protein CcmA	262
TX73_RS01045	229047	229715	669	1	NA	heme exporter protein CcmB	263
RPPS3_02080	227636	228304	669	1	ccmB	heme exporter protein CcmB	263
RPYSC3_02130	229863	230531	669	1	ccmB	heme exporter protein CcmB	263
TX73_RS01050	229808	230542	735	1	NA	heme exporter protein CcmC	264
RPPS3_02090	228397	229131	735	1	ccmC	heme exporter protein CcmC	264
RPYSC3_02160	231902	232636	735	1	ccmC	heme exporter protein CcmC	264
TX73_RS01055	230542	230715	174	1	NA	hemagglutination activity protein	265
RPPS3_02100	229131	229304	174	1	NA	hemagglutination activity protein	265
RPYSC3_02170	232636	232809	174	1	NA	hemagglutination activity protein	265
TX73_RS01060	230732	231328	597	1	NA	thiol:disulfide interchange protein	266
RPPS3_02110	229321	229917	597	1	ccmG	thiol disulfide interchange protein	266
RPYSC3_02180	232826	233422	597	1	ccmG	thiol disulfide interchange protein	266
TX73_RS01065	231468	231866	399	1	NA	DNA-binding protein	267
RPPS3_02120	230058	230441	384	1	NA	DNA-binding protein	267
RPYSC3_02190	233562	233945	384	1	NA	DNA-binding protein	267
TX73_RS01070	231999	232616	618	-1	NA	septation protein A	268
RPPS3_02130	230570	231187	618	-1	ispZ	septation protein A	268
RPYSC3_02200	234074	234691	618	-1	ispZ	septation protein A	268
TX73_RS01075	232613	233560	948	-1	NA	signal recognition particle-docking protein FtsY	269
RPPS3_02140	231184	232131	948	-1	ftsY	signal recognition particle-docking protein FtsY	269
RPYSC3_02210	234688	235635	948	-1	ftsY	signal recognition particle-docking protein FtsY	269
TX73_RS01080	233589	234563	975	1	NA	RNA pseudouridine synthase	270
RPPS3_02150	232160	233128	969	1	NA	RNA pseudouridine synthase	270
RPYSC3_02220	235664	236614	951	1	NA	RNA pseudouridine synthase	270
TX73_RS01085	234927	236879	1953	1	NA	acetyl-coenzyme A synthetase	271
RPPS3_02170	234615	236558	1944	1	NA	acetyl-coenzyme A synthetase	271
RPYSC3_02240	238104	240056	1953	1	NA	acetyl-coenzyme A synthetase	271
TX73_RS01090	237262	237789	528	1	NA	hypothetical protein	272
RPPS3_02180	236945	237472	528	1	NA	hypothetical protein	272
RPYSC3_02250	240431	240955	525	1	NA	hypothetical protein	272
TX73_RS01095	237864	238859	996	-1	NA	membrane protein	273
RPPS3_02190	237551	238555	1005	-1	NA	membrane protein	273
RPYSC3_02260	241032	242036	1005	-1	NA	membrane protein	273
TX73_RS01110	240436	240924	489	-1	NA	general stress protein	274
RPPS3_02210	240144	240632	489	-1	NA	general stress protein	274
RPYSC3_02280	243611	244099	489	-1	NA	general stress protein	274
TX73_RS01115	241162	241944	783	-1	NA	succinate dehydrogenase iron-sulfur subunit	275
RPPS3_02220	240871	241653	783	-1	sdhB	succinate dehydrogenase iron-sulfur subunit	275
RPYSC3_02290	244338	245120	783	-1	sdhB	succinate dehydrogenase iron-sulfur subunit	275
TX73_RS01120	242052	243875	1824	-1	NA	succinate dehydrogenase flavoprotein subunit	276
RPPS3_02230	241768	243591	1824	-1	sdhA	succinate dehydrogenase flavoprotein subunit	276
RPYSC3_02300	245235	247058	1824	-1	sdhA	succinate dehydrogenase flavoprotein subunit	276
TX73_RS01125	243879	244292	414	-1	NA	succinate dehydrogenase, hydrophobic membrane anchor protein	277
RPPS3_02240	243595	244008	414	-1	sdhD	succinate dehydrogenase, hydrophobic membrane anchor protein	277
RPYSC3_02310	247062	247475	414	-1	sdhD	succinate dehydrogenase, hydrophobic membrane anchor protein	277
TX73_RS01130	244289	244687	399	-1	NA	succinate dehydrogenase, cytochrome b556 subunit	278
RPPS3_02250	244005	244340	336	-1	sdhC	succinate dehydrogenase, cytochrome b556 subunit	278
RPYSC3_02320	247472	247807	336	-1	sdhC	succinate dehydrogenase, cytochrome b556 subunit	278
TX73_RS01135	245070	246014	945	1	NA	cobalt transporter	279
RPPS3_02260	244775	245719	945	1	czcD	cobalt transporter	279
RPYSC3_02330	248247	249191	945	1	czcD	cobalt transporter	279
TX73_RS01140	246248	247759	1512	-1	NA	malonyl-CoA synthase	280
RPPS3_02270	245972	247483	1512	-1	matB	malonyl-CoA synthase	280
RPYSC3_02340	249418	250929	1512	-1	matB	malonyl-CoA synthase	280
TX73_RS01145	248034	248609	576	1	NA	fasciclin	281
RPPS3_02280	247756	248331	576	1	NA	fasciclin	281
RPYSC3_02350	251202	251777	576	1	NA	fasciclin	281
TX73_RS01150	248831	249469	639	1	NA	cytochrome b561	282
RPPS3_02290	248544	249185	642	1	NA	cytochrome b561	282
RPYSC3_02360	251990	252631	642	1	NA	cytochrome b561	282
TX73_RS01155	249585	250364	780	1	NA	twin-arginine translocation pathway signal	283
RPPS3_02300	249280	250059	780	1	NA	twin-arginine translocation pathway signal	283
RPYSC3_02370	252725	253504	780	1	NA	twin-arginine translocation pathway signal	283
TX73_RS01160	250637	251155	519	1	NA	superoxide dismutase	284
RPPS3_02310	250329	250841	513	1	sodC	superoxide dismutase Cu-Zn precursor	284
RPYSC3_02380	253700	254218	519	1	sodC	superoxide dismutase Cu-Zn precursor	284
TX73_RS01165	251299	252486	1188	-1	NA	MFS transporter	285
RPPS3_02320	250969	252162	1194	-1	NA	MFS transporter	285
RPYSC3_02390	254361	255548	1188	-1	NA	MFS transporter	285
TX73_RS01170	252707	253819	1113	1	NA	3-isopropylmalate dehydrogenase	286
RPPS3_02330	252381	253493	1113	1	leuB	3-isopropylmalate dehydrogenase	286
RPYSC3_02400	255768	256880	1113	1	leuB	3-isopropylmalate dehydrogenase	286
TX73_RS01175	253976	254377	402	-1	NA	hypothetical protein	287
RPPS3_02340	253663	254064	402	-1	NA	hypothetical protein	287
RPYSC3_02410	257044	257445	402	-1	NA	hypothetical protein	287
TX73_RS01180	254521	255330	810	-1	NA	hypothetical protein	288
RPPS3_02350	254207	255016	810	-1	NA	hypothetical protein	288
RPYSC3_02420	257588	258397	810	-1	NA	hypothetical protein	288
TX73_RS01185	255445	256479	1035	1	NA	aspartate-semialdehyde dehydrogenase	289
RPPS3_02360	255131	256165	1035	1	asdB	aspartate-semialdehyde dehydrogenase	289
RPYSC3_02430	258512	259546	1035	1	asdB	aspartate-semialdehyde dehydrogenase	289
TX73_RS01190	256615	257169	555	1	NA	membrane protein	290
RPPS3_02370	256325	256882	558	1	NA	membrane protein	290
RPYSC3_02440	259706	260263	558	1	NA	membrane protein	290
TX73_RS01195	257321	257965	645	-1	NA	carbonate dehydratase	291
RPPS3_02380	257032	257676	645	-1	NA	carbonate dehydratase	291
RPYSC3_02450	260413	261057	645	-1	NA	carbonate dehydratase	291
TX73_RS01200	258147	259025	879	1	NA	CoA ester lyase	292
RPPS3_02390	257858	258736	879	1	NA	CoA ester lyase	292
RPYSC3_02460	261239	262117	879	1	NA	CoA ester lyase	292
TX73_RS01205	259203	260894	1692	-1	NA	chemotaxis protein	293
RPPS3_02400	258905	260596	1692	-1	NA	chemotaxis protein	293
RPYSC3_02470	262286	263977	1692	-1	NA	chemotaxis protein	293
TX73_RS01210	261643	262248	606	-1	NA	3-isopropylmalate dehydratase small subunit	294
RPPS3_02410	261318	261923	606	-1	leuD	3-isopropylmalate dehydratase small subunit	294
RPYSC3_02480	264702	265307	606	-1	leuD	3-isopropylmalate dehydratase small subunit	294
TX73_RS01215	262334	262747	414	-1	NA	Zn-dependent protease	295
RPPS3_02420	262009	262422	414	-1	NA	Zn-dependent protease	295
RPYSC3_02490	265393	265806	414	-1	NA	Zn-dependent protease	295
TX73_RS01220	262853	263200	348	1	NA	hypothetical protein	296
RPPS3_02430	262526	262870	345	1	NA	hypothetical protein	296
RPYSC3_02500	265910	266254	345	1	NA	hypothetical protein	296
TX73_RS01225	263432	263716	285	1	NA	hypothetical protein	297
RPPS3_02440	263107	263388	282	1	NA	hypothetical protein	297
RPYSC3_02510	266490	266771	282	1	NA	hypothetical protein	297
TX73_RS01230	263816	264139	324	1	NA	hypothetical protein	298
RPPS3_02450	263500	263826	327	1	NA	hypothetical protein	298
RPYSC3_02520	266888	267214	327	1	NA	hypothetical protein	298
TX73_RS01235	264260	264946	687	1	NA	hypothetical protein	299
RPPS3_02460	263950	264639	690	1	NA	hypothetical protein	299
RPYSC3_02530	267338	268030	693	1	NA	hypothetical protein	299
TX73_RS01240	265013	266422	1410	-1	NA	3-isopropylmalate dehydratase large subunit	300
RPPS3_02470	264704	266113	1410	-1	leuC	3-isopropylmalate dehydratase large subunit	300
RPYSC3_02540	268094	269503	1410	-1	leuC	3-isopropylmalate dehydratase large subunit	300
TX73_RS01245	266732	267121	390	-1	NA	50S ribosomal protein L19	301
RPPS3_02480	266423	266812	390	-1	rplS	50S ribosomal protein L19	301
RPYSC3_02550	269813	270202	390	-1	rplS	50S ribosomal protein L19	301
TX73_RS01250	267235	267981	747	-1	NA	tRNA (guanosine(37)-N1)-methyltransferase TrmD	302
RPPS3_02490	266926	267672	747	-1	trmD	tRNA (guanosine(37)-N1)-methyltransferase TrmD	302
RPYSC3_02560	270316	271062	747	-1	trmD	tRNA (guanosine(37)-N1)-methyltransferase TrmD	302
TX73_RS01255	268124	268654	531	-1	NA	ribosome maturation factor RimM	303
RPPS3_02500	267815	268345	531	-1	rimM	ribosome maturation factor RimM	303
RPYSC3_02570	271205	271735	531	-1	rimM	ribosome maturation factor RimM	303
TX73_RS01260	268667	268987	321	-1	NA	30S ribosomal protein S16	304
RPPS3_02510	268358	268678	321	-1	rpsP	30S ribosomal protein S16	304
RPYSC3_02580	271748	272068	321	-1	rpsP	30S ribosomal protein S16	304
TX73_RS01265	269157	270707	1551	-1	NA	signal recognition particle protein	305
RPPS3_02520	268852	270396	1545	-1	ffh	signal recognition particle protein	305
RPYSC3_02590	272236	273780	1545	-1	ffh	signal recognition particle protein	305
TX73_RS01280	271596	272657	1062	1	NA	membrane protein	306
RPPS3_02540	271340	272401	1062	1	romA	membrane protein	306
RPYSC3_02620	274795	275769	975	1	romA	membrane protein	306
TX73_RS01285	272667	273365	699	-1	NA	hypothetical protein	307
RPPS3_02550	272411	273106	696	-1	bp26	protein of unknown function DUF541	307
RPYSC3_02630	275779	276477	699	-1	bp26	protein of unknown function DUF541	307
TX73_RS01290	273362	274144	783	-1	NA	transcriptional regulator	308
RPPS3_02560	273103	273924	822	-1	NA	transcriptional regulator	308
RPYSC3_02640	276474	277295	822	-1	NA	transcriptional regulator	308
TX73_RS01295	274381	275262	882	1	NA	diaminopimelate epimerase	309
RPPS3_02570	274160	275041	882	1	dapF	diaminopimelate epimerase	309
RPYSC3_02650	277531	278412	882	1	dapF	diaminopimelate epimerase	309
TX73_RS01300	275262	276533	1272	1	NA	tRNA (N(6)-L-threonylcarbamoyladenosine(37)-C(2))- methylthiotransferase MtaB	310
RPPS3_02580	275041	276312	1272	1	NA	tRNA (N(6)-L-threonylcarbamoyladenosine(37)-C(2))- methylthiotransferase MtaB	310
RPYSC3_02660	278412	279683	1272	1	NA	tRNA (N(6)-L-threonylcarbamoyladenosine(37)-C(2))- methylthiotransferase MtaB	310
TX73_RS01305	276543	277205	663	-1	NA	nicotinamide N-methylase	311
RPPS3_02590	276322	276984	663	-1	NA	nicotinamide N-methylase	311
RPYSC3_02670	279693	280355	663	-1	NA	nicotinamide N-methylase	311
TX73_RS01310	277390	277803	414	-1	NA	ubiquinol-cytochrome c reductase	312
RPPS3_02600	277162	277575	414	-1	NA	ubiquinol-cytochrome c reductase	312
RPYSC3_02680	280509	280922	414	-1	NA	ubiquinol-cytochrome c reductase	312
TX73_RS01315	277806	278795	990	-1	NA	glycerol-3-phosphate dehydrogenase (NAD(P)(+))	313
RPPS3_02610	277578	278567	990	-1	gpdA	glycerol-3-phosphate dehydrogenase (NAD(P)(+))	313
RPYSC3_02690	280925	281914	990	-1	gpdA	glycerol-3-phosphate dehydrogenase (NAD(P)(+))	313
TX73_RS01320	278831	279904	1074	-1	NA	N(6)-L-threonylcarbamoyladenine synthase TsaD	314
RPPS3_02620	278604	279695	1092	-1	gcp	N(6)-L-threonylcarbamoyladenine synthase TsaD	314
RPYSC3_02700	281951	283042	1092	-1	gcp	N(6)-L-threonylcarbamoyladenine synthase TsaD	314
TX73_RS01325	280147	280893	747	1	NA	uroporphyrinogen III methyltransferase	315
RPPS3_02630	279920	280666	747	1	NA	uroporphyrinogen III methyltransferase	315
RPYSC3_02710	283267	284013	747	1	NA	uroporphyrinogen III methyltransferase	315
TX73_RS01330	280945	282354	1410	1	NA	hypothetical protein	316
RPPS3_02640	280718	282127	1410	1	NA	hypothetical protein	316
RPYSC3_02720	284065	285474	1410	1	NA	hypothetical protein	316
TX73_RS01335	282363	284060	1698	1	NA	heme biosynthesis protein HemY	317
RPPS3_02650	282136	283836	1701	1	NA	heme biosynthesis protein HemY	317
RPYSC3_02730	285483	287183	1701	1	NA	heme biosynthesis protein HemY	317
TX73_RS01345	284749	285531	783	-1	NA	HAMP domain-containing protein	318
RPPS3_02660	284570	285352	783	-1	NA	HAMP domain-containing protein	318
RPYSC3_02750	289215	289997	783	-1	NA	HAMP domain-containing protein	318
TX73_RS01350	286374	287165	792	1	NA	AppA/PpaA family photosynthesis gene regulator	319
RPPS3_02670	286204	286986	783	1	NA	photosynthesis regulator	319
RPYSC3_02760	290848	291630	783	1	NA	photosynthesis regulator	319
TX73_RS01355	287339	288424	1086	1	NA	hypothetical protein	320
RPPS3_02680	287162	288247	1086	1	NA	hypothetical protein	320
RPYSC3_02770	291806	292891	1086	1	NA	hypothetical protein	320
TX73_RS01360	288452	289750	1299	-1	NA	Ribulose bisphosphate carboxylase-like protein 2	321
RPPS3_02690	288275	289573	1299	-1	NA	ribulose bisphosphate carboxylase-like protein	321
RPYSC3_02780	292923	294221	1299	-1	NA	ribulose bisphosphate carboxylase-like protein	321
TX73_RS01365	289865	290287	423	-1	NA	hypothetical protein	322
RPPS3_02700	289686	290108	423	-1	NA	protein of unknown function UPF0047	322
RPYSC3_02790	294334	294756	423	-1	NA	protein of unknown function UPF0047	322
TX73_RS01370	290514	292451	1938	1	NA	acyltransferase	323
RPPS3_02710	290334	292271	1938	1	NA	acyltransferase	323
RPYSC3_02800	294981	296918	1938	1	NA	acyltransferase	323
TX73_RS01390	295679	296599	921	1	NA	thioredoxin	324
RPPS3_02790	299540	300457	918	1	trx	thioredoxin	324
RPYSC3_02840	301419	302339	921	1	trx	thioredoxin	324
TX73_RS01395	296626	297303	678	1	NA	ATP-dependent protease	325
RPPS3_02800	300483	301160	678	1	NA	ATP-dependent protease	325
RPYSC3_02850	302366	303043	678	1	NA	ATP-dependent protease	325
TX73_RS01400	297393	297590	198	1	NA	hypothetical protein	326
RPPS3_02810	301251	301448	198	1	NA	protein YcaR in KDO2-Lipid A biosynthesis cluster	326
RPYSC3_02860	303134	303331	198	1	NA	protein YcaR in KDO2-Lipid A biosynthesis cluster	326
TX73_RS01405	297726	298946	1221	-1	NA	2-octaprenyl-6-methoxyphenyl hydroxylase	327
RPPS3_02830	302112	303332	1221	-1	ubiH	2-octaprenyl-6-methoxyphenyl hydroxylase	327
RPYSC3_02880	303955	305175	1221	-1	ubiH	2-octaprenyl-6-methoxyphenyl hydroxylase	327
TX73_RS01410	299186	300061	876	1	NA	acyl-CoA thioesterase II	328
RPPS3_02840	303572	304447	876	1	tesB	acyl-CoA thioesterase II	328
RPYSC3_02890	305414	306289	876	1	tesB	acyl-CoA thioesterase II	328
TX73_RS01415	300253	300591	339	1	NA	nitrogen regulatory protein P-II 1	329
RPPS3_02850	304632	304970	339	1	glnK	nitrogen regulatory protein P-II 1	329
RPYSC3_02910	307533	307871	339	1	glnK	nitrogen regulatory protein P-II 1	329
TX73_RS01420	300666	301997	1332	1	NA	ammonia channel protein	330
RPPS3_02860	305046	306377	1332	1	amtB	ammonia channel protein	330
RPYSC3_02920	307947	309278	1332	1	amtB	ammonia channel protein	330
TX73_RS01425	302307	302645	339	1	NA	nitrogen regulatory protein P-II 1	331
RPPS3_02870	306687	307025	339	1	glnK	nitrogen regulatory protein P-II 1	331
RPYSC3_02930	309588	309926	339	1	glnK	nitrogen regulatory protein P-II 1	331
TX73_RS01430	302683	304125	1443	1	NA	ammonia channel protein	332
RPPS3_02880	307063	308505	1443	1	amtB	ammonia channel protein	332
RPYSC3_02940	309964	311406	1443	1	amtB	ammonia channel protein	332
TX73_RS01435	304243	304590	348	1	NA	PAP2 family phosphoesterase	333
RPPS3_02890	308674	308970	297	1	NA	PAP2 family phosphoesterase	333
RPYSC3_02950	311576	311872	297	1	NA	PAP2 family phosphoesterase	333
TX73_RS01440	304743	304937	195	1	NA	hypothetical protein	334
RPPS3_02900	308951	309319	369	1	NA	hypothetical protein	334
RPYSC3_02960	311853	312221	369	1	NA	hypothetical protein	334
TX73_RS01445	305060	306286	1227	1	NA	aspartate aminotransferase	335
RPPS3_02910	309442	310668	1227	1	NA	aspartate aminotransferase	335
RPYSC3_02970	312344	313570	1227	1	NA	aspartate aminotransferase	335
TX73_RS01450	306300	308768	2469	1	NA	DNA translocase FtsK	336
RPPS3_02920	310682	313153	2472	1	NA	cell division protein FtsK	336
RPYSC3_02980	313584	316058	2475	1	NA	cell division protein FtsK	336
TX73_RS01455	308786	309727	942	1	NA	outer-membrane lipoprotein carrier protein LolA	337
RPPS3_02930	313150	314115	966	1	NA	membrane protein	337
RPYSC3_02990	316076	317020	945	1	NA	membrane protein	337
TX73_RS01460	310015	310827	813	1	NA	exodeoxyribonuclease III	338
RPPS3_02940	314321	315133	813	1	xthA	exodeoxyribonuclease III	338
RPYSC3_03010	317681	318493	813	1	xthA	exodeoxyribonuclease III	338
TX73_RS01465	310879	311328	450	-1	NA	cyclic nucleotide-binding protein	339
RPPS3_02950	315194	315643	450	-1	NA	cyclic nucleotide-binding protein	339
RPYSC3_03020	318494	318943	450	-1	NA	cyclic nucleotide-binding protein	339
TX73_RS01470	311368	312054	687	-1	NA	DNA-binding response regulator	340
RPPS3_02960	315683	316369	687	-1	NA	DNA-binding response regulator	340
RPYSC3_03030	318983	319669	687	-1	NA	DNA-binding response regulator	340
TX73_RS01475	312219	312782	564	1	NA	hypothetical protein	341
RPPS3_02970	316534	317103	570	1	NA	hypothetical protein	341
RPYSC3_03040	319834	320403	570	1	NA	hypothetical protein	341
TX73_RS01480	312863	313522	660	-1	NA	YggS family pyridoxal phosphate enzyme	342
RPPS3_02980	317178	317837	660	-1	NA	YggS family pyridoxal phosphate enzyme	342
RPYSC3_03050	320471	321130	660	-1	NA	YggS family pyridoxal phosphate enzyme	342
TX73_RS01485	313693	315366	1674	1	NA	GGDEF domain-containing protein	343
RPPS3_02990	318008	319681	1674	1	NA	diguanylate cyclase	343
RPYSC3_03060	321301	322974	1674	1	NA	diguanylate cyclase	343
TX73_RS01490	315572	318202	2631	1	NA	leucine--tRNA ligase	344
RPPS3_03000	319888	322518	2631	1	leuS	leucine--tRNA ligase	344
RPYSC3_03070	323180	325810	2631	1	leuS	leucine--tRNA ligase	344
TX73_RS01495	318189	318752	564	1	NA	hypothetical protein	345
RPPS3_03010	322505	323068	564	1	NA	hypothetical protein	345
RPYSC3_03080	325797	326360	564	1	NA	hypothetical protein	345
TX73_RS01500	318809	319840	1032	1	NA	DNA polymerase III subunit delta	346
RPPS3_03020	323125	324156	1032	1	NA	DNA polymerase III subunit delta	346
RPYSC3_03090	326417	327448	1032	1	NA	DNA polymerase III subunit delta	346
TX73_RS01510	320345	321235	891	-1	NA	chromosome partitioning protein ParB	347
RPPS3_03030	324553	325443	891	-1	parB	chromosome partitioning protein ParB	347
RPYSC3_03100	327703	328593	891	-1	parB	chromosome partitioning protein ParB	347
TX73_RS01515	321408	322262	855	-1	NA	chromosome partitioning protein ParA	348
RPPS3_03040	325615	326469	855	-1	parA	chromosome partitioning protein ParA	348
RPYSC3_03110	328765	329619	855	-1	parA	chromosome partitioning protein ParA	348
TX73_RS01520	322290	322961	672	-1	NA	ribosomal RNA small subunit methyltransferase G	349
RPPS3_03050	326498	327169	672	-1	gidB	ribosomal RNA small subunit methyltransferase G	349
RPYSC3_03120	329648	330319	672	-1	gidB	ribosomal RNA small subunit methyltransferase G	349
TX73_RS01525	323133	325001	1869	-1	NA	tRNA uridine(34) 5-carboxymethylaminomethyl synthesis enzyme MnmG	350
RPPS3_03060	327341	329209	1869	-1	gidA	tRNA uridine(34) 5-carboxymethylaminomethyl synthesis enzyme MnmG	350
RPYSC3_03130	330490	332358	1869	-1	gidA	tRNA uridine(34) 5-carboxymethylaminomethyl synthesis enzyme MnmG	350
TX73_RS01530	325167	326492	1326	-1	NA	tRNA uridine(34) 5-carboxymethylaminomethyl synthesis GTPase MnmE	351
RPPS3_03070	329373	330695	1323	-1	trmE	tRNA uridine(34) 5-carboxymethylaminomethyl synthesis GTPase MnmE	351
RPYSC3_03140	332522	333847	1326	-1	trmE	tRNA uridine(34) 5-carboxymethylaminomethyl synthesis GTPase MnmE	351
TX73_RS01535	326580	327845	1266	-1	NA	transcription termination factor Rho	352
RPPS3_03080	330782	332047	1266	-1	rho	transcription termination factor Rho	352
RPYSC3_03150	333935	335200	1266	-1	rho	transcription termination factor Rho	352
TX73_RS01540	328106	328546	441	-1	NA	membrane protein	353
RPPS3_03090	332309	332749	441	-1	NA	membrane protein	353
RPYSC3_03160	335462	335902	441	-1	NA	membrane protein	353
TX73_RS01545	329001	329840	840	1	NA	phosphoenolpyruvate synthase regulatory protein	354
RPPS3_03100	333204	334043	840	1	NA	phosphoenolpyruvate synthase regulatory protein	354
RPYSC3_03170	336357	337196	840	1	NA	phosphoenolpyruvate synthase regulatory protein	354
TX73_RS01550	329837	330445	609	1	NA	septum formation inhibitor Maf	355
RPPS3_03110	334040	334648	609	1	maf	septum formation inhibitor Maf	355
RPYSC3_03180	337193	337801	609	1	maf	septum formation inhibitor Maf	355
TX73_RS01555	330542	331141	600	1	NA	dephospho-CoA kinase	356
RPPS3_03120	334745	335344	600	1	coaE	dephospho-CoA kinase	356
RPYSC3_03190	337898	338497	600	1	coaE	dephospho-CoA kinase	356
TX73_RS01560	331177	331875	699	1	NA	DNA polymerase III subunit epsilon	357
RPPS3_03130	335380	336078	699	1	dnaQ	DNA polymerase III subunit epsilon	357
RPYSC3_03200	338533	339231	699	1	dnaQ	DNA polymerase III subunit epsilon	357
TX73_RS01565	331954	332427	474	-1	NA	protein-export protein SecB	358
RPPS3_03140	336158	336631	474	-1	secB	protein-export protein SecB	358
RPYSC3_03210	339311	339784	474	-1	secB	protein-export protein SecB	358
TX73_RS01570	332891	333598	708	1	NA	calcium-binding protein	359
RPPS3_03150	336994	337803	810	1	NA	calcium-binding protein	359
RPYSC3_03220	340145	340954	810	1	NA	calcium-binding protein	359
TX73_RS01575	333576	335069	1494	1	NA	lytic transglycosylase	360
RPPS3_03160	337781	339274	1494	1	NA	lytic transglycosylase	360
RPYSC3_03230	340932	342425	1494	1	NA	lytic transglycosylase	360
TX73_RS01580	335075	335659	585	1	NA	DNA mismatch repair protein MutS	361
RPPS3_03170	339280	339861	582	1	NA	DNA mismatch repair protein MutS	361
RPYSC3_03240	342431	343015	585	1	NA	DNA mismatch repair protein MutS	361
TX73_RS01585	335995	337296	1302	-1	NA	HslU--HslV peptidase ATPase subunit	362
RPPS3_03180	340167	341468	1302	-1	hslU	HslU--HslV peptidase ATPase subunit	362
RPYSC3_03250	343347	344648	1302	-1	hslU	HslU--HslV peptidase ATPase subunit	362
TX73_RS01590	337338	337943	606	-1	NA	hypothetical protein	363
RPPS3_03190	341510	342121	612	-1	NA	hypothetical protein	363
RPYSC3_03260	344690	345301	612	-1	NA	hypothetical protein	363
TX73_RS01595	337946	338515	570	-1	NA	HslU--HslV peptidase proteolytic subunit	364
RPPS3_03200	342118	342687	570	-1	hslV	HslU--HslV peptidase proteolytic subunit	364
RPYSC3_03270	345298	345867	570	-1	hslV	HslU--HslV peptidase proteolytic subunit	364
TX73_RS01600	338703	339296	594	1	NA	imidazoleglycerol-phosphate dehydratase	365
RPPS3_03210	342875	343468	594	1	hisB	imidazoleglycerol-phosphate dehydratase	365
RPYSC3_03280	346055	346648	594	1	hisB	imidazoleglycerol-phosphate dehydratase	365
TX73_RS01605	339324	339845	522	1	NA	hypothetical protein	366
RPPS3_03220	343496	344017	522	1	NA	hypothetical protein	366
RPYSC3_03290	346676	347197	522	1	NA	hypothetical protein	366
TX73_RS01610	339842	340492	651	1	NA	imidazole glycerol phosphate synthase subunit HisH	367
RPPS3_03230	344014	344664	651	1	hisH	imidazole glycerol phosphate synthase subunit HisH	367
RPYSC3_03300	347194	347844	651	1	hisH	imidazole glycerol phosphate synthase subunit HisH	367
TX73_RS01615	340489	341226	738	1	NA	1-(5-phosphoribosyl)-5-((5- phosphoribosylamino)methylideneamino)imidazole-4- carboxamide isomerase	368
RPPS3_03240	344661	345398	738	1	hisA	phosphoribosylformimino-5-aminoimidazole carboxamide ribotide isomerase	368
RPYSC3_03310	347841	348578	738	1	hisA	phosphoribosylformimino-5-aminoimidazole carboxamide ribotide isomerase	368
TX73_RS01620	341237	342004	768	1	NA	imidazole glycerol phosphate synthase cyclase subunit	369
RPPS3_03250	345409	346176	768	1	hisF	imidazole glycerol phosphate synthase cyclase subunit	369
RPYSC3_03320	348589	349356	768	1	hisF	imidazole glycerol phosphate synthase cyclase subunit	369
TX73_RS01625	342058	342381	324	1	NA	phosphoribosyl-ATP pyrophosphatase 1	370
RPPS3_03260	346230	346553	324	1	hisE	phosphoribosyl-ATP pyrophosphatase	370
RPYSC3_03330	349410	349733	324	1	hisE	phosphoribosyl-ATP pyrophosphatase	370
TX73_RS01630	342456	343412	957	1	NA	type I pantothenate kinase	371
RPPS3_03270	346628	347584	957	1	coaA	type I pantothenate kinase	371
RPYSC3_03340	349808	350764	957	1	coaA	type I pantothenate kinase	371
TX73_RS01635	343601	344551	951	-1	NA	hypothetical protein	372
RPPS3_03280	347729	348679	951	-1	NA	hypothetical protein	372
RPYSC3_03350	350950	351900	951	-1	NA	hypothetical protein	372
TX73_RS01640	344712	346622	1911	-1	NA	histidine kinase	373
RPPS3_03290	348840	350744	1905	-1	NA	histidine kinase	373
RPYSC3_03360	352061	353962	1902	-1	NA	histidine kinase	373
TX73_RS01645	346749	348287	1539	-1	NA	ATPase AAA	374
RPPS3_03300	350871	352409	1539	-1	NA	ATPase AAA	374
RPYSC3_03370	354089	355627	1539	-1	NA	ATPase AAA	374
TX73_RS01650	348387	348611	225	-1	NA	hypothetical protein	375
RPPS3_03310	352510	352734	225	-1	NA	hypothetical protein	375
RPYSC3_03380	355727	355951	225	-1	NA	hypothetical protein	375
TX73_RS01655	348608	349264	657	-1	NA	4-coumaroyl-homoserine lactone synthase	376
RPPS3_03320	352731	353387	657	-1	NA	4-coumaroyl-homoserine lactone synthase	376
RPYSC3_03390	355948	356604	657	-1	NA	4-coumaroyl-homoserine lactone synthase	376
TX73_RS01660	349350	350081	732	-1	NA	HTH-type quorum sensing-dependent transcriptional regulator RpaR	377
RPPS3_03330	353473	354204	732	-1	NA	HTH-type quorum sensing-dependent transcriptional regulator RpaR	377
RPYSC3_03400	356690	357421	732	-1	NA	HTH-type quorum sensing-dependent transcriptional regulator RpaR	377
TX73_RS01665	350318	351259	942	-1	NA	glutathione synthetase	378
RPPS3_03340	354425	355366	942	-1	gshB	glutathione synthetase	378
RPYSC3_03410	357638	358579	942	-1	gshB	glutathione synthetase	378
TX73_RS01670	351332	351724	393	-1	NA	hypothetical protein	379
RPPS3_03350	355439	355831	393	-1	NA	protein of unknown function UPF0102	379
RPYSC3_03420	358652	359044	393	-1	NA	protein of unknown function UPF0102	379
TX73_RS01675	351711	352667	957	-1	NA	rRNA (cytidine-2'-O-)-methyltransferase	380
RPPS3_03360	355818	356774	957	-1	NA	rRNA (cytidine-2'-O-)-methyltransferase	380
RPYSC3_03430	359031	359987	957	-1	NA	rRNA (cytidine-2'-O-)-methyltransferase	380
TX73_RS01680	352886	354085	1200	1	NA	penicillin-binding protein activator	381
RPPS3_03370	356994	358193	1200	1	NA	ethanolamine utilization protein EutM	381
RPYSC3_03440	360205	361404	1200	1	NA	ethanolamine utilization protein EutM	381
TX73_RS01685	354103	354465	363	-1	NA	MarR family transcriptional regulator	382
RPPS3_03380	358211	358573	363	-1	NA	MarR family transcriptional regulator	382
RPYSC3_03450	361422	361784	363	-1	NA	MarR family transcriptional regulator	382
TX73_RS01690	354536	354865	330	1	NA	hypothetical protein	383
RPPS3_03390	358644	358973	330	1	NA	hypothetical protein	383
RPYSC3_03460	361855	362184	330	1	NA	hypothetical protein	383
TX73_RS01695	354870	356027	1158	-1	NA	coproporphyrinogen III oxidase	384
RPPS3_03400	358978	360135	1158	-1	hemN	coproporphyrinogen III oxidase	384
RPYSC3_03470	362189	363346	1158	-1	hemN	coproporphyrinogen III oxidase	384
TX73_RS01700	356017	356649	633	-1	NA	non-canonical purine NTP pyrophosphatase	385
RPPS3_03410	360125	360757	633	-1	NA	non-canonical purine NTP pyrophosphatase	385
RPYSC3_03480	363336	363968	633	-1	NA	non-canonical purine NTP pyrophosphatase	385
TX73_RS01705	356701	357414	714	-1	NA	ribonuclease PH	386
RPPS3_03420	360809	361522	714	-1	rph	ribonuclease PH	386
RPYSC3_03490	364020	364733	714	-1	rph	ribonuclease PH	386
TX73_RS01710	357569	358657	1089	1	hrcA	HrcA family transcriptional regulator	387
RPPS3_03430	361677	362765	1089	1	hrcA	HrcA family transcriptional regulator	387
RPYSC3_03500	364888	365976	1089	1	hrcA	HrcA family transcriptional regulator	387
TX73_RS01715	358748	359371	624	1	NA	nucleotide exchange factor GrpE	388
RPPS3_03440	362856	363479	624	1	NA	nucleotide exchange factor GrpE	388
RPYSC3_03510	366067	366690	624	1	NA	nucleotide exchange factor GrpE	388
TX73_RS01720	359478	360419	942	-1	NA	hypothetical protein	389
RPPS3_03450	363586	364527	942	-1	NA	hypothetical protein	389
RPYSC3_03520	366794	367735	942	-1	NA	hypothetical protein	389
TX73_RS01725	360754	362649	1896	1	dnaK	molecular chaperone DnaK	390
RPPS3_03460	364862	366757	1896	1	dnaK	molecular chaperone DnaK	390
RPYSC3_03530	368070	369965	1896	1	dnaK	molecular chaperone DnaK	390
TX73_RS01730	362864	364003	1140	1	NA	molecular chaperone DnaJ	391
RPPS3_03470	366974	368113	1140	1	dnaJ	molecular chaperone DnaJ	391
RPYSC3_03540	370094	371233	1140	1	dnaJ	molecular chaperone DnaJ	391
TX73_RS01735	364097	364702	606	1	NA	methyltransferase	392
RPPS3_03480	368207	368812	606	1	NA	methyltransferase	392
RPYSC3_03550	371327	371932	606	1	NA	methyltransferase	392
TX73_RS01740	364804	365385	582	1	NA	FMN reductase	393
RPPS3_03490	368920	369501	582	1	NA	FMN reductase	393
RPYSC3_03560	372039	372620	582	1	NA	FMN reductase	393
TX73_RS01745	365393	366106	714	1	NA	orotidine 5'-phosphate decarboxylase	394
RPPS3_03500	369509	370222	714	1	pyrF	orotidine 5'-phosphate decarboxylase	394
RPYSC3_03570	372628	373341	714	1	pyrF	orotidine 5'-phosphate decarboxylase	394
TX73_RS01750	366132	366440	309	1	NA	hypothetical protein	395
RPPS3_03510	370247	370555	309	1	NA	hypothetical protein	395
RPYSC3_03580	373366	373674	309	1	NA	hypothetical protein	395
TX73_RS01755	366537	367352	816	1	NA	4-hydroxy-tetrahydrodipicolinate reductase	396
RPPS3_03520	370650	371465	816	1	dapB	4-hydroxy-tetrahydrodipicolinate reductase	396
RPYSC3_03590	373769	374584	816	1	dapB	4-hydroxy-tetrahydrodipicolinate reductase	396
TX73_RS01760	367433	368947	1515	-1	NA	2,3-bisphosphoglycerate-independent phosphoglycerate mutase	397
RPPS3_03530	371546	373060	1515	-1	pgmI	2,3-bisphosphoglycerate-independent phosphoglycerate mutase	397
RPYSC3_03600	374666	376180	1515	-1	pgmI	2,3-bisphosphoglycerate-independent phosphoglycerate mutase	397
TX73_RS01765	369039	369935	897	-1	NA	6-O-methylguanine DNA methyltransferase	398
RPPS3_03540	373152	374084	933	-1	ada	6-O-methylguanine DNA methyltransferase	398
RPYSC3_03610	376271	377203	933	-1	ada	6-O-methylguanine DNA methyltransferase	398
TX73_RS01770	369987	370502	516	-1	NA	membrane protein	399
RPPS3_03550	374099	374614	516	-1	NA	membrane protein	399
RPYSC3_03620	377218	377733	516	-1	NA	membrane protein	399
TX73_RS01775	370525	371310	786	1	NA	endonuclease III	400
RPPS3_03560	374637	375407	771	1	nth	endonuclease III	400
RPYSC3_03630	377756	378541	786	1	nth	endonuclease III	400
TX73_RS01780	371426	372991	1566	-1	NA	peptidase S10	401
RPPS3_03570	375522	377087	1566	-1	NA	peptidase S10	401
RPYSC3_03640	378671	380236	1566	-1	NA	peptidase S10	401
TX73_RS01785	373120	374088	969	-1	NA	alpha/beta hydrolase	402
RPPS3_03580	377215	378183	969	-1	NA	alpha/beta hydrolase	402
RPYSC3_03650	380365	381168	804	-1	NA	alpha/beta hydrolase	402
TX73_RS01790	374662	375405	744	-1	NA	cysteine biosynthesis protein	403
RPPS3_03600	378751	379494	744	-1	NA	cysteine biosynthesis protein	403
RPYSC3_03670	381885	382628	744	-1	NA	cysteine biosynthesis protein	403
TX73_RS01795	375493	377325	1833	-1	NA	bifunctional isocitrate dehydrogenase kinase/phosphatase	404
RPPS3_03610	379585	381417	1833	-1	aceK	bifunctional isocitrate dehydrogenase kinase/phosphatase	404
RPYSC3_03680	382719	384551	1833	-1	aceK	bifunctional isocitrate dehydrogenase kinase/phosphatase	404
TX73_RS01815	381139	382950	1812	-1	NA	elongation factor 4	405
RPPS3_03650	384227	386038	1812	-1	lepA	elongation factor 4	405
RPYSC3_03700	385873	387684	1812	-1	lepA	elongation factor 4	405
TX73_RS01820	383095	384633	1539	1	NA	hypothetical protein	406
RPPS3_03660	386144	387721	1578	1	NA	hypothetical protein	406
RPYSC3_03710	387790	389367	1578	1	NA	hypothetical protein	406
TX73_RS01825	384654	384986	333	-1	NA	HPr kinase	407
RPPS3_03670	387752	388084	333	-1	NA	HPr kinase	407
RPYSC3_03720	389419	389751	333	-1	NA	HPr kinase	407
TX73_RS01830	384983	385384	402	-1	NA	PTS fructose transporter subunit IIA	408
RPPS3_03680	388081	388482	402	-1	NA	PTS fructose transporter subunit IIA	408
RPYSC3_03730	389748	390149	402	-1	NA	PTS fructose transporter subunit IIA	408
TX73_RS01835	385572	386039	468	-1	NA	HPr kinase	409
RPPS3_03690	388670	389137	468	-1	NA	HPr kinase	409
RPYSC3_03740	390337	390804	468	-1	NA	HPr kinase	409
TX73_RS01840	386036	387781	1746	-1	NA	histidine kinase	410
RPPS3_03700	389134	390879	1746	-1	exoS	histidine kinase	410
RPYSC3_03750	390801	392528	1728	-1	exoS	histidine kinase	410
TX73_RS01845	387944	388645	702	-1	NA	DNA-binding response regulator	411
RPPS3_03710	391042	391743	702	-1	chvI	DNA-binding response regulator	411
RPYSC3_03760	392709	393410	702	-1	chvI	DNA-binding response regulator	411
TX73_RS01850	388879	389613	735	1	NA	pyridoxamine 5'-phosphate oxidase	412
RPPS3_03720	391977	392711	735	1	NA	pyridoxamine 5'-phosphate oxidase	412
RPYSC3_03770	393644	394378	735	1	NA	pyridoxamine 5'-phosphate oxidase	412
TX73_RS01855	389802	391415	1614	1	NA	phosphoenolpyruvate carboxykinase (ATP)	413
RPPS3_03730	392900	394513	1614	1	pckA	phosphoenolpyruvate carboxykinase (ATP)	413
RPYSC3_03780	394567	396180	1614	1	pckA	phosphoenolpyruvate carboxykinase (ATP)	413
TX73_RS01860	391503	392378	876	-1	NA	hypothetical protein	414
RPPS3_03740	394600	395475	876	-1	NA	hypothetical protein	414
RPYSC3_03790	396268	397170	903	-1	NA	hypothetical protein	414
TX73_RS01865	392647	393522	876	1	NA	class A beta-lactamase	415
RPPS3_03750	395767	396642	876	1	penP	class A beta-lactamase	415
RPYSC3_03800	397459	398334	876	1	penP	class A beta-lactamase	415
TX73_RS01885	396635	396997	363	1	NA	hypothetical protein	416
RPPS3_03760	396739	397101	363	-1	NA	hypothetical protein	416
RPYSC3_03810	398431	398793	363	-1	NA	hypothetical protein	416
TX73_RS01890	397207	398106	900	-1	NA	RNA polymerase factor sigma-32	417
RPPS3_03770	397459	398358	900	-1	rpoH	RNA polymerase factor sigma-32	417
RPYSC3_03820	398969	399868	900	-1	rpoH	RNA polymerase factor sigma-32	417
TX73_RS01895	398328	399302	975	-1	NA	pseudouridine synthase	418
RPPS3_03780	398580	399584	1005	-1	rluD	pseudouridine synthase	418
RPYSC3_03830	400090	401094	1005	-1	rluD	pseudouridine synthase	418
TX73_RS01900	399375	399710	336	1	NA	hypothetical protein	419
RPPS3_03790	399627	399962	336	1	NA	hypothetical protein	419
RPYSC3_03840	401137	401472	336	1	NA	hypothetical protein	419
TX73_RS01915	403032	405548	2517	-1	NA	diguanylate cyclase	420
RPPS3_03810	402535	404988	2454	-1	NA	diguanylate cyclase	420
RPYSC3_03870	403384	405816	2433	-1	NA	diguanylate cyclase	420
TX73_RS01930	407527	407964	438	-1	NA	thiol reductase thioredoxin	421
RPPS3_03850	407910	408347	438	-1	trxC	thiol reductase thioredoxin	421
RPYSC3_03890	407072	407509	438	-1	trxC	thiol reductase thioredoxin	421
TX73_RS01935	408104	409087	984	-1	NA	alcohol dehydrogenase	422
RPPS3_03860	408480	409463	984	-1	NA	alcohol dehydrogenase	422
RPYSC3_03900	407639	408622	984	-1	NA	alcohol dehydrogenase	422
TX73_RS01940	409161	409382	222	-1	NA	cation transporter	423
RPPS3_03870	409540	409761	222	-1	chaB	cation transporter	423
RPYSC3_03910	408699	408920	222	-1	chaB	cation transporter	423
TX73_RS01945	409612	410334	723	1	NA	protein-L-isoaspartate O-methyltransferase	424
RPPS3_03880	409994	410716	723	1	pimt	protein-L-isoaspartate O-methyltransferase	424
RPYSC3_03920	409142	409864	723	1	pimt	protein-L-isoaspartate O-methyltransferase	424
TX73_RS01950	410486	411310	825	1	NA	universal stress protein UspA	425
RPPS3_03890	410879	411703	825	1	NA	universal stress protein UspA	425
RPYSC3_03930	410027	410851	825	1	NA	universal stress protein UspA	425
TX73_RS01955	411507	412787	1281	-1	NA	alpha-glucosidase/alpha-galactosidase	426
RPPS3_03900	411945	413225	1281	-1	melA	alpha-glucosidase/alpha-galactosidase	426
RPYSC3_03940	411060	412340	1281	-1	melA	alpha-glucosidase/alpha-galactosidase	426
TX73_RS01965	413011	413949	939	1	NA	phosphofructokinase	427
RPPS3_03910	413450	414388	939	1	pfkB	phosphofructokinase	427
RPYSC3_03950	412565	413503	939	1	pfkB	phosphofructokinase	427
TX73_RS01975	416649	417911	1263	1	NA	glucose-1-phosphate adenylyltransferase	428
RPPS3_03930	417081	418343	1263	1	glgC	glucose-1-phosphate adenylyltransferase	428
RPYSC3_03970	416194	417456	1263	1	glgC	glucose-1-phosphate adenylyltransferase	428
TX73_RS01980	417908	419359	1452	1	NA	glycogen synthase	429
RPPS3_03940	418340	419791	1452	1	glgA	glycogen synthase	429
RPYSC3_03980	417453	418904	1452	1	glgA	glycogen synthase	429
TX73_RS01985	419505	420305	801	1	NA	enoyl-CoA hydratase	430
RPPS3_03950	419934	420734	801	1	NA	enoyl-CoA hydratase	430
RPYSC3_03990	419047	419847	801	1	NA	enoyl-CoA hydratase	430
TX73_RS01990	420302	420874	573	1	NA	hypothetical protein	431
RPPS3_03960	420731	421303	573	1	NA	hypothetical protein	431
RPYSC3_04000	419844	420416	573	1	NA	hypothetical protein	431
TX73_RS01995	420890	421609	720	-1	NA	hypothetical protein	432
RPPS3_03970	421540	422295	756	-1	radC	DNA repair protein RadC	432
RPYSC3_04010	420432	421187	756	-1	radC	DNA repair protein RadC	432
TX73_RS02000	421709	421951	243	-1	NA	hypothetical protein	433
RPPS3_03980	422364	422606	243	-1	NA	hypothetical protein	433
RPYSC3_04020	421256	421498	243	-1	NA	hypothetical protein	433
TX73_RS02005	422058	423050	993	1	NA	Ku protein	434
RPPS3_03990	422711	423706	996	1	NA	Ku protein	434
RPYSC3_04030	421603	422598	996	1	NA	Ku protein	434
TX73_RS02010	423309	424133	825	-1	NA	type I methionyl aminopeptidase	435
RPPS3_04000	424031	424855	825	-1	map	type I methionyl aminopeptidase	435
RPYSC3_04040	422893	423717	825	-1	map	type I methionyl aminopeptidase	435
TX73_RS02015	424329	426122	1794	1	NA	K+/H+ antiporter	436
RPPS3_04010	425059	426852	1794	1	NA	K+/H+ antiporter	436
RPYSC3_04050	423921	425714	1794	1	NA	K+/H+ antiporter	436
TX73_RS02020	426147	427109	963	-1	NA	penicillin-insensitive murein endopeptidase	437
RPPS3_04020	426874	427782	909	-1	mepA	penicillin-insensitive murein endopeptidase	437
RPYSC3_04060	425736	426644	909	-1	mepA	penicillin-insensitive murein endopeptidase	437
TX73_RS02030	429741	431498	1758	-1	NA	alkaline phosphatase	438
RPPS3_04040	430466	432220	1755	-1	NA	alkaline phosphatase	438
RPYSC3_04080	429328	431085	1758	-1	NA	alkaline phosphatase	438
TX73_RS02035	431740	433077	1338	-1	NA	argininosuccinate synthase	439
RPPS3_04050	432425	433762	1338	-1	argG	argininosuccinate synthase	439
RPYSC3_04110	435056	436393	1338	-1	argG	argininosuccinate synthase	439
TX73_RS02040	433170	433949	780	-1	NA	phosphoesterase	440
RPPS3_04060	433863	434642	780	-1	NA	phosphoesterase	440
RPYSC3_04120	436494	437273	780	-1	NA	phosphoesterase	440
TX73_RS02045	433946	434446	501	-1	NA	hypothetical protein	441
RPPS3_04070	434639	435139	501	-1	NA	hypothetical protein	441
RPYSC3_04130	437270	437770	501	-1	NA	hypothetical protein	441
TX73_RS02050	434446	435039	594	-1	NA	phosphohydrolase	442
RPPS3_04080	435139	435732	594	-1	NA	phosphohydrolase	442
RPYSC3_04140	437770	438363	594	-1	NA	phosphohydrolase	442
TX73_RS02055	435044	436243	1200	-1	NA	23S rRNA (adenine(2503)-C(2))-methyltransferase RlmN	443
RPPS3_04090	435736	436935	1200	-1	NA	23S rRNA (adenine2503-C2)-methyltransferase RlmN	443
RPYSC3_04150	438367	439566	1200	-1	NA	23S rRNA (adenine2503-C2)-methyltransferase RlmN	443
TX73_RS02060	436430	437005	576	-1	NA	hypothetical protein	444
RPPS3_04100	437121	437696	576	-1	NA	hypothetical protein	444
RPYSC3_04160	439752	440327	576	-1	NA	hypothetical protein	444
TX73_RS02065	437159	437995	837	-1	NA	2,4-dienoyl-CoA reductase	445
RPPS3_04110	437851	438687	837	-1	NA	2,4-dienoyl-CoA reductase	445
RPYSC3_04170	440482	441318	837	-1	NA	2,4-dienoyl-CoA reductase	445
TX73_RS02075	439493	440467	975	1	NA	NADPH:quinone oxidoreductase	446
RPPS3_04120	438919	439893	975	1	NA	NADPH, quinone oxidoreductase	446
RPYSC3_04190	442842	443816	975	1	NA	NADPH, quinone oxidoreductase	446
TX73_RS02080	440595	442730	2136	-1	NA	amine oxidase	447
RPPS3_04130	439955	442090	2136	-1	NA	amine oxidase	447
RPYSC3_04200	443878	446013	2136	-1	NA	amine oxidase	447
TX73_RS02085	442869	443489	621	1	NA	TetR family transcriptional regulator	448
RPPS3_04140	442229	442849	621	1	NA	TetR family transcriptional regulator	448
RPYSC3_04210	446151	446771	621	1	NA	TetR family transcriptional regulator	448
TX73_RS02090	443508	443882	375	-1	NA	hypothetical protein	449
RPPS3_04150	442870	443244	375	-1	NA	hypothetical protein	449
RPYSC3_04220	446793	447167	375	-1	NA	hypothetical protein	449
TX73_RS02095	443965	444267	303	-1	NA	4a-hydroxytetrahydrobiopterin dehydratase	450
RPPS3_04160	443327	443629	303	-1	phhB	4a-hydroxytetrahydrobiopterin dehydratase	450
RPYSC3_04230	447250	447552	303	-1	phhB	4a-hydroxytetrahydrobiopterin dehydratase	450
TX73_RS02100	444410	445855	1446	1	NA	TRAP ABC transporter	451
RPPS3_04170	443766	445211	1446	1	NA	TRAP ABC transporter	451
RPYSC3_04240	447740	449128	1389	1	NA	TRAP ABC transporter	451
TX73_RS02105	445859	447304	1446	-1	NA	peptidase	452
RPPS3_04180	445215	446660	1446	-1	NA	peptidase	452
RPYSC3_04250	449132	450577	1446	-1	NA	peptidase	452
TX73_RS02110	447309	449585	2277	-1	NA	TonB-dependent receptor	453
RPPS3_04190	446664	448940	2277	-1	NA	TonB-dependent receptor	453
RPYSC3_04260	450582	452858	2277	-1	NA	TonB-dependent receptor	453
TX73_RS02115	450314	452137	1824	1	NA	GTP-binding protein	454
RPPS3_04200	449674	451497	1824	1	bipA	GTP-binding protein	454
RPYSC3_04270	453592	455415	1824	1	bipA	GTP-binding protein	454
TX73_RS02120	452247	453515	1269	1	NA	amine oxidase	455
RPPS3_04210	451605	452873	1269	1	NA	amine oxidase	455
RPYSC3_04280	455645	456913	1269	1	NA	amine oxidase	455
TX73_RS02125	453691	454200	510	1	NA	N-acetyltransferase GCN5	456
RPPS3_04220	453049	453558	510	1	NA	N-acetyltransferase GCN5	456
RPYSC3_04290	457089	457598	510	1	NA	N-acetyltransferase GCN5	456
TX73_RS02130	454277	454813	537	1	NA	inorganic pyrophosphatase	457
RPPS3_04230	453635	454174	540	1	ppa	inorganic pyrophosphatase	457
RPYSC3_04300	457675	458214	540	1	ppa	inorganic pyrophosphatase	457
TX73_RS02135	454849	456330	1482	1	NA	hypothetical protein	458
RPPS3_04240	454210	455691	1482	1	NA	peptidase, M20/M25/M40 family	458
RPYSC3_04310	458250	459731	1482	1	NA	peptidase, M20/M25/M40 family	458
TX73_RS02140	456520	457407	888	-1	NA	bifunctional methylenetetrahydrofolate dehydrogenase/methenyltetrahydrofolate cyclohydrolase	459
RPPS3_04250	455809	456696	888	-1	NA	bifunctional 5,10-methylene-tetrahydrofolate dehydrogenase/5,10-methylene-tetrahydrofolate cyclohydrolase	459
RPYSC3_04330	461176	462063	888	-1	NA	bifunctional 5,10-methylene-tetrahydrofolate dehydrogenase/5,10-methylene-tetrahydrofolate cyclohydrolase	459
TX73_RS02145	457514	457840	327	-1	NA	hypothetical protein	460
RPPS3_04260	456803	457129	327	-1	NA	hypothetical protein	460
RPYSC3_04340	462170	462496	327	-1	NA	hypothetical protein	460
TX73_RS02150	457866	458156	291	-1	NA	hypothetical protein	461
RPPS3_04270	457155	457445	291	-1	NA	cell division integral membrane protein, YGGT family	461
RPYSC3_04350	462520	462810	291	-1	NA	cell division integral membrane protein, YGGT family	461
TX73_RS02160	458632	459444	813	-1	NA	enoyl-CoA hydratase	462
RPPS3_04280	457907	458719	813	-1	NA	enoyl-CoA hydratase	462
RPYSC3_04360	463269	464081	813	-1	NA	enoyl-CoA hydratase	462
TX73_RS02165	459526	460026	501	-1	NA	hypothetical protein	463
RPPS3_04290	458800	459300	501	-1	NA	hypothetical protein	463
RPYSC3_04370	464159	464659	501	-1	NA	hypothetical protein	463
TX73_RS02170	460130	460927	798	-1	NA	glutamine amidotransferase	464
RPPS3_04300	459404	460201	798	-1	NA	glutamine amidotransferase	464
RPYSC3_04380	464763	465560	798	-1	NA	glutamine amidotransferase	464
TX73_RS02175	461048	461827	780	-1	NA	short-chain dehydrogenase	465
RPPS3_04310	460321	461100	780	-1	NA	short-chain dehydrogenase	465
RPYSC3_04390	465680	466459	780	-1	NA	short-chain dehydrogenase	465
TX73_RS02180	462010	462537	528	-1	NA	hypothetical protein	466
RPPS3_04320	461283	461810	528	-1	NA	hypothetical protein	466
RPYSC3_04400	466642	467169	528	-1	NA	hypothetical protein	466
TX73_RS02185	462674	464059	1386	-1	NA	cytochrome P450	467
RPPS3_04330	461947	463332	1386	-1	NA	cytochrome P450	467
RPYSC3_04410	467306	468691	1386	-1	NA	cytochrome P450	467
TX73_RS02190	464180	465181	1002	-1	NA	D-glycerate dehydrogenase	468
RPPS3_04340	463453	464454	1002	-1	NA	D-glycerate dehydrogenase	468
RPYSC3_04420	468811	469812	1002	-1	NA	D-glycerate dehydrogenase	468
TX73_RS02195	465416	465940	525	1	NA	hypothetical protein	469
RPPS3_04350	464689	465213	525	1	NA	hypothetical protein	469
RPYSC3_04430	470047	470571	525	1	NA	hypothetical protein	469
TX73_RS02200	466048	466539	492	-1	NA	transcriptional repressor	470
RPPS3_04360	465323	465814	492	-1	NA	transcriptional repressor	470
RPYSC3_04440	470681	471172	492	-1	NA	transcriptional repressor	470
TX73_RS02205	466798	467325	528	1	NA	beta-hydroxydecanoyl-ACP dehydratase	471
RPPS3_04370	466072	466599	528	1	fabA	beta-hydroxydecanoyl-ACP dehydratase	471
RPYSC3_04450	471430	471957	528	1	fabA	beta-hydroxydecanoyl-ACP dehydratase	471
TX73_RS02210	467387	468613	1227	1	NA	beta-ketoacyl-[acyl-carrier-protein] synthase I	472
RPPS3_04380	466661	467887	1227	1	fabB	beta-ketoacyl-acyl-carrier-protein synthase I	472
RPYSC3_04460	472019	473245	1227	1	fabB	beta-ketoacyl-acyl-carrier-protein synthase I	472
TX73_RS02215	468789	469598	810	1	NA	enoyl-[acyl-carrier-protein] reductase	473
RPPS3_04390	468046	468855	810	1	NA	enoyl-[acyl-carrier-protein] reductase	473
RPYSC3_04470	473441	474250	810	1	NA	enoyl-[acyl-carrier-protein] reductase	473
TX73_RS02220	469771	470289	519	-1	NA	hypothetical protein	474
RPPS3_04400	469213	469731	519	-1	NA	hypothetical protein	474
RPYSC3_04480	474619	475137	519	-1	NA	hypothetical protein	474
TX73_RS02225	470517	472727	2211	-1	NA	catalase peroxidase	475
RPPS3_04410	469963	472173	2211	-1	katG	catalase peroxidase	475
RPYSC3_04490	475370	477580	2211	-1	katG	catalase peroxidase	475
TX73_RS02230	472997	473935	939	1	NA	LysR family transcriptional regulator	476
RPPS3_04420	472445	473383	939	1	oxyR	LysR family transcriptional regulator	476
RPYSC3_04500	477852	478790	939	1	oxyR	LysR family transcriptional regulator	476
TX73_RS02240	475919	478087	2169	-1	NA	polyribonucleotide nucleotidyltransferase	477
RPPS3_04440	475369	477537	2169	-1	pnp	polyribonucleotide nucleotidyltransferase	477
RPYSC3_04530	482804	484972	2169	-1	pnp	polyribonucleotide nucleotidyltransferase	477
TX73_RS02245	478426	478695	270	-1	NA	30S ribosomal protein S15	478
RPPS3_04450	477878	478147	270	-1	rpsO	30S ribosomal protein S15	478
RPYSC3_04540	485313	485582	270	-1	rpsO	30S ribosomal protein S15	478
TX73_RS02250	478698	479798	1101	-1	NA	tRNA pseudouridine(55) synthase TruB	479
RPPS3_04460	478150	479250	1101	-1	truB	tRNA pseudouridine(55) synthase TruB	479
RPYSC3_04550	485585	486685	1101	-1	truB	tRNA pseudouridine(55) synthase TruB	479
TX73_RS02255	479798	480211	414	-1	NA	ribosome-binding factor A	480
RPPS3_04470	479250	479663	414	-1	rbfA	ribosome-binding factor A	480
RPYSC3_04560	486685	487098	414	-1	rbfA	ribosome-binding factor A	480
TX73_RS02260	480385	483036	2652	-1	NA	translation initiation factor IF-2	481
RPPS3_04480	479838	482492	2655	-1	infB	translation initiation factor IF-2	481
RPYSC3_04580	487273	489927	2655	-1	infB	translation initiation factor IF-2	481
TX73_RS02265	483029	483808	780	-1	NA	DNA-binding protein	482
RPPS3_04490	482485	483264	780	-1	NA	DNA-binding protein	482
RPYSC3_04590	489920	490699	780	-1	NA	DNA-binding protein	482
TX73_RS02270	483870	485483	1614	-1	NA	transcription termination/antitermination protein NusA	483
RPPS3_04500	483326	484939	1614	-1	nusA	transcription termination/antitermination protein NusA	483
RPYSC3_04600	490761	492374	1614	-1	nusA	transcription termination/antitermination protein NusA	483
TX73_RS02275	485486	486265	780	-1	NA	ribosome maturation factor	484
RPPS3_04510	484942	485721	780	-1	NA	ribosome maturation factor	484
RPYSC3_04610	492377	493156	780	-1	NA	ribosome maturation factor	484
TX73_RS02280	486599	487684	1086	1	NA	hypothetical protein	485
RPPS3_04520	486061	487146	1086	1	NA	hypothetical protein	485
RPYSC3_04620	493497	494582	1086	1	NA	hypothetical protein	485
TX73_RS02285	487808	488656	849	1	NA	phytanoyl-CoA dioxygenase	486
RPPS3_04530	487269	488114	846	1	NA	phytanoyl-CoA dioxygenase	486
RPYSC3_04630	494705	495550	846	1	NA	phytanoyl-CoA dioxygenase	486
TX73_RS02290	488669	489466	798	-1	NA	tRNA (guanosine(46)-N7)-methyltransferase TrmB	487
RPPS3_04540	488127	488945	819	-1	NA	tRNA (guanosine(46)-N7)-methyltransferase TrmB	487
RPYSC3_04640	495563	496321	759	-1	NA	tRNA (guanosine(46)-N7)-methyltransferase TrmB	487
TX73_RS02295	489541	489960	420	-1	NA	transcriptional regulator	488
RPPS3_04550	489034	489453	420	-1	NA	transcriptional regulator	488
RPYSC3_04650	496452	496871	420	-1	NA	transcriptional regulator	488
TX73_RS02300	490161	491771	1611	-1	NA	apolipoprotein N-acyltransferase	489
RPPS3_04560	489651	491264	1614	-1	lnt	apolipoprotein N-acyltransferase	489
RPYSC3_04660	497069	498682	1614	-1	lnt	apolipoprotein N-acyltransferase	489
TX73_RS02305	491768	492913	1146	-1	NA	DNA-binding protein	490
RPPS3_04570	491261	492406	1146	-1	NA	DNA-binding protein	490
RPYSC3_04670	498679	499824	1146	-1	NA	DNA-binding protein	490
TX73_RS02310	492915	493487	573	-1	NA	endoribonuclease YbeY	491
RPPS3_04580	492408	492980	573	-1	NA	endoribonuclease YbeY	491
RPYSC3_04680	499826	500398	573	-1	NA	endoribonuclease YbeY	491
TX73_RS02315	493487	494479	993	-1	NA	phosphate starvation protein PhoH	492
RPPS3_04590	492980	494035	1056	-1	NA	phosphate starvation protein PhoH	492
RPYSC3_04690	500398	501453	1056	-1	NA	phosphate starvation protein PhoH	492
TX73_RS02320	494549	495940	1392	-1	NA	tRNA (N6-isopentenyl adenosine(37)-C2)-methylthiotransferase MiaB	493
RPPS3_04600	494042	495433	1392	-1	miaB	tRNA (N6-isopentenyl adenosine(37)-C2)-methylthiotransferase MiaB	493
RPYSC3_04700	501460	502851	1392	-1	miaB	tRNA (N6-isopentenyl adenosine(37)-C2)-methylthiotransferase MiaB	493
TX73_RS02325	496060	496719	660	-1	NA	haloacid dehalogenase	494
RPPS3_04610	495554	496213	660	-1	NA	haloacid dehalogenase	494
RPYSC3_04710	502972	503631	660	-1	NA	haloacid dehalogenase	494
TX73_RS02330	496807	497238	432	-1	NA	transcriptional repressor	495
RPPS3_04620	496300	496731	432	-1	NA	transcriptional repressor	495
RPYSC3_04720	503719	504150	432	-1	NA	transcriptional repressor	495
TX73_RS02335	497301	497786	486	-1	NA	ribosomal-protein-alanine N-acetyltransferase RimI	496
RPPS3_04630	496792	497277	486	-1	rimI	ribosomal-protein-alanine N-acetyltransferase RimI	496
RPYSC3_04730	504211	504696	486	-1	rimI	ribosomal-protein-alanine N-acetyltransferase RimI	496
TX73_RS02340	497809	498504	696	-1	NA	tRNA N6-adenosine(37)-N6-threonylcarbamoyltransferase complex dimerization subunit TsaB	497
RPPS3_04640	497300	497995	696	-1	NA	tRNA threonylcarbamoyladenosine biosynthesis protein TsaB	497
RPYSC3_04740	504719	505414	696	-1	NA	tRNA threonylcarbamoyladenosine biosynthesis protein TsaB	497
TX73_RS02345	498641	499207	567	-1	NA	iron transporter	498
RPPS3_04650	498130	498696	567	-1	NA	iron transporter	498
RPYSC3_04750	505549	506115	567	-1	NA	iron transporter	498
TX73_RS02350	499353	499847	495	-1	NA	universal stress protein A	499
RPPS3_04660	498844	499338	495	-1	NA	universal stress protein A	499
RPYSC3_04760	506263	506757	495	-1	NA	universal stress protein A	499
TX73_RS02355	500093	501145	1053	-1	NA	tryptophan--tRNA ligase	500
RPPS3_04670	499537	500589	1053	-1	trpS	tryptophan--tRNA ligase	500
RPYSC3_04780	508259	509311	1053	-1	trpS	tryptophan--tRNA ligase	500
TX73_RS02360	501201	502757	1557	-1	NA	murein biosynthesis integral membrane protein MurJ	501
RPPS3_04680	500645	502201	1557	-1	NA	murein biosynthesis integral membrane protein MurJ	501
RPYSC3_04790	509367	511037	1671	-1	NA	murein biosynthesis integral membrane protein MurJ	501
TX73_RS02365	503098	504099	1002	1	NA	adenosine kinase	502
RPPS3_04690	502578	503579	1002	1	NA	carbohydrate kinase	502
RPYSC3_04800	511299	512300	1002	1	NA	carbohydrate kinase	502
TX73_RS02375	506145	507332	1188	-1	NA	1,4-butanediol diacrylate esterase	503
RPPS3_04710	505791	506978	1188	-1	NA	1,4-butanediol diacrylate esterase	503
RPYSC3_04820	514288	515475	1188	-1	NA	1,4-butanediol diacrylate esterase	503
TX73_RS02380	507573	507899	327	1	NA	hypothetical protein	504
RPPS3_04720	507219	507548	330	1	NA	hypothetical protein	504
RPYSC3_04830	515716	516045	330	1	NA	hypothetical protein	504
TX73_RS02405	513127	514560	1434	-1	NA	membrane protein	505
RPPS3_04770	512733	514166	1434	-1	NA	membrane protein	505
RPYSC3_04850	517756	519192	1437	-1	NA	membrane protein	505
TX73_RS02410	514700	515383	684	-1	NA	peptidase	506
RPPS3_04780	514305	514988	684	-1	NA	peptidase	506
RPYSC3_04860	519331	520014	684	-1	NA	peptidase	506
TX73_RS02415	515386	516372	987	-1	NA	dihydrofolate reductase	507
RPPS3_04790	514991	515977	987	-1	NA	dihydrofolate reductase	507
RPYSC3_04870	520017	521003	987	-1	NA	dihydrofolate reductase	507
TX73_RS02420	516372	517196	825	-1	NA	ABC transporter ATP-binding protein	508
RPPS3_04800	515977	516801	825	-1	NA	ABC transporter ATP-binding protein	508
RPYSC3_04880	521003	521827	825	-1	NA	ABC transporter ATP-binding protein	508
TX73_RS02425	517193	518023	831	-1	NA	nitrate/sulfonate/bicarbonate ABC transporter ATP-binding protein	509
RPPS3_04810	516798	517628	831	-1	atsC	nitrate/sulfonate/bicarbonate ABC transporter ATP-binding protein	509
RPYSC3_04890	521824	522654	831	-1	atsC	nitrate/sulfonate/bicarbonate ABC transporter ATP-binding protein	509
TX73_RS02430	518032	519174	1143	-1	NA	nitrate ABC transporter substrate-binding protein	510
RPPS3_04820	517637	518779	1143	-1	NA	nitrate ABC transporter substrate-binding protein	510
RPYSC3_04900	522663	523799	1137	-1	NA	nitrate ABC transporter substrate-binding protein	510
TX73_RS02435	519304	520116	813	1	NA	creatininase	511
RPPS3_04830	518909	519721	813	1	NA	creatininase	511
RPYSC3_04910	523929	524741	813	1	NA	creatininase	511
TX73_RS02440	520350	522560	2211	1	NA	membrane protein	512
RPPS3_04840	520096	522165	2070	1	NA	membrane protein	512
RPYSC3_04920	525116	527185	2070	1	NA	membrane protein	512
TX73_RS02445	522591	524222	1632	-1	NA	FMN-binding glutamate synthase family protein	513
RPPS3_04850	522197	523828	1632	-1	NA	glutamate synthase	513
RPYSC3_04930	527217	528848	1632	-1	NA	glutamate synthase	513
TX73_RS02450	524516	525466	951	1	NA	hypothetical protein	514
RPPS3_04860	524124	525074	951	1	NA	putative membrane protein	514
RPYSC3_04940	529144	530094	951	1	NA	putative membrane protein	514
TX73_RS02455	525558	526559	1002	1	NA	NADP-dependent oxidoreductase	515
RPPS3_04870	525167	526168	1002	1	NA	NADP-dependent oxidoreductase	515
RPYSC3_04950	530187	531188	1002	1	NA	NADP-dependent oxidoreductase	515
TX73_RS02465	526913	528244	1332	1	NA	pilus assembly protein TadG	516
RPPS3_04880	526522	527853	1332	1	NA	pilus assembly protein TadG	516
RPYSC3_04960	531538	532869	1332	1	NA	pilus assembly protein TadG	516
TX73_RS02470	528378	528938	561	1	NA	hypothetical protein	517
RPPS3_04890	527991	528551	561	1	NA	hypothetical protein	517
RPYSC3_04970	533006	533566	561	1	NA	hypothetical protein	517
TX73_RS02475	528996	529292	297	1	NA	membrane protein	518
RPPS3_04900	528624	528920	297	1	NA	membrane protein	518
RPYSC3_04980	533639	533935	297	1	NA	membrane protein	518
TX73_RS02480	529346	530128	783	-1	NA	oxidoreductase	519
RPPS3_04910	528974	529756	783	-1	fabG	3-oxoacyl-ACP reductase	519
RPYSC3_04990	533989	534771	783	-1	fabG	3-oxoacyl-ACP reductase	519
TX73_RS02490	530389	531453	1065	1	NA	acyl-CoA dehydrogenase	520
RPPS3_04920	530017	531081	1065	1	NA	acyl-CoA dehydrogenase	520
RPYSC3_05000	535032	536096	1065	1	NA	acyl-CoA dehydrogenase	520
TX73_RS02495	531480	532640	1161	1	NA	acyl-CoA dehydrogenase	521
RPPS3_04930	531108	532268	1161	1	NA	acyl-CoA dehydrogenase	521
RPYSC3_05010	536123	537283	1161	1	NA	acyl-CoA dehydrogenase	521
TX73_RS02500	532674	533480	807	1	NA	enoyl-CoA hydratase	522
RPPS3_04940	532302	533108	807	1	NA	enoyl-CoA hydratase	522
RPYSC3_05020	537316	538122	807	1	NA	enoyl-CoA hydratase	522
TX73_RS02505	533625	534389	765	-1	NA	hypothetical protein	523
RPPS3_04950	533317	534081	765	-1	NA	hypothetical protein	523
RPYSC3_05030	538337	539101	765	-1	NA	hypothetical protein	523
TX73_RS02510	534392	535180	789	-1	NA	enoyl-CoA hydratase	524
RPPS3_04960	534084	534872	789	-1	paaG	enoyl-CoA hydratase	524
RPYSC3_05040	539104	539892	789	-1	paaG	enoyl-CoA hydratase	524
TX73_RS02515	535357	536562	1206	-1	NA	ABC transporter permease	525
RPPS3_04970	535046	536251	1206	-1	NA	ABC transporter permease	525
RPYSC3_05050	540071	541276	1206	-1	NA	ABC transporter permease	525
TX73_RS02520	536979	537704	726	1	NA	nuclease	526
RPPS3_04980	536608	537396	789	1	NA	nuclease	526
RPYSC3_05060	541712	542446	735	1	NA	nuclease	526
TX73_RS02525	537716	539233	1518	1	NA	Zn-dependent protease	527
RPPS3_04990	537420	538925	1506	1	NA	Zn-dependent protease	527
RPYSC3_05070	542470	543975	1506	1	NA	Zn-dependent protease	527
TX73_RS02530	539338	539892	555	-1	NA	CarD family transcriptional regulator	528
RPPS3_05000	539005	539847	843	-1	NA	CarD family transcriptional regulator	528
RPYSC3_05080	544055	544897	843	-1	NA	CarD family transcriptional regulator	528
TX73_RS02540	540697	541035	339	-1	NA	4Fe-4S ferredoxin	529
RPPS3_05010	540361	540699	339	-1	NA	4Fe-4S ferredoxin	529
RPYSC3_05090	545421	545759	339	-1	NA	4Fe-4S ferredoxin	529
TX73_RS02550	541410	544691	3282	-1	NA	helicase	530
RPPS3_05020	541073	544345	3273	-1	NA	helicase	530
RPYSC3_05110	546133	549405	3273	-1	NA	helicase	530
TX73_RS02555	544994	545866	873	-1	NA	hypothetical protein	531
RPPS3_05030	544648	545517	870	-1	NA	hypothetical protein	531
RPYSC3_05120	549708	550580	873	-1	NA	hypothetical protein	531
TX73_RS02560	546167	546472	306	1	NA	50S ribosomal protein L28	532
RPPS3_05040	545818	546123	306	1	rpmB	50S ribosomal protein L28	532
RPYSC3_05130	550883	551188	306	1	rpmB	50S ribosomal protein L28	532
TX73_RS02565	546797	550042	3246	1	NA	histidine kinase	533
RPPS3_05050	546446	549670	3225	1	NA	histidine kinase	533
RPYSC3_05140	551511	554735	3225	1	NA	histidine kinase	533
TX73_RS02570	550066	551214	1149	-1	NA	hypothetical protein	534
RPPS3_05060	549695	550822	1128	-1	NA	hypothetical protein	534
RPYSC3_05150	554752	555888	1137	-1	NA	hypothetical protein	534
TX73_RS02575	551239	553143	1905	-1	NA	cobaltochelatase subunit CobT	535
RPPS3_05070	550847	552751	1905	-1	cobT	cobaltochelatase subunit CobT	535
RPYSC3_05160	555913	557817	1905	-1	cobT	cobaltochelatase subunit CobT	535
TX73_RS02585	553555	554550	996	-1	NA	cobaltochelatase subunit CobS	536
RPPS3_05080	552891	553886	996	-1	cobS	cobaltochelatase subunit CobS	536
RPYSC3_05170	557957	558952	996	-1	cobS	cobaltochelatase subunit CobS	536
TX73_RS02590	554830	555447	618	1	NA	membrane protein	537
RPPS3_05090	554163	554780	618	1	NA	membrane protein	537
RPYSC3_05180	559229	559846	618	1	NA	membrane protein	537
TX73_RS02595	555512	556156	645	-1	NA	molecular chaperone DnaJ	538
RPPS3_05100	554845	555489	645	-1	NA	molecular chaperone DnaJ	538
RPYSC3_05190	559911	560555	645	-1	NA	molecular chaperone DnaJ	538
TX73_RS02600	556277	556546	270	1	NA	BolA family transcriptional regulator	539
RPPS3_05110	555611	555880	270	1	NA	BolA family transcriptional regulator	539
RPYSC3_05200	560677	560946	270	1	NA	BolA family transcriptional regulator	539
TX73_RS02605	556564	557925	1362	-1	NA	DNA-binding protein	540
RPPS3_05120	555894	557255	1362	-1	NA	DNA-binding protein	540
RPYSC3_05210	560960	562321	1362	-1	NA	DNA-binding protein	540
TX73_RS02610	557973	559118	1146	-1	NA	3-dehydroquinate synthase	541
RPPS3_05130	557303	558448	1146	-1	aroB	3-dehydroquinate synthase	541
RPYSC3_05220	562369	563514	1146	-1	aroB	3-dehydroquinate synthase	541
TX73_RS02615	559129	559740	612	-1	NA	shikimate kinase	542
RPPS3_05140	558445	559062	618	-1	aroK	shikimate kinase	542
RPYSC3_05230	563511	564128	618	-1	aroK	shikimate kinase	542
TX73_RS02620	559870	560016	147	1	NA	hypothetical protein	543
RPPS3_05150	559201	559347	147	1	NA	hypothetical protein	543
RPYSC3_05240	564267	564413	147	1	NA	hypothetical protein	543
TX73_RS02625	560150	561049	900	1	NA	site-specific tyrosine recombinase XerD	544
RPPS3_05160	559364	560383	1020	1	NA	site-specific tyrosine recombinase XerD	544
RPYSC3_05250	564430	565449	1020	1	NA	site-specific tyrosine recombinase XerD	544
TX73_RS02630	561056	561631	576	-1	NA	cytochrome b	545
RPPS3_05170	560390	560965	576	-1	NA	cytochrome b	545
RPYSC3_05260	565456	566031	576	-1	NA	cytochrome b	545
TX73_RS02635	561895	562857	963	1	NA	acetyl-CoA carboxylase carboxyl transferase subunit alpha	546
RPPS3_05180	561252	562202	951	1	accA	acetyl-CoA carboxylase carboxyl transferase subunit alpha	546
RPYSC3_05270	566318	567268	951	1	accA	acetyl-CoA carboxylase carboxyl transferase subunit alpha	546
TX73_RS02640	563229	564665	1437	1	NA	hypothetical protein	547
RPPS3_05190	562574	564007	1434	1	NA	putative exported protein	547
RPYSC3_05280	567640	569073	1434	1	NA	putative exported protein	547
TX73_RS02645	564875	567715	2841	-1	NA	protein translocase subunit SecA	548
RPPS3_05200	564259	567099	2841	-1	secA	protein translocase subunit SecA	548
RPYSC3_05310	570369	573209	2841	-1	secA	protein translocase subunit SecA	548
TX73_RS02650	568058	568993	936	1	NA	peptidyl-prolyl cis-trans isomerase	549
RPPS3_05210	567442	568395	954	1	NA	peptidyl-prolyl cis-trans isomerase	549
RPYSC3_05320	573552	574472	921	1	NA	peptidyl-prolyl cis-trans isomerase	549
TX73_RS02655	569086	571809	2724	-1	NA	DNA mismatch repair protein MutS	550
RPPS3_05220	568503	571223	2721	-1	mutS	DNA mismatch repair protein MutS	550
RPYSC3_05330	574579	577311	2733	-1	mutS	DNA mismatch repair protein MutS	550
TX73_RS02660	571985	573193	1209	1	NA	acetyl-CoA acetyltransferase	551
RPPS3_05230	571400	572608	1209	1	pcaF	acetyl-CoA acetyltransferase	551
RPYSC3_05340	577476	578684	1209	1	pcaF	acetyl-CoA acetyltransferase	551
TX73_RS02665	573372	574934	1563	-1	NA	EmrB/QacA family drug resistance transporter	552
RPPS3_05240	572786	574348	1563	-1	farB	EmrB/QacA family drug resistance transporter	552
RPYSC3_05350	578863	580425	1563	-1	farB	EmrB/QacA family drug resistance transporter	552
TX73_RS02670	574938	576107	1170	-1	NA	transporter	553
RPPS3_05250	574352	575521	1170	-1	NA	transporter	553
RPYSC3_05360	580429	581598	1170	-1	NA	transporter	553
TX73_RS02675	576100	576585	486	-1	NA	MarR family transcriptional regulator	554
RPPS3_05260	575514	575999	486	-1	NA	MarR family transcriptional regulator	554
RPYSC3_05370	581591	582076	486	-1	NA	MarR family transcriptional regulator	554
TX73_RS02680	576784	577272	489	1	NA	transcriptional repressor	555
RPPS3_05270	576185	576682	498	1	NA	transcriptional repressor	555
RPYSC3_05380	582273	582761	489	1	NA	transcriptional repressor	555
TX73_RS02685	577437	578360	924	1	NA	DMT transporter permease	556
RPPS3_05280	576847	577770	924	1	NA	DMT transporter permease	556
RPYSC3_05390	582926	583849	924	1	NA	DMT transporter permease	556
TX73_RS02690	578374	579669	1296	1	ispG	4-hydroxy-3-methylbut-2-en-1-yl diphosphate synthase	557
RPPS3_05290	577784	579079	1296	1	gcpE	4-hydroxy-3-methylbut-2-en-1-yl diphosphate synthase	557
RPYSC3_05400	583863	585158	1296	1	gcpE	4-hydroxy-3-methylbut-2-en-1-yl diphosphate synthase	557
TX73_RS02695	579912	581564	1653	-1	NA	Na+/H+ antiporter	558
RPPS3_05310	579690	581342	1653	-1	nha	Na+/H+ antiporter	558
RPYSC3_05420	585771	587423	1653	-1	nha	Na+/H+ antiporter	558
TX73_RS02700	581747	583456	1710	1	NA	GGDEF-domain containing protein	559
RPPS3_05320	581573	583234	1662	1	NA	diguanylate cyclase	559
RPYSC3_05430	587546	589315	1770	1	NA	diguanylate cyclase	559
TX73_RS02705	583474	583917	444	1	NA	blue-light sensor BLUF	560
RPPS3_05330	583251	583694	444	1	NA	blue-light sensor BLUF	560
RPYSC3_05440	589332	589775	444	1	NA	blue-light sensor BLUF	560
TX73_RS02710	583928	584614	687	-1	NA	membrane protein	561
RPPS3_05340	583704	584390	687	-1	NA	membrane protein	561
RPYSC3_05450	589797	590483	687	-1	NA	membrane protein	561
TX73_RS02715	584622	585548	927	-1	NA	geranylgeranyl pyrophosphate synthase	562
RPPS3_05350	584398	585324	927	-1	NA	geranylgeranyl pyrophosphate synthase	562
RPYSC3_05460	590491	591417	927	-1	NA	geranylgeranyl pyrophosphate synthase	562
TX73_RS02720	585650	586360	711	1	NA	monofunctional biosynthetic peptidoglycan transglycosylase	563
RPPS3_05360	585426	586136	711	1	NA	monofunctional biosynthetic peptidoglycan transglycosylase	563
RPYSC3_05470	591519	592229	711	1	NA	monofunctional biosynthetic peptidoglycan transglycosylase	563
TX73_RS02725	586522	586704	183	1	NA	50S ribosomal protein L32	564
RPPS3_05370	586109	586480	372	1	rpmF	50S ribosomal protein L32	564
RPYSC3_05480	592391	592573	183	1	rpmF	50S ribosomal protein L32	564
TX73_RS02730	586947	587579	633	1	NA	hypothetical protein	565
RPPS3_05380	586723	587352	630	1	NA	hypothetical protein	565
RPYSC3_05490	592816	593445	630	1	NA	hypothetical protein	565
TX73_RS02735	587596	587910	315	-1	NA	hypothetical protein	566
RPPS3_05390	587370	587684	315	-1	NA	hypothetical protein	566
RPYSC3_05500	593463	593777	315	-1	NA	hypothetical protein	566
TX73_RS02740	588149	589891	1743	1	NA	GGDEF-domain containing protein	567
RPPS3_05400	587923	589665	1743	1	NA	diguanylate cyclase	567
RPYSC3_05510	594016	595758	1743	1	NA	diguanylate cyclase	567
TX73_RS02745	590022	590612	591	-1	NA	polyhydroxyalkanoate synthesis repressor PhaR	568
RPPS3_05410	589828	590418	591	-1	NA	polyhydroxyalkanoate synthesis repressor PhaR	568
RPYSC3_05520	595920	596510	591	-1	NA	polyhydroxyalkanoate synthesis repressor PhaR	568
TX73_RS02750	590894	592072	1179	1	NA	acetyl-CoA acetyltransferase	569
RPPS3_05420	590689	591867	1179	1	NA	acetyl-CoA acetyltransferase	569
RPYSC3_05530	596781	597959	1179	1	NA	acetyl-CoA acetyltransferase	569
TX73_RS02755	592255	592980	726	1	NA	beta-ketoacyl-ACP reductase	570
RPPS3_05430	592049	592774	726	1	NA	beta-ketoacyl-ACP reductase	570
RPYSC3_05540	598141	598866	726	1	NA	beta-ketoacyl-ACP reductase	570
TX73_RS02760	593057	593923	867	1	NA	membrane protein	571
RPPS3_05440	592851	593717	867	1	NA	membrane protein	571
RPYSC3_05550	598943	599809	867	1	NA	membrane protein	571
TX73_RS02765	593943	594464	522	-1	NA	peptidase	572
RPPS3_05460	594109	594630	522	-1	NA	peptidase	572
RPYSC3_05570	600204	600725	522	-1	NA	peptidase	572
TX73_RS02770	594594	597071	2478	-1	NA	ATP-dependent helicase HrpB	573
RPPS3_05470	594761	597238	2478	-1	hrpB	ATP-dependent helicase HrpB	573
RPYSC3_05580	600856	603333	2478	-1	hrpB	ATP-dependent helicase HrpB	573
TX73_RS02775	597245	598297	1053	1	NA	acyltransferase	574
RPPS3_05480	597412	598464	1053	1	NA	acyltransferase	574
RPYSC3_05590	603507	604559	1053	1	NA	acyltransferase	574
TX73_RS02780	598415	599974	1560	-1	NA	acetyl-CoA hydrolase	575
RPPS3_05490	598611	600170	1560	-1	NA	acetyl-CoA hydrolase	575
RPYSC3_05600	604713	606272	1560	-1	NA	acetyl-CoA hydrolase	575
TX73_RS02805	604854	605402	549	1	NA	disulfide bond formation protein DsbB	576
RPPS3_05500	600753	601301	549	1	NA	disulfide bond formation protein DsbB	576
RPYSC3_05640	611156	611704	549	1	NA	disulfide bond formation protein DsbB	576
TX73_RS02810	605405	606457	1053	-1	NA	membrane protein	577
RPPS3_05510	601304	602356	1053	-1	NA	membrane protein	577
RPYSC3_05650	611708	612760	1053	-1	NA	membrane protein	577
TX73_RS02815	606652	607179	528	1	NA	hypothetical protein	578
RPPS3_05520	602551	603093	543	1	NA	hypothetical protein	578
RPYSC3_05660	612955	613497	543	1	NA	hypothetical protein	578
TX73_RS02820	607333	607716	384	1	NA	hypothetical protein	579
RPPS3_05530	603246	603629	384	1	NA	antiholin-like protein LrgA	579
RPYSC3_05670	613651	614034	384	1	NA	antiholin-like protein LrgA	579
TX73_RS02825	607713	608435	723	1	NA	membrane protein	580
RPPS3_05540	603626	604348	723	1	NA	membrane protein	580
RPYSC3_05680	614031	614753	723	1	NA	membrane protein	580
TX73_RS02830	608530	608994	465	1	NA	hypothetical protein	581
RPPS3_05550	604442	604906	465	1	NA	hypothetical protein	581
RPYSC3_05690	614847	615311	465	1	NA	hypothetical protein	581
TX73_RS02835	608998	610074	1077	-1	NA	phospholipase	582
RPPS3_05560	604910	605986	1077	-1	NA	phospholipase	582
RPYSC3_05700	615315	616391	1077	-1	NA	phospholipase	582
TX73_RS02840	610257	611417	1161	1	NA	AI-2E family transporter	583
RPPS3_05570	606168	607313	1146	1	NA	AI-2E family transporter	583
RPYSC3_05710	616574	617719	1146	1	NA	AI-2E family transporter	583
TX73_RS02845	611414	612076	663	-1	NA	sensor histidine kinase	584
RPPS3_05580	607310	607972	663	-1	chrR	sensor histidine kinase	584
RPYSC3_05720	617716	618378	663	-1	chrR	sensor histidine kinase	584
TX73_RS02850	612073	612660	588	-1	NA	RNA polymerase sigma factor RpoE	585
RPPS3_05590	607969	608556	588	-1	NA	RNA polymerase sigma factor RpoE	585
RPYSC3_05730	618375	618962	588	-1	NA	RNA polymerase sigma factor RpoE	585
TX73_RS02855	613289	614170	882	-1	NA	LysR family transcriptional regulator	586
RPPS3_05610	609189	610070	882	-1	NA	LysR family transcriptional regulator	586
RPYSC3_05750	619593	620474	882	-1	NA	LysR family transcriptional regulator	586
TX73_RS02860	614276	615583	1308	1	NA	C4-dicarboxylate transporter DctA	587
RPPS3_05620	610176	611483	1308	1	dctA	C4-dicarboxylate transporter DctA	587
RPYSC3_05760	620580	621887	1308	1	dctA	C4-dicarboxylate transporter DctA	587
TX73_RS02865	615621	616460	840	1	NA	hypothetical protein	588
RPPS3_05630	611522	612361	840	1	NA	ureidoglycine aminohydrolase	588
RPYSC3_05770	621926	622765	840	1	NA	ureidoglycine aminohydrolase	588
TX73_RS02870	616457	616969	513	1	NA	ureidoglycolate hydrolase	589
RPPS3_05640	612358	612870	513	1	NA	ureidoglycolate hydrolase	589
RPYSC3_05780	622762	623271	510	1	NA	ureidoglycolate hydrolase	589
TX73_RS02875	617018	617638	621	-1	NA	methyltransferase	590
RPPS3_05650	613025	613645	621	-1	NA	methyltransferase	590
RPYSC3_05790	623322	623942	621	-1	NA	methyltransferase	590
TX73_RS02880	617758	618315	558	-1	NA	HNH endonuclease	591
RPPS3_05660	613761	614318	558	-1	NA	HNH endonuclease	591
RPYSC3_05800	624061	624618	558	-1	NA	HNH endonuclease	591
TX73_RS02885	618596	619594	999	1	NA	cysteine synthase A	592
RPPS3_05670	614600	615598	999	1	cysK	cysteine synthase A	592
RPYSC3_05810	624900	625898	999	1	cysK	cysteine synthase A	592
TX73_RS02890	619666	620583	918	-1	NA	phosphoribosylaminoimidazolesuccinocarboxamide synthase	593
RPPS3_05680	615662	616579	918	-1	purC	phosphoribosylaminoimidazolesuccinocarboxamide synthase	593
RPYSC3_05820	625963	626880	918	-1	purC	phosphoribosylaminoimidazolesuccinocarboxamide synthase	593
TX73_RS02895	620654	621571	918	-1	NA	hypothetical protein	594
RPPS3_05690	616650	617567	918	-1	NA	hypothetical protein containing pirin, N-terminal domain	594
RPYSC3_05830	626948	627865	918	-1	NA	hypothetical protein containing pirin, N-terminal domain	594
TX73_RS02900	621701	623122	1422	-1	NA	MCD, Malonyl-CoA decarboxylase MCD	595
RPPS3_05700	617715	619136	1422	-1	mcd	MCD, Malonyl-CoA decarboxylase MCD	595
RPYSC3_05850	629058	630479	1422	-1	mcd	MCD, Malonyl-CoA decarboxylase MCD	595
TX73_RS24795	623297	623902	606	-1	ffs	diguanylate cyclase	596
RPPS3_05710	619311	619916	606	-1	NA	diguanylate cyclase	596
RPYSC3_05860	630653	631258	606	-1	NA	diguanylate cyclase	596
TX73_RS02910	623978	625342	1365	-1	NA	2-methylcitrate dehydratase	597
RPPS3_05720	619996	621360	1365	-1	NA	2-methylcitrate dehydratase	597
RPYSC3_05870	631338	632702	1365	-1	NA	2-methylcitrate dehydratase	597
TX73_RS02915	625513	626625	1113	1	NA	FUSC family protein	598
RPPS3_05730	621484	622641	1158	1	NA	membrane protein	598
RPYSC3_05880	632873	633985	1113	1	NA	membrane protein	598
TX73_RS02920	626630	627091	462	-1	NA	membrane protein	599
RPPS3_05740	622643	623104	462	-1	NA	membrane protein	599
RPYSC3_05890	633987	634448	462	-1	NA	membrane protein	599
TX73_RS02925	627478	627732	255	1	NA	hypothetical protein	600
RPPS3_05750	623414	623677	264	1	NA	hypothetical protein	600
RPYSC3_05900	634772	635035	264	1	NA	hypothetical protein	600
TX73_RS02930	627895	629082	1188	1	NA	esterase	601
RPPS3_05760	623851	625035	1185	1	NA	esterase	601
RPYSC3_05910	635209	636393	1185	1	NA	esterase	601
TX73_RS02935	629211	629630	420	1	NA	hypothetical protein	602
RPPS3_05770	625154	625573	420	1	NA	putativee membrane protein	602
RPYSC3_05920	636512	636931	420	1	NA	putativee membrane protein	602
TX73_RS02940	629707	630684	978	-1	NA	AraC family transcriptional regulator	603
RPPS3_05780	625635	626612	978	-1	NA	AraC family transcriptional regulator	603
RPYSC3_05930	636995	637972	978	-1	NA	AraC family transcriptional regulator	603
TX73_RS02945	630945	631610	666	-1	NA	hypothetical protein	604
RPPS3_05790	626855	627520	666	-1	NA	hypothetical protein	604
RPYSC3_05940	638215	638880	666	-1	NA	hypothetical protein	604
TX73_RS02950	631700	632818	1119	-1	NA	hypothetical protein	605
RPPS3_05800	627611	628729	1119	-1	NA	hypothetical protein	605
RPYSC3_05950	638971	640089	1119	-1	NA	hypothetical protein	605
TX73_RS02955	632974	633453	480	1	NA	hypothetical protein	606
RPPS3_05810	628884	629366	483	1	NA	hypothetical protein	606
RPYSC3_05960	640266	640724	459	1	NA	hypothetical protein	606
TX73_RS02960	633579	634133	555	-1	NA	two-component system response regulator	607
RPPS3_05820	629508	630062	555	-1	regR	two-component system response regulator	607
RPYSC3_05970	640863	641417	555	-1	regR	two-component system response regulator	607
TX73_RS02965	634225	635547	1323	-1	NA	two-component sensor histidine kinase	608
RPPS3_05830	630154	631476	1323	-1	regS	two-component sensor histidine kinase	608
RPYSC3_05980	641509	642831	1323	-1	regS	two-component sensor histidine kinase	608
TX73_RS02970	635658	636452	795	1	NA	ABC transporter ATP-binding protein	609
RPPS3_05840	631585	632382	798	1	NA	ABC transporter ATP-binding protein	609
RPYSC3_05990	642942	643736	795	1	NA	ABC transporter ATP-binding protein	609
[truncated: 10,629 more rows]
