# Supplementary material for: Whole-genome sequencing and comparative analysis of two plant-associated strains of Rhodopseudomonas palustris (PS3 and YSC3)
Source: Sci Rep. 2018 Aug 24;8:12769. doi: 10.1038/s41598-018-31128-8 (PMC6109142; doi:10.1038/s41598-018-31128-8)
Supplement: Supplementary file 6 — Supplementary Table S2 [file 41598_2018_31128_MOESM6_ESM.xlsx]

## Sheet: 工作表1
Supplementary Table S2. List of predicted strain-specific genes in the R. palustris strain PS3.
Locus_tag	Start	End	Length	strand	gene	Product description	orthoMCL cluster id
RPPS3_00380	44658	44801	144	-1	NA	hypothetical protein	4975
RPPS3_00920	102206	103576	1371	-1	NA	hypothetical protein	4976
RPPS3_02530	270994	271119	126	1	NA	YefM protein, antitoxin to YoeB	4977
RPPS3_02720	292280	292876	597	-1	NA	transcriptional regulator, AcrR family	4978
RPPS3_02730	293146	293718	573	1	NA	hypothetical protein	4979
RPPS3_02740	293752	294882	1131	1	NA	butyryl-CoA dehydrogenase	4980
RPPS3_02750	295012	295893	882	1	NA	thiosulfate sulfurtransferase, rhodanese	4981
RPPS3_02760	295965	296828	864	1	NA	ABC transporter related	4982
RPPS3_02770	296841	298079	1239	1	NA	nitrate ABC transporter, nitrate-binding protein	4983
RPPS3_02780	298076	298912	837	1	NA	urea carboxylase-related ABC transporter, permease protein	4984
RPPS3_03630	382976	383395	420	1	vsr	very-short-patch mismatch repair endonuclease (G-T specific)	4985
RPPS3_03800	400434	402062	1629	-1	NA	retron-type RNA-directed DNA polymerase	4986
RPPS3_07160	775693	777768	2076	1	NA	hypothetical protein	4987
RPPS3_07420	802788	803441	654	-1	NA	uncharacterized protein YedJ	4988
RPPS3_07820	858920	860410	1491	-1	NA	hypothetical protein	4989
RPPS3_09000	996765	996857	93	-1	NA	hypothetical protein	4990
RPPS3_09010	996854	1000276	3423	-1	NA	hypothetical protein	4991
RPPS3_09510	1047916	1048056	141	-1	NA	hypothetical protein	4992
RPPS3_09680	1067893	1068279	387	1	NA	phage integrase family protein	4993
RPPS3_09730	1074190	1075011	822	1	NA	non-heme chloroperoxidase	4994
RPPS3_10390	1151467	1151910	444	-1	NA	transcriptional regulator, MarR family	4995
RPPS3_10400	1152070	1153254	1185	1	NA	putative nitrile hydratase regulator clustered with urea transport	4996
RPPS3_10410	1153415	1154929	1515	1	NA	amidase	4997
RPPS3_10420	1154964	1155821	858	1	urtB	urea ABC transporter, permease protein UrtB	4998
RPPS3_10430	1155826	1157049	1224	1	urtA	urea ABC transporter, substrate binding protein UrtA	4999
RPPS3_10440	1157408	1158463	1056	1	urtC	urea ABC transporter, permease protein UrtC	5000
RPPS3_10450	1158450	1159184	735	1	urtD	urea ABC transporter, ATPase protein UrtD	5001
RPPS3_10460	1159177	1159878	702	1	urtE	urea ABC transporter, ATPase protein UrtE	5002
RPPS3_10550	1165911	1166213	303	-1	NA	hypothetical protein	5003
RPPS3_10830	1192539	1192820	282	1	NA	excinuclease ABC, C subunit-like	5004
RPPS3_11420	1253774	1255165	1392	1	NA	methyl-accepting chemotaxis protein	5005
RPPS3_11660	1274580	1274681	102	-1	NA	hypothetical protein	5006
RPPS3_12170	1329495	1330484	990	1	NA	lysophospholipase	5007
RPPS3_12180	1330481	1331032	552	1	NA	hypothetical protein	5008
RPPS3_12190	1331035	1331337	303	1	NA	hypothetical protein	5009
RPPS3_12790	1397937	1398605	669	-1	NA	FrnE protein	5010
RPPS3_12800	1398616	1399341	726	-1	NA	hypothetical protein	5011
RPPS3_12810	1399384	1399812	429	1	NA	transcriptional regulator, HxlR family	5012
RPPS3_13440	1466208	1466735	528	-1	NA	transcriptional regulator, ArsR family	4233
RPPS3_13450	1466981	1467568	588	1	NA	hypothetical protein	5013
RPPS3_13460	1467565	1468851	1287	-1	NA	hypothetical protein	5014
RPPS3_13470	1469066	1469374	309	1	NA	hypothetical protein	5015
RPPS3_13480	1469402	1469929	528	-1	NA	transcriptional regulator, ArsR family	4233
RPPS3_13550	1473585	1474259	675	1	NA	glyoxalase family protein	5016
RPPS3_13590	1479489	1479695	207	-1	NA	hypothetical protein	5017
RPPS3_13610	1480084	1481310	1227	-1	nfxB	transcriptional regulator NfxB	5018
RPPS3_14380	1570456	1570599	144	-1	NA	hypothetical protein	5019
RPPS3_15660	1712386	1712712	327	-1	dnaK	chaperone protein DnaK	5020
RPPS3_15680	1713860	1714111	252	1	NA	tryptophan synthase	5021
RPPS3_15920	1739532	1740050	519	1	NA	hypothetical protein	5022
RPPS3_16290	1780691	1780879	189	1	NA	hypothetical protein	5023
RPPS3_16490	1805099	1805599	501	1	cheW	chemotaxis protein CheW	5024
RPPS3_16570	1813747	1814472	726	1	NA	hypothetical protein	5025
RPPS3_16600	1818320	1820575	2256	1	NA	translation-disabling ACNase RloC	5026
RPPS3_16610	1820770	1820925	156	1	NA	hypothetical protein	5027
RPPS3_16710	1830448	1830651	204	-1	NA	amidase family protein	5028
RPPS3_16720	1830790	1832802	2013	1	NA	hypothetical protein	5029
RPPS3_16740	1835074	1836687	1614	1	NA	cytochrome C	5030
RPPS3_17790	1962883	1963269	387	-1	NA	hypothetical protein	5031
RPPS3_18090	1997625	1997969	345	-1	NA	hypothetical protein	5032
RPPS3_18100	1997970	1998284	315	-1	NA	nucleotidyltransferase domain protein	5033
RPPS3_18490	2036330	2037466	1137	1	NA	hypothetical protein	5034
RPPS3_18500	2037463	2040981	3519	1	NA	hypothetical protein	5035
RPPS3_18620	2053409	2053660	252	1	NA	hypothetical protein	5036
RPPS3_18630	2053653	2053952	300	1	NA	hypothetical protein	5037
RPPS3_18760	2066078	2066446	369	1	NA	hypothetical protein	5038
RPPS3_18770	2066434	2066661	228	1	NA	hypothetical protein	5039
RPPS3_18780	2066714	2066830	117	1	NA	phage capsid protein, phage major capsid protein	5040
RPPS3_18790	2067096	2067269	174	1	NA	phage major capsid protein	5041
RPPS3_18800	2067310	2067918	609	1	NA	hypothetical protein	5042
RPPS3_18810	2068121	2070691	2571	1	NA	hypothetical protein	5043
RPPS3_19290	2120175	2120387	213	1	NA	hypothetical protein	5044
RPPS3_19630	2164962	2165105	144	-1	NA	antitoxin to RelE-like translational repressor toxin	5045
RPPS3_19820	2184194	2185111	918	-1	NA	hypothetical protein	5046
RPPS3_19830	2185312	2185833	522	-1	NA	hypothetical protein	5047
RPPS3_20210	2228805	2229035	231	-1	NA	hypothetical protein	5048
RPPS3_21860	2404192	2404323	132	1	NA	hypothetical protein	5049
RPPS3_22360	2460988	2461980	993	1	NA	hypothetical protein	5050
RPPS3_22380	2463607	2465871	2265	1	NA	hypothetical protein	5051
RPPS3_22400	2468182	2468571	390	-1	NA	ketosteroid isomerase-related protein	5052
RPPS3_22410	2468573	2469451	879	-1	NA	metallo-beta-lactamase superfamily protein	5053
RPPS3_22420	2469552	2470184	633	-1	NA	thioredoxin-like protein	5054
RPPS3_22430	2470280	2471194	915	1	NA	transcriptional regulator, LysR family	5055
RPPS3_22540	2480210	2480386	177	1	NA	hypothetical protein	5056
RPPS3_22650	2492887	2493459	573	-1	NA	hypothetical protein	5057
RPPS3_22660	2493725	2494609	885	1	NA	hypothetical protein	5058
RPPS3_24220	2665190	2665717	528	1	NA	transcriptional regulator, MarR family	5059
RPPS3_24230	2665704	2666438	735	1	NA	DNA alkylation repair enzyme	5060
RPPS3_24240	2666549	2667172	624	-1	NA	amidase	5061
RPPS3_24600	2710462	2711838	1377	1	NA	chromosome segregation ATPase	5062
RPPS3_24800	2734981	2735262	282	1	NA	tetratricopeptide repeat	5063
RPPS3_25230	2780633	2780860	228	1	NA	hypothetical protein	5064
RPPS3_25240	2780951	2782147	1197	-1	NA	hypothetical protein	5065
RPPS3_25250	2782159	2782428	270	-1	NA	hypothetical protein	5066
RPPS3_25260	2782425	2782541	117	-1	NA	hypothetical protein	5067
RPPS3_25270	2782538	2782789	252	-1	NA	hypothetical protein	5068
RPPS3_25280	2782796	2783266	471	-1	NA	hypothetical protein	5069
RPPS3_25290	2783256	2783453	198	-1	NA	hypothetical protein	5070
RPPS3_25300	2783450	2783695	246	-1	NA	hypothetical protein	5071
RPPS3_25310	2783695	2783967	273	-1	NA	hypothetical protein	5072
RPPS3_25320	2783967	2784347	381	-1	NA	hypothetical protein	5073
RPPS3_25330	2784359	2784667	309	-1	NA	hypothetical protein	5074
RPPS3_25340	2784706	2785197	492	1	NA	hypothetical protein	5075
RPPS3_25350	2785213	2785569	357	1	NA	hypothetical protein	5076
RPPS3_25360	2785801	2786448	648	-1	NA	hypothetical protein	5077
RPPS3_25370	2786899	2787207	309	-1	NA	hypothetical protein	5078
RPPS3_25380	2787344	2787583	240	1	NA	hypothetical protein	5079
RPPS3_25390	2787583	2787801	219	1	NA	hypothetical protein	5080
RPPS3_25400	2787798	2788118	321	1	NA	hypothetical protein	5081
RPPS3_25410	2788115	2788402	288	1	NA	hypothetical protein	5082
RPPS3_25420	2788399	2788578	180	1	NA	hypothetical protein	5083
RPPS3_25430	2788565	2788918	354	1	NA	hypothetical protein	5084
RPPS3_25440	2788918	2789247	330	1	NA	hypothetical protein	5085
RPPS3_25450	2789244	2789669	426	1	NA	Single-stranded DNA-binding protein	5086
RPPS3_25460	2789690	2789941	252	1	NA	hypothetical protein	5087
RPPS3_25470	2789938	2791068	1131	1	NA	hypothetical protein	5088
RPPS3_25480	2791080	2791331	252	1	NA	hypothetical protein	5089
RPPS3_25490	2791328	2792665	1338	1	NA	hypothetical protein	5090
RPPS3_25500	2792646	2793026	381	1	NA	hypothetical protein	5091
RPPS3_25510	2793040	2793522	483	1	NA	hypothetical protein	5092
RPPS3_25520	2793519	2793785	267	1	NA	hypothetical protein	5093
RPPS3_25530	2793782	2794018	237	1	NA	hypothetical protein	5094
RPPS3_25540	2794015	2794293	279	1	NA	hypothetical protein	5095
RPPS3_25550	2794290	2795522	1233	1	NA	putative DNA primase	5096
RPPS3_25560	2795519	2796394	876	1	NA	D12 class N6 adenine-specific DNA methyltransferase	5097
RPPS3_25570	2796391	2798754	2364	1	NA	hypothetical protein	5098
RPPS3_25580	2798788	2799150	363	1	NA	hypothetical protein	5099
RPPS3_25590	2799147	2799416	270	1	NA	hypothetical protein	5100
RPPS3_25600	2799936	2800646	711	1	NA	hypothetical protein	5101
RPPS3_25610	2801471	2802040	570	1	NA	hypothetical protein	5102
RPPS3_25620	2802234	2802863	630	1	NA	hypothetical protein	5103
RPPS3_25630	2802860	2804974	2115	1	NA	phage terminase, large subunit	5104
RPPS3_25640	2804986	2805489	504	1	NA	hypothetical protein	5105
RPPS3_25650	2805504	2807159	1656	1	NA	hypothetical protein	5106
RPPS3_25660	2807159	2807419	261	1	NA	hypothetical protein	5107
RPPS3_25670	2807433	2808356	924	1	NA	hypothetical protein	5108
RPPS3_25680	2808359	2808883	525	1	NA	hypothetical protein	5109
RPPS3_25690	2808899	2809549	651	1	NA	hypothetical protein	5110
RPPS3_25700	2809564	2810592	1029	1	NA	hypothetical protein	5111
RPPS3_25710	2810703	2811116	414	1	NA	hypothetical protein	5112
RPPS3_25720	2811129	2811881	753	1	NA	hypothetical protein	5113
RPPS3_25730	2811889	2812113	225	1	NA	hypothetical protein	5114
RPPS3_25740	2812120	2813628	1509	1	NA	bacteriophage tail sheath protein	5115
RPPS3_25750	2813695	2814084	390	1	NA	hypothetical protein	5116
RPPS3_25760	2814092	2814505	414	1	NA	hypothetical protein	5117
RPPS3_25770	2814633	2816519	1887	1	NA	hypothetical protein	5118
RPPS3_25780	2816523	2817740	1218	1	NA	phage tail/DNA circulation protein	5119
RPPS3_25790	2817745	2818791	1047	1	NA	prophage tail protein	5120
RPPS3_25800	2818791	2819300	510	1	NA	prophage baseplate assembly protein V	5121
RPPS3_25810	2819300	2819893	594	1	NA	bacteriophage protein GP46	5122
RPPS3_25820	2819893	2821023	1131	1	NA	phage FluMu protein gp47	5123
RPPS3_25830	2821032	2821649	618	1	NA	hypothetical protein	5124
RPPS3_25840	2821642	2823030	1389	1	NA	hypothetical protein	5125
RPPS3_25850	2823045	2823638	594	1	NA	hypothetical protein	5126
RPPS3_25860	2823696	2823968	273	1	NA	hypothetical protein	5127
RPPS3_25870	2823965	2824465	501	1	NA	lysozyme	5128
RPPS3_25880	2824570	2825010	441	1	NA	hypothetical protein	5129
RPPS3_25890	2824958	2825215	258	1	NA	hypothetical protein	5130
RPPS3_25900	2825278	2825610	333	1	NA	hypothetical protein	5131
RPPS3_25910	2825662	2826222	561	1	NA	hypothetical protein	5132
RPPS3_25920	2826244	2826432	189	1	NA	hypothetical protein	5133
RPPS3_25930	2826499	2826735	237	1	NA	hypothetical protein	5134
RPPS3_25940	2826749	2829166	2418	1	NA	hypothetical protein	5135
RPPS3_25950	2829163	2829519	357	1	NA	hypothetical protein	5136
RPPS3_25960	2829533	2829793	261	-1	NA	hypothetical protein	5137
RPPS3_25970	2829936	2830121	186	-1	NA	hypothetical protein	5138
RPPS3_25980	2830235	2830453	219	-1	NA	hypothetical protein	5139
RPPS3_25990	2830907	2831101	195	1	NA	hypothetical protein	5140
RPPS3_26000	2831162	2831515	354	-1	NA	hypothetical protein	5141
RPPS3_26010	2831537	2832085	549	-1	NA	hypothetical protein	5142
RPPS3_26260	2856113	2856859	747	-1	NA	hypothetical protein	5143
RPPS3_26270	2857421	2857627	207	-1	NA	hypothetical protein	5144
RPPS3_26780	2924260	2925306	1047	1	NA	putative transcriptional regulator, AraC family	5145
RPPS3_26790	2925489	2926589	1101	-1	NA	HDIG domain protein	5146
RPPS3_26800	2926546	2927028	483	-1	NA	hypothetical protein	5147
RPPS3_26810	2927097	2928593	1497	-1	NA	hypothetical protein	5148
RPPS3_26850	2930669	2931034	366	-1	NA	hypothetical protein	5149
RPPS3_26980	2944917	2945795	879	-1	NA	transcriptional regulator, LysR family	5150
RPPS3_26990	2945902	2946420	519	1	NA	phenolic acid decarboxylase	5151
RPPS3_27620	3008233	3008583	351	1	NA	hypothetical protein	5152
RPPS3_27730	3016279	3017019	741	1	NA	hypothetical protein	5153
RPPS3_28570	3105085	3105825	741	1	NA	hypothetical protein	5154
RPPS3_28590	3106270	3106410	141	-1	NA	hypothetical protein	5155
RPPS3_29170	3166474	3166818	345	1	NA	hypothetical protein	5156
RPPS3_29180	3166836	3166979	144	-1	NA	NAD synthetase	5157
RPPS3_29700	3226268	3226366	99	-1	NA	hypothetical protein	5158
RPPS3_30260	3291357	3293045	1689	1	NA	hypothetical protein	5159
RPPS3_30270	3293133	3293390	258	1	NA	hypothetical protein	5160
RPPS3_30300	3294111	3294407	297	-1	NA	antitoxin 1	5161
RPPS3_30310	3294708	3295352	645	-1	NA	chloramphenicol acetyltransferase	5162
RPPS3_30470	3315303	3315392	90	-1	NA	K+-transporting ATPase, F subunit	5163
RPPS3_31480	3424581	3424718	138	-1	NA	hypothetical protein	5164
RPPS3_32230	3501455	3501781	327	1	NA	adenylate kinase / histone protein	5165
RPPS3_32270	3505285	3506733	1449	1	NA	hypothetical protein	5166
RPPS3_32280	3506837	3508663	1827	1	NA	hypothetical protein	5167
RPPS3_32460	3532674	3537602	4929	-1	NA	hypothetical protein	5168
RPPS3_33630	3664510	3664695	186	-1	NA	hypothetical protein	5169
RPPS3_33860	3702650	3702814	165	1	NA	hypothetical protein	5170
RPPS3_33920	3708249	3708473	225	-1	NA	hypothetical protein	5171
RPPS3_34080	3719881	3719988	108	1	NA	mobile element protein	5172
RPPS3_34090	3720106	3720525	420	1	NA	Integrase, catalytic region	5173
RPPS3_34100	3720515	3720949	435	1	NA	Integrase, catalytic region	5174
RPPS3_34110	3721007	3722116	1110	-1	NA	hypothetical protein	5175
RPPS3_34120	3722460	3722651	192	-1	NA	hypothetical protein	5176
RPPS3_34130	3722684	3724036	1353	-1	NA	hypothetical protein	5177
RPPS3_34760	3780349	3784371	4023	-1	NA	hypothetical protein	5178
RPPS3_35920	3925128	3925328	201	-1	NA	hypothetical protein	5179
RPPS3_36070	3941484	3942500	1017	1	NA	hypothetical protein	5180
RPPS3_36090	3943235	3943765	531	-1	NA	transposase	5181
RPPS3_36120	3945112	3945774	663	-1	NA	hypothetical protein	5182
RPPS3_36130	3946114	3946368	255	1	NA	hypothetical protein	5183
RPPS3_36550	3985183	3985821	639	1	NA	hypothetical protein	5184
RPPS3_36990	4037574	4037939	366	-1	NA	hypothetical protein	5185
RPPS3_38520	4212557	4214392	1836	1	NA	type I restriction-modification system, DNA-methyltransferase subunit M	5186
RPPS3_38530	4214385	4215605	1221	1	NA	type I restriction-modification system, specificity subunit S	5187
RPPS3_38550	4215949	4219179	3231	1	NA	type I restriction-modification system, restriction subunit R	5188
RPPS3_38580	4220851	4221255	405	-1	NA	hypothetical protein	5189
RPPS3_38940	4256127	4257623	1497	-1	NA	hypothetical protein	5190
RPPS3_39740	4352840	4354531	1692	-1	NA	ABC transporter related	5191
RPPS3_39950	4377193	4377330	138	-1	NA	NAD-dependent epimerase/dehydratase	5192
RPPS3_40200	4405293	4405529	237	1	NA	VapB protein, antitoxin to VapC	5193
RPPS3_40210	4405529	4405936	408	1	NA	VapC toxin protein	5194
RPPS3_40220	4406101	4408398	2298	-1	NA	hypothetical protein	5195
RPPS3_40540	4443158	4444153	996	1	NA	D,D-heptose 7-phosphate kinase	5196
RPPS3_40550	4444212	4445060	849	1	NA	transketolase, N-terminal section	4456
RPPS3_40560	4445057	4446040	984	1	NA	transketolase, C-terminal section	4457
RPPS3_40570	4446037	4446732	696	1	NA	D-glycero-D-manno-heptose 1-phosphate guanosyltransferase	5197
RPPS3_40580	4446850	4447788	939	1	NA	UDP-glucose 4-epimerase	5198
RPPS3_40610	4450007	4450852	846	-1	NA	3-demethylubiquinone-9 3-methyltransferase	5199
RPPS3_40620	4450843	4452759	1917	-1	NA	asparagine synthetase	5200
RPPS3_40630	4452894	4454228	1335	-1	NA	UDP-glucose 6-dehydrogenase	5201
RPPS3_40640	4454313	4455485	1173	-1	NA	predictive CDP-4-keto-6-deoxy-D-glucose-3-dehydrase	5202
RPPS3_40650	4455538	4456503	966	-1	NA	transketolase, C-terminal section	4457
RPPS3_40660	4456500	4457348	849	-1	NA	transketolase, N-terminal section	4456
RPPS3_40680	4458836	4460203	1368	1	NA	hypothetical protein	5203
RPPS3_40690	4460187	4461437	1251	1	NA	hypothetical protein	5204
RPPS3_40700	4461448	4462635	1188	1	NA	hypothetical protein	5205
RPPS3_40710	4462767	4464593	1827	1	NA	phospholipid-lipopolysaccharide ABC transporter	5206
RPPS3_40720	4464590	4465363	774	1	NA	hypothetical protein	5207
RPPS3_40730	4465393	4465971	579	-1	NA	phosphoheptose isomerase	5208
RPPS3_40740	4466187	4467161	975	1	NA	GDP-L-fucose synthetase	5209
RPPS3_40750	4467158	4468426	1269	-1	NA	lipid carrier , UDP-N-acetylgalactosaminyltransferase/ alpha-1,3-N-acetylgalactosamine transferase PglA, putative glycosyltransferase	5210
RPPS3_40760	4468454	4469317	864	-1	NA	UDP-glucose 4-epimerase	5211
RPPS3_40770	4469863	4470321	459	-1	NA	mobile element protein	5212
RPPS3_41420	4536007	4536399	393	-1	NA	death on curing protein, Doc toxin	5213
RPPS3_41430	4536410	4536634	225	-1	NA	prevent host death protein, Phd antitoxin	5214
RPPS3_41470	4541312	4541554	243	1	NA	hypothetical protein	5215
RPPS3_41640	4557429	4557734	306	1	NA	protein of unknown function DUF497	5216
RPPS3_41650	4557703	4557963	261	1	NA	protein of unknown function DUF497	5217
RPPS3_42350	4633840	4634673	834	-1	NA	hypothetical protein	5218
RPPS3_42360	4635121	4636266	1146	1	NA	hypothetical protein	5219
RPPS3_42380	4637878	4638864	987	1	NA	putative cytochrome C binding protein	5220
RPPS3_42490	4646849	4647004	156	1	pucB	light-harvesting protein B-800-850 beta chain	5221
RPPS3_43380	4742281	4742511	231	1	NA	hypothetical protein	5222
RPPS3_43730	4779853	4780821	969	-1	NA	transposase, IS4 family protein	5223
RPPS3_44110	4833311	4834483	1173	1	NA	acyltransferase	5224
RPPS3_44660	4889502	4889696	195	1	NA	hypothetical protein	5225
RPPS3_44670	4889696	4889902	207	1	NA	hypothetical protein	5226
RPPS3_44920	4913978	4914724	747	1	NA	hypothetical protein	5227
RPPS3_45060	4925559	4926425	867	1	NA	integrase	5228
RPPS3_45070	4926481	4929576	3096	1	NA	hypothetical protein	5229
RPPS3_45080	4929681	4930835	1155	1	NA	hypothetical protein	5230
RPPS3_47360	5195600	5197330	1731	-1	fliK	flagellar hook-length control protein FliK	5231
