# Supplementary material for: Whole-genome sequencing and comparative analysis of two plant-associated strains of Rhodopseudomonas palustris (PS3 and YSC3)
Source: Sci Rep. 2018 Aug 24;8:12769. doi: 10.1038/s41598-018-31128-8 (PMC6109142; doi:10.1038/s41598-018-31128-8)
Supplement: Supplementary file 7 — Supplementary Table S3 [file 41598_2018_31128_MOESM7_ESM.xlsx]

## Sheet: 工作表1
Supplementary Table S3. List of predicted strain-specific genes in the R. palustris strain YSC3.
Locus_tag	Start	End	Length	strand	gene	Product description	orthoMCL cluster id
RPYSC3_00060	8668	8853	186	-1	NA	hypothetical protein	5232
RPYSC3_00130	15188	15403	216	1	NA	hypothetical protein	5233
RPYSC3_00900	100202	100726	525	-1	NA	hypothetical protein	5234
RPYSC3_01680	181143	181400	258	-1	NA	hypothetical protein	5235
RPYSC3_02040	221550	221852	303	-1	NA	hypothetical protein	5236
RPYSC3_02140	230622	231002	381	1	NA	hypothetical protein	5237
RPYSC3_02150	231064	231726	663	1	NA	hypothetical protein	5238
RPYSC3_02740	287460	288644	1185	-1	NA	hypothetical protein	48
RPYSC3_02830	299808	300992	1185	1	NA	hypothetical protein	48
RPYSC3_02900	306392	307240	849	1	NA	hypothetical protein	5239
RPYSC3_03000	317032	317628	597	1	NA	hypothetical protein	5240
RPYSC3_03850	402148	402606	459	1	NA	hypothetical protein	5241
RPYSC3_03860	402590	403198	609	1	NA	hypothetical protein	5242
RPYSC3_04090	431261	433732	2472	-1	NA	hypothetical protein	5243
RPYSC3_04100	433737	434924	1188	-1	NA	hypothetical protein	5244
RPYSC3_04570	487121	487228	108	-1	NA	hypothetical protein	5245
RPYSC3_04770	507019	508143	1125	-1	NA	hypothetical protein	5246
RPYSC3_05840	627909	628889	981	-1	NA	hypothetical protein	49
RPYSC3_06530	702055	702324	270	1	NA	hypothetical protein	5247
RPYSC3_07240	780317	780472	156	-1	NA	hypothetical protein	5248
RPYSC3_07390	790993	791250	258	-1	NA	hypothetical protein	5249
RPYSC3_07910	853375	853620	246	1	NA	hypothetical protein	5250
RPYSC3_08000	864554	866371	1818	1	NA	hypothetical protein	5251
RPYSC3_08520	931275	931937	663	1	NA	hypothetical protein	5252
RPYSC3_08560	934621	934734	114	-1	NA	hypothetical protein	5253
RPYSC3_08810	955840	956820	981	-1	NA	hypothetical protein	49
RPYSC3_09210	1005747	1005878	132	-1	NA	hypothetical protein	5254
RPYSC3_09520	1037637	1037864	228	-1	NA	hypothetical protein	4498
RPYSC3_10610	1146118	1146264	147	1	NA	hypothetical protein	5255
RPYSC3_11100	1195396	1195626	231	1	NA	hypothetical protein	5256
RPYSC3_11160	1202314	1202850	537	1	NA	hypothetical protein	5257
RPYSC3_11400	1222210	1222458	249	-1	NA	hypothetical protein	5258
RPYSC3_12190	1307516	1308151	636	1	NA	hypothetical protein	5259
RPYSC3_12870	1382006	1382131	126	1	NA	hypothetical protein	5260
RPYSC3_13220	1418011	1418244	234	1	NA	hypothetical protein	5261
RPYSC3_13260	1419505	1419750	246	1	NA	hypothetical protein	5262
RPYSC3_13270	1419750	1419956	207	1	NA	hypothetical protein	5263
RPYSC3_13280	1420317	1421258	942	1	NA	hypothetical protein	5264
RPYSC3_13290	1421209	1421967	759	-1	NA	hypothetical protein	5265
RPYSC3_13360	1429517	1430968	1452	1	NA	hypothetical protein	5266
RPYSC3_13450	1439530	1439709	180	1	NA	hypothetical protein	5267
RPYSC3_13460	1439649	1440008	360	1	NA	hypothetical protein	5268
RPYSC3_13810	1483885	1485069	1185	-1	NA	hypothetical protein	48
RPYSC3_13910	1497811	1498791	981	-1	NA	hypothetical protein	49
RPYSC3_14250	1535472	1535612	141	1	NA	hypothetical protein	5269
RPYSC3_15700	1698688	1699227	540	-1	NA	hypothetical protein	5270
RPYSC3_15710	1699214	1699468	255	-1	NA	hypothetical protein	5271
RPYSC3_15820	1709303	1709647	345	-1	NA	hypothetical protein	5272
RPYSC3_16010	1729000	1729236	237	1	NA	hypothetical protein	5273
RPYSC3_16070	1733478	1734413	936	-1	NA	hypothetical protein	5274
RPYSC3_16390	1769321	1770286	966	1	NA	hypothetical protein	5275
RPYSC3_16400	1770330	1772216	1887	1	NA	hypothetical protein	5276
RPYSC3_16410	1772310	1772696	387	1	NA	hypothetical protein	5277
RPYSC3_16470	1778140	1778328	189	1	NA	hypothetical protein	5278
RPYSC3_16670	1802555	1803055	501	1	NA	hypothetical protein	5279
RPYSC3_16700	1804317	1804418	102	1	NA	hypothetical protein	5280
RPYSC3_16790	1820273	1820488	216	1	NA	hypothetical protein	5281
RPYSC3_17200	1865169	1865312	144	1	NA	hypothetical protein	5282
RPYSC3_17450	1891181	1891435	255	1	NA	hypothetical protein	5283
RPYSC3_18750	2043193	2043378	186	1	NA	hypothetical protein	5284
RPYSC3_18760	2043490	2044629	1140	1	NA	hypothetical protein	5285
RPYSC3_18770	2044699	2046738	2040	1	NA	hypothetical protein	5286
RPYSC3_18840	2054416	2055102	687	-1	NA	hypothetical protein	5287
RPYSC3_18930	2063308	2063532	225	1	NA	hypothetical protein	5288
RPYSC3_19950	2177536	2178111	576	-1	NA	hypothetical protein	5289
RPYSC3_20350	2223674	2224009	336	1	NA	hypothetical protein	5290
RPYSC3_20360	2224006	2224350	345	1	NA	hypothetical protein	5291
RPYSC3_20980	2287691	2287864	174	-1	NA	hypothetical protein	5292
RPYSC3_21950	2388460	2388750	291	1	NA	hypothetical protein	5293
RPYSC3_21960	2388804	2389622	819	-1	NA	hypothetical protein	5294
RPYSC3_22390	2436383	2437072	690	1	NA	hypothetical protein	5295
RPYSC3_22400	2437069	2437470	402	1	NA	hypothetical protein	5296
RPYSC3_22410	2438395	2439297	903	-1	NA	hypothetical protein	5297
RPYSC3_22420	2439423	2440034	612	1	NA	hypothetical protein	5298
RPYSC3_22430	2440068	2440529	462	1	NA	hypothetical protein	5299
RPYSC3_22450	2441637	2442542	906	-1	NA	hypothetical protein	5300
RPYSC3_22460	2442673	2443068	396	1	NA	hypothetical protein	5301
RPYSC3_22470	2443099	2443503	405	1	NA	hypothetical protein	5302
RPYSC3_22700	2465795	2468305	2511	-1	NA	hypothetical protein	5303
RPYSC3_22720	2469662	2469907	246	1	NA	hypothetical protein	5304
RPYSC3_22730	2469912	2470307	396	1	NA	hypothetical protein	5305
RPYSC3_22740	2470455	2470595	141	-1	NA	hypothetical protein	5306
RPYSC3_22750	2470592	2472418	1827	-1	NA	hypothetical protein	5307
RPYSC3_23110	2511341	2512042	702	-1	NA	hypothetical protein	5308
RPYSC3_23490	2554872	2555093	222	-1	NA	hypothetical protein	5309
RPYSC3_23770	2585613	2585705	93	1	NA	hypothetical protein	5310
RPYSC3_24000	2612020	2612874	855	1	NA	hypothetical protein	70
RPYSC3_24010	2612992	2613681	690	1	NA	hypothetical protein	70
RPYSC3_24020	2613994	2615442	1449	1	NA	hypothetical protein	70
RPYSC3_24030	2616058	2616969	912	1	NA	hypothetical protein	70
RPYSC3_24040	2617800	2618090	291	-1	NA	hypothetical protein	5311
RPYSC3_24050	2618211	2619245	1035	-1	NA	hypothetical protein	5312
RPYSC3_24060	2619242	2619913	672	-1	NA	hypothetical protein	5313
RPYSC3_24070	2619930	2620880	951	-1	NA	hypothetical protein	5314
RPYSC3_24080	2620877	2622637	1761	-1	NA	hypothetical protein	5315
RPYSC3_24090	2622634	2623269	636	-1	NA	hypothetical protein	5316
RPYSC3_24100	2623433	2625751	2319	-1	NA	hypothetical protein	5317
RPYSC3_24110	2626007	2626126	120	-1	NA	hypothetical protein	5318
RPYSC3_24550	2672754	2673938	1185	1	NA	hypothetical protein	48
RPYSC3_25110	2741585	2742175	591	1	NA	hypothetical protein	5319
RPYSC3_25220	2753239	2753391	153	1	NA	hypothetical protein	5320
RPYSC3_25540	2787431	2789113	1683	1	NA	hypothetical protein	5321
RPYSC3_25550	2789186	2790400	1215	1	NA	hypothetical protein	5322
RPYSC3_25560	2791666	2791866	201	-1	NA	hypothetical protein	5323
RPYSC3_25570	2792000	2793442	1443	-1	NA	hypothetical protein	5324
RPYSC3_25580	2793442	2794908	1467	-1	NA	hypothetical protein	5325
RPYSC3_25590	2795410	2796894	1485	1	NA	hypothetical protein	5326
RPYSC3_25600	2797182	2797778	597	1	NA	hypothetical protein	5327
RPYSC3_25610	2797783	2799504	1722	1	NA	hypothetical protein	5328
RPYSC3_25620	2800044	2800181	138	-1	NA	hypothetical protein	5329
RPYSC3_25630	2801054	2803174	2121	1	NA	hypothetical protein	5330
RPYSC3_25640	2803881	2804183	303	-1	NA	hypothetical protein	5331
RPYSC3_25650	2804264	2805430	1167	-1	NA	hypothetical protein	5332
RPYSC3_25660	2805830	2807824	1995	-1	NA	hypothetical protein	5333
RPYSC3_25670	2808312	2809535	1224	1	NA	hypothetical protein	5334
RPYSC3_25680	2810543	2811046	504	1	NA	hypothetical protein	5335
RPYSC3_25690	2811047	2811178	132	-1	NA	hypothetical protein	5336
RPYSC3_25700	2811178	2811423	246	-1	NA	hypothetical protein	5337
RPYSC3_25710	2811879	2813378	1500	1	NA	hypothetical protein	5338
RPYSC3_25720	2813467	2815071	1605	-1	NA	hypothetical protein	5339
RPYSC3_25970	2839356	2840639	1284	1	NA	hypothetical protein	5340
RPYSC3_26040	2852489	2852764	276	1	NA	hypothetical protein	49
RPYSC3_26070	2853753	2854517	765	1	NA	hypothetical protein	49
RPYSC3_26550	2912094	2912801	708	-1	NA	hypothetical protein	5341
RPYSC3_26560	2912961	2913962	1002	1	NA	hypothetical protein	4155
RPYSC3_26570	2914008	2915027	1020	1	NA	hypothetical protein	5342
RPYSC3_26580	2915109	2917298	2190	1	NA	hypothetical protein	4155
RPYSC3_26590	2917282	2918397	1116	1	NA	hypothetical protein	4155
RPYSC3_26600	2918407	2919948	1542	1	NA	hypothetical protein	5343
RPYSC3_26610	2919996	2921207	1212	1	NA	hypothetical protein	5344
RPYSC3_26620	2922436	2924169	1734	-1	NA	hypothetical protein	5345
RPYSC3_26630	2924166	2924930	765	-1	NA	hypothetical protein	5346
RPYSC3_26640	2924954	2926984	2031	-1	NA	hypothetical protein	5347
RPYSC3_26650	2927889	2928509	621	-1	NA	hypothetical protein	5348
RPYSC3_26660	2928762	2929880	1119	-1	NA	hypothetical protein	5349
RPYSC3_26670	2929901	2932909	3009	-1	NA	hypothetical protein	5350
RPYSC3_26680	2933145	2933846	702	-1	NA	hypothetical protein	5351
RPYSC3_26690	2933803	2933994	192	-1	NA	hypothetical protein	5352
RPYSC3_26700	2934012	2936033	2022	-1	NA	hypothetical protein	5353
RPYSC3_26710	2936367	2936903	537	-1	NA	hypothetical protein	5354
RPYSC3_26720	2936955	2938376	1422	-1	NA	hypothetical protein	5355
RPYSC3_26730	2938519	2938944	426	1	NA	hypothetical protein	5356
RPYSC3_26740	2938941	2940473	1533	1	NA	hypothetical protein	5357
RPYSC3_26750	2940511	2941695	1185	1	NA	hypothetical protein	5358
RPYSC3_26780	2946690	2947844	1155	-1	NA	hypothetical protein	5359
RPYSC3_26790	2948161	2949576	1416	1	NA	hypothetical protein	5360
RPYSC3_26800	2949697	2950224	528	-1	NA	hypothetical protein	5361
RPYSC3_26810	2950578	2952212	1635	1	NA	hypothetical protein	5362
RPYSC3_26890	2956346	2957530	1185	1	NA	hypothetical protein	48
RPYSC3_27350	3007411	3007638	228	1	NA	hypothetical protein	5363
RPYSC3_27360	3007635	3007985	351	1	NA	hypothetical protein	5364
RPYSC3_27670	3039093	3039617	525	-1	NA	hypothetical protein	5365
RPYSC3_27710	3045184	3046914	1731	-1	NA	hypothetical protein	5366
RPYSC3_28320	3106078	3106443	366	1	NA	hypothetical protein	5367
RPYSC3_29150	3190338	3191357	1020	-1	NA	hypothetical protein	5368
RPYSC3_29160	3191354	3192895	1542	-1	NA	hypothetical protein	5369
RPYSC3_29170	3192938	3193204	267	-1	NA	hypothetical protein	5370
RPYSC3_29180	3193217	3195169	1953	-1	NA	hypothetical protein	5371
RPYSC3_29190	3195546	3196628	1083	1	NA	hypothetical protein	5372
RPYSC3_29680	3251199	3251297	99	-1	NA	hypothetical protein	5373
RPYSC3_30240	3316241	3317059	819	1	NA	hypothetical protein	5374
RPYSC3_30260	3317895	3318137	243	-1	NA	hypothetical protein	5375
RPYSC3_30380	3330886	3331776	891	1	NA	hypothetical protein	5376
RPYSC3_30390	3331837	3332574	738	1	NA	hypothetical protein	5377
RPYSC3_30400	3332602	3333534	933	-1	NA	hypothetical protein	5378
RPYSC3_30420	3335130	3335492	363	1	NA	hypothetical protein	5379
RPYSC3_30430	3335629	3336438	810	1	NA	hypothetical protein	5380
RPYSC3_30440	3336479	3338800	2322	1	NA	hypothetical protein	5381
RPYSC3_30530	3348615	3348704	90	-1	NA	hypothetical protein	5382
RPYSC3_31360	3439185	3439322	138	-1	NA	hypothetical protein	5383
RPYSC3_31540	3458073	3461210	3138	-1	NA	hypothetical protein	5384
RPYSC3_31570	3463093	3463230	138	-1	NA	hypothetical protein	5385
RPYSC3_31730	3479700	3479939	240	-1	NA	hypothetical protein	5386
RPYSC3_31740	3479996	3480253	258	1	NA	hypothetical protein	5387
RPYSC3_32000	3503199	3503789	591	1	NA	hypothetical protein	5388
RPYSC3_32060	3512938	3513033	96	-1	NA	hypothetical protein	5389
RPYSC3_32370	3541832	3542170	339	1	NA	hypothetical protein	5390
RPYSC3_32410	3545201	3549259	4059	1	NA	hypothetical protein	5391
RPYSC3_32590	3572637	3572921	285	1	NA	hypothetical protein	4547
RPYSC3_32600	3572934	3573236	303	1	NA	hypothetical protein	4548
RPYSC3_32880	3603705	3603800	96	-1	NA	hypothetical protein	5392
RPYSC3_33570	3672628	3672858	231	-1	NA	hypothetical protein	5393
RPYSC3_33580	3673008	3673775	768	-1	NA	hypothetical protein	5394
RPYSC3_33590	3673772	3674554	783	-1	NA	hypothetical protein	5395
RPYSC3_33600	3674743	3675972	1230	-1	NA	hypothetical protein	5396
RPYSC3_33610	3676283	3677092	810	-1	NA	hypothetical protein	5397
RPYSC3_33620	3677120	3678511	1392	-1	NA	hypothetical protein	5398
RPYSC3_33630	3678634	3679161	528	-1	NA	hypothetical protein	5399
RPYSC3_33640	3679118	3680152	1035	-1	NA	hypothetical protein	5400
RPYSC3_33650	3680321	3681529	1209	1	NA	hypothetical protein	5401
RPYSC3_33660	3681559	3682848	1290	1	NA	hypothetical protein	4551
RPYSC3_33670	3682861	3683346	486	1	NA	hypothetical protein	4552
RPYSC3_33680	3683355	3684116	762	1	NA	hypothetical protein	5402
RPYSC3_33690	3684113	3684442	330	1	NA	hypothetical protein	5403
RPYSC3_33700	3684426	3685175	750	1	NA	hypothetical protein	5404
RPYSC3_33710	3685175	3686053	879	1	NA	hypothetical protein	4553
RPYSC3_33720	3686072	3686923	852	1	NA	hypothetical protein	4553
RPYSC3_33730	3687202	3687813	612	-1	NA	hypothetical protein	5405
RPYSC3_33740	3688006	3689190	1185	-1	NA	hypothetical protein	5406
RPYSC3_33750	3689269	3690834	1566	-1	NA	hypothetical protein	5407
RPYSC3_33760	3691074	3691631	558	-1	NA	hypothetical protein	4552
RPYSC3_33770	3691631	3692887	1257	-1	NA	hypothetical protein	4551
RPYSC3_33780	3693008	3693676	669	-1	NA	hypothetical protein	5408
RPYSC3_33790	3693984	3695039	1056	1	NA	hypothetical protein	5409
RPYSC3_33800	3695023	3696369	1347	-1	NA	hypothetical protein	5410
RPYSC3_33810	3696469	3697386	918	-1	NA	hypothetical protein	5411
RPYSC3_33820	3697383	3698117	735	-1	NA	hypothetical protein	5412
RPYSC3_33830	3698121	3698957	837	-1	NA	hypothetical protein	5413
RPYSC3_33840	3699112	3700266	1155	-1	NA	hypothetical protein	5414
RPYSC3_33850	3700572	3701726	1155	-1	NA	hypothetical protein	5415
RPYSC3_33860	3701964	3704747	2784	1	NA	hypothetical protein	5416
RPYSC3_33870	3705019	3706224	1206	1	NA	hypothetical protein	5417
RPYSC3_33890	3708417	3709982	1566	1	NA	hypothetical protein	5418
RPYSC3_33970	3718202	3718618	417	1	NA	hypothetical protein	5419
RPYSC3_34110	3732808	3733863	1056	-1	NA	hypothetical protein	5420
RPYSC3_34120	3734141	3735673	1533	1	NA	hypothetical protein	5421
RPYSC3_34130	3735670	3738891	3222	1	NA	hypothetical protein	5422
RPYSC3_34140	3738985	3739569	585	1	NA	hypothetical protein	5423
RPYSC3_34570	3772750	3773349	600	1	NA	hypothetical protein	5424
RPYSC3_34910	3807017	3810436	3420	-1	NA	hypothetical protein	5425
RPYSC3_34920	3810840	3811859	1020	1	NA	hypothetical protein	5426
RPYSC3_35050	3826893	3828662	1770	1	NA	hypothetical protein	5427
RPYSC3_35160	3839804	3839938	135	-1	NA	hypothetical protein	5428
RPYSC3_35470	3873642	3874013	372	-1	NA	hypothetical protein	5429
RPYSC3_35480	3873992	3874405	414	-1	NA	hypothetical protein	5430
RPYSC3_36330	3974069	3974794	726	-1	NA	hypothetical protein	5431
RPYSC3_37520	4101027	4101428	402	1	NA	hypothetical protein	4559
RPYSC3_37540	4105460	4106143	684	1	NA	hypothetical protein	5432
RPYSC3_37820	4140315	4140722	408	-1	NA	hypothetical protein	5433
RPYSC3_37830	4140719	4141030	312	-1	NA	hypothetical protein	5434
RPYSC3_38690	4236030	4236506	477	-1	NA	hypothetical protein	5435
RPYSC3_38780	4243890	4244615	726	1	NA	hypothetical protein	5436
RPYSC3_39220	4287982	4288266	285	-1	NA	hypothetical protein	5437
RPYSC3_39230	4288263	4288496	234	-1	NA	hypothetical protein	5438
RPYSC3_40030	4378544	4378696	153	1	NA	hypothetical protein	5439
RPYSC3_40420	4426615	4432578	5964	1	NA	hypothetical protein	5440
RPYSC3_40460	4437677	4438132	456	1	NA	hypothetical protein	5441
RPYSC3_40470	4438145	4438546	402	1	NA	hypothetical protein	5442
RPYSC3_40500	4440010	4440870	861	-1	NA	hypothetical protein	5443
RPYSC3_40510	4440971	4441348	378	1	NA	hypothetical protein	5444
RPYSC3_40520	4441416	4441736	321	1	NA	hypothetical protein	5445
RPYSC3_40530	4442180	4444306	2127	1	NA	hypothetical protein	5446
RPYSC3_40850	4479338	4480990	1653	1	NA	hypothetical protein	5447
RPYSC3_40860	4480935	4482305	1371	1	NA	hypothetical protein	5448
RPYSC3_40900	4485265	4486431	1167	-1	NA	hypothetical protein	5449
RPYSC3_40910	4486472	4487773	1302	-1	NA	hypothetical protein	5450
RPYSC3_40920	4487773	4488903	1131	-1	NA	hypothetical protein	5451
RPYSC3_40930	4489030	4490070	1041	-1	NA	hypothetical protein	4571
RPYSC3_40940	4490067	4491104	1038	-1	NA	hypothetical protein	4571
RPYSC3_40950	4491114	4492265	1152	-1	NA	hypothetical protein	5452
RPYSC3_40960	4492270	4492935	666	-1	NA	hypothetical protein	5453
RPYSC3_40970	4493414	4493974	561	-1	NA	hypothetical protein	5454
RPYSC3_40980	4495050	4496888	1839	-1	NA	hypothetical protein	5455
RPYSC3_40990	4497235	4498011	777	-1	NA	hypothetical protein	5456
RPYSC3_41000	4498027	4498833	807	-1	NA	hypothetical protein	5457
RPYSC3_41010	4499093	4499389	297	1	NA	hypothetical protein	4572
RPYSC3_41020	4499529	4499816	288	1	NA	hypothetical protein	4572
RPYSC3_41030	4499924	4501633	1710	1	NA	hypothetical protein	5458
RPYSC3_41040	4501857	4503029	1173	1	NA	hypothetical protein	5459
RPYSC3_41050	4503050	4503508	459	-1	NA	hypothetical protein	5460
RPYSC3_41070	4504917	4505105	189	-1	NA	hypothetical protein	5461
RPYSC3_41080	4505151	4505942	792	-1	NA	hypothetical protein	5462
RPYSC3_41090	4506214	4509627	3414	-1	NA	hypothetical protein	5463
RPYSC3_41110	4511057	4511980	924	1	NA	hypothetical protein	5464
RPYSC3_41140	4513769	4514458	690	1	NA	hypothetical protein	5465
RPYSC3_41150	4514455	4516602	2148	1	NA	hypothetical protein	5466
RPYSC3_41330	4535123	4535317	195	-1	NA	hypothetical protein	5467
RPYSC3_41340	4535352	4536659	1308	-1	NA	hypothetical protein	5468
RPYSC3_41350	4536674	4538656	1983	-1	NA	hypothetical protein	5469
RPYSC3_41390	4544198	4544425	228	1	NA	hypothetical protein	4498
RPYSC3_41400	4544422	4544703	282	1	NA	hypothetical protein	5470
RPYSC3_41540	4557836	4558378	543	-1	NA	hypothetical protein	5471
RPYSC3_42760	4689102	4689701	600	1	NA	hypothetical protein	5472
RPYSC3_43380	4755402	4756958	1557	-1	NA	hypothetical protein	5473
RPYSC3_43390	4757021	4757377	357	-1	NA	hypothetical protein	5474
RPYSC3_43410	4760619	4760897	279	1	NA	hypothetical protein	4547
RPYSC3_43420	4760909	4761214	306	1	NA	hypothetical protein	4548
RPYSC3_43770	4794159	4794461	303	1	NA	hypothetical protein	5475
RPYSC3_43860	4801289	4801459	171	-1	NA	hypothetical protein	5476
RPYSC3_43970	4812877	4813245	369	1	NA	hypothetical protein	5477
RPYSC3_43980	4813256	4813528	273	1	NA	hypothetical protein	5478
RPYSC3_44460	4876918	4877196	279	1	NA	hypothetical protein	5479
RPYSC3_44470	4877150	4877461	312	1	NA	hypothetical protein	5480
RPYSC3_44520	4882794	4883162	369	1	NA	hypothetical protein	4559
RPYSC3_44660	4895825	4896160	336	-1	NA	hypothetical protein	5481
RPYSC3_44670	4896138	4896524	387	-1	NA	hypothetical protein	5482
RPYSC3_45010	4927164	4927397	234	1	NA	hypothetical protein	5483
RPYSC3_45020	4927394	4927609	216	1	NA	hypothetical protein	5484
RPYSC3_45030	4929414	4929590	177	1	NA	hypothetical protein	5485
RPYSC3_45380	4966910	4967281	372	1	NA	hypothetical protein	5486
RPYSC3_45390	4967427	4968332	906	-1	NA	hypothetical protein	5487
RPYSC3_45400	4968349	4969563	1215	-1	NA	hypothetical protein	5488
RPYSC3_45440	4972333	4972599	267	1	NA	hypothetical protein	5489
RPYSC3_45450	4972583	4972777	195	1	NA	hypothetical protein	5490
RPYSC3_47750	5233745	5234065	321	-1	NA	hypothetical protein	5491
RPYSC3_47760	5234246	5235136	891	1	NA	hypothetical protein	5492
RPYSC3_47770	5235225	5235785	561	1	NA	hypothetical protein	5493
RPYSC3_47780	5235957	5236148	192	-1	NA	hypothetical protein	5494
RPYSC3_47790	5236344	5237222	879	-1	NA	hypothetical protein	5495
RPYSC3_47800	5238330	5238446	117	1	NA	hypothetical protein	5496
RPYSC3_47810	5238449	5238601	153	-1	NA	hypothetical protein	5497
RPYSC3_47820	5238993	5239214	222	-1	NA	hypothetical protein	5498
RPYSC3_47830	5239456	5239734	279	-1	NA	hypothetical protein	5499
RPYSC3_47840	5239745	5239972	228	-1	NA	hypothetical protein	5500
RPYSC3_47850	5239989	5240321	333	-1	NA	hypothetical protein	5501
RPYSC3_47860	5240326	5240736	411	-1	NA	hypothetical protein	5502
RPYSC3_47870	5240743	5242881	2139	-1	NA	hypothetical protein	5503
RPYSC3_47880	5242820	5243695	876	-1	NA	hypothetical protein	5504
RPYSC3_47890	5243718	5244059	342	-1	NA	hypothetical protein	5505
RPYSC3_47900	5244786	5246045	1260	-1	NA	hypothetical protein	5506
RPYSC3_47910	5246410	5246739	330	-1	NA	hypothetical protein	5507
RPYSC3_47920	5247265	5248581	1317	-1	NA	hypothetical protein	5508
RPYSC3_47930	5248991	5249272	282	-1	NA	hypothetical protein	5509
RPYSC3_47940	5250004	5250186	183	-1	NA	hypothetical protein	5510
RPYSC3_47950	5250390	5250743	354	-1	NA	hypothetical protein	5511
RPYSC3_47960	5251033	5251356	324	-1	NA	hypothetical protein	5512
RPYSC3_47970	5251377	5251826	450	-1	NA	hypothetical protein	5513
RPYSC3_47980	5251922	5252143	222	-1	NA	hypothetical protein	5514
RPYSC3_47990	5252198	5257252	5055	-1	NA	hypothetical protein	5515
RPYSC3_48000	5257390	5258895	1506	-1	NA	hypothetical protein	5516
RPYSC3_48010	5258902	5259477	576	-1	NA	hypothetical protein	5517
RPYSC3_48020	5259573	5261078	1506	-1	NA	hypothetical protein	5518
RPYSC3_48030	5261082	5262806	1725	-1	NA	hypothetical protein	5519
RPYSC3_48040	5262956	5263330	375	-1	NA	hypothetical protein	5520
RPYSC3_48050	5263332	5264519	1188	-1	NA	hypothetical protein	5521
RPYSC3_48060	5264529	5264735	207	-1	NA	hypothetical protein	5522
RPYSC3_48070	5264740	5265150	411	-1	NA	hypothetical protein	5523
RPYSC3_48080	5265649	5266767	1119	-1	NA	hypothetical protein	5524
RPYSC3_48090	5266833	5267171	339	-1	NA	hypothetical protein	5525
RPYSC3_48100	5267382	5267819	438	-1	NA	hypothetical protein	5526
RPYSC3_48110	5267898	5269145	1248	-1	NA	hypothetical protein	5527
RPYSC3_48120	5269161	5271116	1956	-1	NA	hypothetical protein	5528
RPYSC3_48130	5271188	5273446	2259	-1	NA	hypothetical protein	5529
RPYSC3_48140	5273502	5275016	1515	-1	NA	hypothetical protein	5530
RPYSC3_48150	5274979	5275548	570	-1	NA	hypothetical protein	5531
RPYSC3_48160	5276492	5276623	132	-1	NA	hypothetical protein	5532
RPYSC3_48170	5276916	5277332	417	-1	NA	hypothetical protein	5533
RPYSC3_48180	5277948	5278205	258	-1	NA	hypothetical protein	5534
RPYSC3_48190	5278404	5278796	393	-1	NA	hypothetical protein	5535
RPYSC3_48200	5278920	5279213	294	-1	NA	hypothetical protein	5536
RPYSC3_48210	5279254	5279436	183	-1	NA	hypothetical protein	5537
RPYSC3_48220	5279420	5279581	162	-1	NA	hypothetical protein	5538
RPYSC3_48230	5279584	5279754	171	-1	NA	hypothetical protein	5539
RPYSC3_48240	5279751	5280017	267	-1	NA	hypothetical protein	5540
RPYSC3_48250	5280310	5280732	423	-1	NA	hypothetical protein	5541
RPYSC3_48260	5280818	5281051	234	1	NA	hypothetical protein	5542
RPYSC3_48270	5281114	5281284	171	-1	NA	hypothetical protein	5543
RPYSC3_48280	5281285	5282259	975	-1	NA	hypothetical protein	5544
RPYSC3_48290	5282345	5284669	2325	-1	NA	hypothetical protein	5545
RPYSC3_48300	5284669	5284917	249	-1	NA	hypothetical protein	5546
RPYSC3_48310	5285067	5286095	1029	-1	NA	hypothetical protein	5547
RPYSC3_48710	5331097	5331342	246	1	NA	hypothetical protein	5548
