# Supplementary material for: Whole-genome sequencing and comparative analysis of two plant-associated strains of Rhodopseudomonas palustris (PS3 and YSC3)
Source: Sci Rep. 2018 Aug 24;8:12769. doi: 10.1038/s41598-018-31128-8 (PMC6109142; doi:10.1038/s41598-018-31128-8)
Supplement: Supplementary file 8 — Supplementary Table S4 [file 41598_2018_31128_MOESM8_ESM.xlsx]

## Sheet: 工作表1
Supplementary Table S4. List of strain-specific genes in the R. palustris strain CGA009.
Locus_tag	Start	End	Length	strand	gene	Product description	orthoMCL cluster id
TX73_RS06815	1458444	1459430	987	1	NA	iron dicitrate transporter FecR	72
TX73_RS06840	1474165	1475148	984	1	NA	iron dicitrate transporter FecR	72
TX73_RS06880	1492975	1493943	969	1	NA	iron dicitrate transporter FecR	72
TX73_RS16735	3699586	3700551	966	-1	NA	iron dicitrate transporter FecR	72
TX73_RS06805	1457225	1457881	657	1	NA	hypothetical protein	4156
TX73_RS06830	1472806	1473558	753	1	NA	hypothetical protein	4156
TX73_RS06865	1490469	1491218	750	1	NA	hypothetical protein	4156
TX73_RS06810	1457878	1458423	546	1	NA	RNA polymerase subunit sigma-24	4157
TX73_RS06835	1473555	1474103	549	1	NA	RNA polymerase	4157
TX73_RS06875	1492084	1492635	552	1	NA	RNA polymerase	4157
TX73_RS11380	2530035	2530970	936	-1	NA	P-type conjugative transfer ATPase TrbB	4158
TX73_RS20970	4656374	4657198	825	1	NA	P-type conjugative transfer ATPase TrbB	4158
TX73_RS21030	4666971	4667939	969	-1	NA	P-type conjugative transfer ATPase TrbB	4158
TX73_RS00490	106266	107411	1146	1	NA	hemolysin D	4582
TX73_RS20880	4638566	4639741	1176	-1	NA	hemolysin D	4582
TX73_RS11235	2482087	2483343	1257	1	NA	integrase	4583
TX73_RS20815	4619836	4621062	1227	1	NA	integrase	4583
TX73_RS11325	2520624	2521466	843	1	NA	LysR family transcriptional regulator	4584
TX73_RS20975	4657318	4658322	1005	1	NA	LysR family transcriptional regulator	4584
TX73_RS11330	2521433	2521681	249	-1	NA	hypothetical protein	4585
TX73_RS20980	4658308	4658544	237	-1	NA	small protein	4585
TX73_RS11335	2521686	2522930	1245	-1	NA	conjugal transfer protein TrbI	4586
TX73_RS20985	4658541	4659776	1236	-1	NA	conjugal transfer protein TraI	4586
TX73_RS11340	2522927	2523928	1002	-1	NA	P-type conjugative transfer protein TrbG	4587
TX73_RS20990	4659776	4660789	1014	-1	NA	P-type conjugative transfer protein TrbG	4587
TX73_RS11345	2523928	2524614	687	-1	NA	conjugal transfer protein TrbF	4588
TX73_RS20995	4660813	4661496	684	-1	NA	conjugal transfer protein TrbF	4588
TX73_RS11350	2524611	2525909	1299	-1	NA	conjugal transfer protein TrbL	4589
TX73_RS21000	4661500	4662795	1296	-1	NA	conjugal transfer protein TrbL	4589
TX73_RS11360	2526265	2527008	744	-1	NA	conjugal transfer protein TrbJ	4590
TX73_RS21010	4663182	4663919	738	-1	NA	conjugal transfer protein TrbJ	4590
TX73_RS11365	2527005	2529440	2436	-1	NA	conjugal transfer protein TrbE	4591
TX73_RS21015	4663916	4666357	2442	-1	NA	conjugal transfer protein TrbE	4591
TX73_RS11370	2529449	2529721	273	-1	NA	conjugal transfer protein	4592
TX73_RS21020	4666367	4666630	264	-1	NA	conjugal transfer protein	4592
TX73_RS11375	2529721	2530038	318	-1	NA	conjugal transfer protein TrbC	4593
TX73_RS21025	4666630	4666974	345	-1	NA	conjugal transfer protein TrbC	4593
TX73_RS11385	2531155	2531598	444	-1	NA	hypothetical protein	4594
TX73_RS21070	4672420	4672884	465	-1	NA	CopG family transcriptional regulator	4594
TX73_RS11390	2531595	2533598	2004	-1	NA	conjugal transfer protein TraG	4595
TX73_RS21075	4672894	4674888	1995	-1	NA	conjugal transfer protein TraG	4595
TX73_RS11395	2533709	2535463	1755	-1	NA	type VI secretion protein	4596
TX73_RS21100	4676700	4676969	270	-1	NA	hypothetical protein	4596
TX73_RS11430	2540885	2541145	261	-1	NA	hypothetical protein	4597
TX73_RS21080	4675022	4675321	300	-1	NA	hypothetical protein	4597
TX73_RS18295	4047439	4047969	531	-1	NA	GNAT family acetyltransferase	4598
TX73_RS21090	4675844	4676341	498	-1	NA	N-acetyltransferase GCN5	4598
TX73_RS22615	4995536	4995799	264	1	NA	hypothetical protein	4599
TX73_RS23810	5249301	5249564	264	1	NA	hypothetical protein	4599
TX73_RS00065	14516	14701	186	-1	NA	cytochrome oxidase maturation protein, cbb3-type	4600
TX73_RS00475	104169	104444	276	-1	NA	hypothetical protein	4601
TX73_RS00480	104575	105222	648	1	NA	TetR family transcriptional regulator	4602
TX73_RS00545	121313	122512	1200	-1	NA	branched-chain amino acid ABC transporter substrate-binding protein	4603
TX73_RS00565	126389	127051	663	1	NA	TetR family transcriptional regulator	4604
TX73_RS01105	240179	240436	258	-1	NA	hypothetical protein	4605
TX73_RS01505	320082	320321	240	-1	NA	hypothetical protein	4606
TX73_RS01870	393537	394664	1128	-1	NA	hypothetical protein	4607
TX73_RS01875	394743	395546	804	-1	NA	membrane protein	4608
TX73_RS01880	395640	396536	897	1	NA	MBL fold metallo-hydrolase	4609
TX73_RS01910	400116	402719	2604	-1	NA	aminoacyl-tRNA synthetase	4610
TX73_RS01960	412789	412980	192	-1	NA	hypothetical protein	4611
TX73_RS02485	530131	530340	210	-1	NA	hypothetical protein	4612
TX73_RS02535	540089	540499	411	1	NA	hypothetical protein	4613
TX73_RS02580	553140	553550	411	-1	NA	N-acetyltransferase GCN5	4614
TX73_RS03070	663026	663523	498	1	NA	hypothetical protein	4615
TX73_RS03275	700587	700721	135	-1	rpmH	50S ribosomal protein L34	4616
TX73_RS03665	781991	782251	261	1	NA	hypothetical protein	4617
TX73_RS03960	853470	853823	354	1	NA	hypothetical protein	4618
TX73_RS03975	855936	856412	477	1	NA	hypothetical protein	4619
TX73_RS03980	856721	857179	459	-1	NA	hypothetical protein	4620
TX73_RS04225	915791	917596	1806	1	NA	hypothetical protein	4621
TX73_RS04265	923664	923993	330	1	NA	hypothetical protein	4622
TX73_RS04365	939577	939963	387	-1	NA	FoF1 ATP synthase subunit I	4623
TX73_RS04530	978487	979503	1017	1	NA	Na+-dependent transporter	4624
TX73_RS04620	1001768	1002004	237	1	NA	hypothetical protein	4625
TX73_RS04805	1035248	1036549	1302	-1	NA	dipeptidyl aminopeptidase	4626
TX73_RS24805	1167398	1168333	936	1	NA	AraC family transcriptional regulator	4627
TX73_RS24810	1168419	1170635	2217	1	NA	outer membrane protein TonB-dependent receptor	4628
TX73_RS24815	1170643	1171086	444	1	NA	hypothetical protein	4629
TX73_RS05430	1171079	1171933	855	1	NA	polyketide synthase	4630
TX73_RS06100	1306047	1306322	276	-1	NA	hypothetical protein	4631
TX73_RS06480	1391021	1391299	279	-1	NA	hypothetical protein	4632
TX73_RS06485	1391337	1391606	270	-1	NA	hypothetical protein	4633
TX73_RS06490	1391835	1392662	828	1	NA	transglutaminase	4634
TX73_RS06595	1412655	1412984	330	-1	NA	hypothetical protein	4635
TX73_RS06770	1446214	1447170	957	1	NA	serine/threonine protein kinase	4636
TX73_RS06800	1456368	1457000	633	1	NA	integrase	4637
TX73_RS06825	1472335	1472562	228	-1	NA	hypothetical protein	4638
TX73_RS06850	1488669	1488851	183	-1	NA	hypothetical protein	4639
TX73_RS06855	1489054	1489806	753	1	NA	hypothetical protein	4640
TX73_RS06860	1489856	1490317	462	1	NA	hypothetical protein	4641
TX73_RS06870	1491235	1491948	714	1	NA	biopolymer transporter TonB	4642
TX73_RS06885	1494203	1495957	1755	1	NA	hemin transporter	4643
TX73_RS06890	1495957	1497984	2028	1	NA	biopolymer transporter ExbB	4644
TX73_RS06895	1497989	1498393	405	1	NA	biopolymer transporter ExbD	4645
TX73_RS06900	1498408	1498887	480	1	NA	hypothetical protein	4646
TX73_RS06905	1498884	1499624	741	1	NA	hypothetical protein	4647
TX73_RS06910	1499664	1501541	1878	1	NA	hypothetical protein	4648
TX73_RS06915	1501544	1502137	594	1	NA	hypothetical protein	4649
TX73_RS06920	1502134	1503177	1044	1	NA	peptidyl-prolyl cis-trans isomerase	4650
TX73_RS06925	1503219	1503734	516	1	NA	hypothetical protein	4651
TX73_RS06930	1503824	1504246	423	1	NA	hypothetical protein	4652
TX73_RS06935	1504243	1505148	906	1	NA	transglycosylase	4653
TX73_RS24830	1505154	1505711	558	1	NA	hypothetical protein	4654
TX73_RS06945	1505812	1506021	210	-1	NA	hypothetical protein	4655
TX73_RS06950	1506856	1507920	1065	1	NA	sulfate ester transporter substrate-binding protein	4656
TX73_RS06955	1507917	1509533	1617	1	NA	ABC transporter permease	4657
TX73_RS06960	1509530	1510339	810	1	NA	sulfonate ABC transporter ATP-binding protein	4658
TX73_RS06965	1510381	1512045	1665	1	NA	phosphonate monoester hydrolase	4659
TX73_RS06970	1512100	1512435	336	-1	NA	sulfur oxidation protein	4660
TX73_RS06975	1512432	1512902	471	-1	NA	sulfur oxidation protein SoxY	4661
TX73_RS06980	1513030	1513605	576	1	NA	hypothetical protein	4662
TX73_RS06985	1513712	1514713	1002	1	NA	2-nitropropane dioxygenase	4663
TX73_RS06990	1515044	1515271	228	-1	NA	hypothetical protein	4664
TX73_RS06995	1515576	1515860	285	-1	NA	hypothetical protein	4665
TX73_RS07000	1516647	1517132	486	-1	NA	vanadium nitrogenase	4666
TX73_RS07005	1517129	1518511	1383	-1	NA	nitrogenase molybdenum-cofactor biosynthesis protein NifN	4667
TX73_RS07010	1518523	1519905	1383	-1	NA	nitrogenase iron-molybdenum cofactor biosynthesis protein NifE	4668
TX73_RS07020	1521861	1522259	399	1	NA	hypothetical protein	4669
TX73_RS24835	1523442	1524245	804	-1	NA	glyoxalase	4670
TX73_RS07040	1526112	1526453	342	1	NA	V-containing nitrogenase subunit delta	4671
TX73_RS07050	1528013	1528840	828	1	NA	hypothetical protein	4672
TX73_RS07055	1528871	1529356	486	1	NA	nitrogen fixation	4673
TX73_RS07065	1529885	1530670	786	-1	NA	phosphonate ABC transporter, permease protein PhnE	4674
TX73_RS07070	1530703	1531539	837	-1	NA	phosphonate ABC transporter substrate-binding protein	4675
TX73_RS07075	1531578	1532366	789	-1	NA	phosphonate ABC transporter ATP-binding protein	4676
TX73_RS07080	1532499	1533827	1329	-1	NA	hypothetical protein	4677
TX73_RS07085	1534069	1535079	1011	1	NA	hypothetical protein	4678
TX73_RS07090	1535067	1536164	1098	1	NA	hypothetical protein	4679
TX73_RS07095	1536155	1536853	699	1	NA	hypothetical protein	4680
TX73_RS07100	1536856	1537893	1038	1	NA	ABC transporter	4681
TX73_RS07105	1537893	1538441	549	1	NA	nitroreductase	4682
TX73_RS07310	1587078	1587353	276	-1	NA	hypothetical protein	4683
TX73_RS07570	1644893	1646128	1236	-1	NA	N-acetylglucosamine-1-phosphate uridyltransferase	4684
TX73_RS07960	1734580	1735554	975	-1	NA	LysR family transcriptional regulator	4685
TX73_RS07965	1735691	1736740	1050	1	NA	aliphatic nitrilase	4686
TX73_RS07970	1736816	1738132	1317	1	NA	branched-chain amino acid ABC transporter substrate-binding protein	4687
TX73_RS07975	1738141	1739016	876	1	NA	branched-chain amino acid ABC transporter permease	4688
TX73_RS07980	1739013	1740878	1866	1	NA	branched-chain amino acid ABC transporter permease/ATP-binding protein	4689
TX73_RS07985	1740865	1741569	705	1	NA	ABC transporter ATP-binding protein	4690
TX73_RS08130	1774809	1775177	369	1	NA	tryptophan synthase subunit beta	4691
TX73_RS08160	1780723	1781082	360	1	NA	hypothetical protein	4692
TX73_RS08170	1782103	1783170	1068	-1	NA	fatty acid desaturase	4693
TX73_RS08215	1792191	1792379	189	1	NA	hypothetical protein	4694
TX73_RS08265	1802091	1802309	219	-1	NA	hypothetical protein	4695
TX73_RS08460	1842848	1843045	198	1	NA	histone	4696
TX73_RS08820	1929247	1933506	4260	-1	NA	hypothetical protein	4697
TX73_RS09345	2059524	2059796	273	-1	NA	hypothetical protein	4698
TX73_RS09410	2070796	2070993	198	1	NA	hypothetical protein	4699
TX73_RS09650	2122753	2123124	372	1	NA	hypothetical protein	4700
TX73_RS09655	2123340	2125157	1818	-1	NA	hypothetical protein	4701
TX73_RS09725	2134844	2136670	1827	1	NA	hypothetical protein	4702
TX73_RS09945	2191150	2191230	81	1	NA	coenzyme PQQ biosynthesis protein A	4703
TX73_RS10150	2237747	2238076	330	-1	NA	hypothetical protein	4704
TX73_RS10155	2238302	2239309	1008	-1	NA	AraC family transcriptional regulator	4705
TX73_RS10160	2240367	2242157	1791	1	NA	sulfatase	4706
TX73_RS10170	2243485	2243895	411	-1	NA	NtrR protein	4707
TX73_RS10875	2398474	2398917	444	1	NA	hypothetical protein	4708
TX73_RS11065	2445692	2446480	789	1	NA	hypothetical protein	4709
TX73_RS11240	2483315	2483605	291	-1	NA	hypothetical protein	4710
TX73_RS11245	2483746	2484126	381	-1	NA	hypothetical protein	4711
TX73_RS11250	2484202	2485770	1569	1	NA	serine recombinase	4712
TX73_RS11255	2485767	2486651	885	1	NA	chromosome partitioning protein ParB	4713
TX73_RS11260	2486653	2487543	891	1	NA	chromosome partitioning protein ParB	4714
TX73_RS11265	2487849	2489702	1854	1	NA	phosphatidylinositol kinase	4715
TX73_RS11275	2492832	2494688	1857	-1	NA	hypothetical protein	4716
TX73_RS11285	2495915	2499256	3342	-1	NA	helicase	4717
TX73_RS11290	2499276	2502677	3402	-1	NA	ATP-dependent endonuclease	4718
TX73_RS11295	2502677	2505289	2613	-1	NA	hypothetical protein	4719
TX73_RS11300	2505626	2506510	885	1	NA	transcriptional regulator	4720
TX73_RS11305	2506544	2510062	3519	1	NA	RNA helicase	4721
TX73_RS11310	2510059	2514300	4242	1	NA	ATPase	4722
TX73_RS11315	2514284	2517118	2835	1	NA	hypothetical protein	4723
TX73_RS11320	2517132	2520431	3300	1	NA	ATPase AAA	4724
TX73_RS24845	2525909	2526256	348	-1	NA	hypothetical protein	4725
TX73_RS11405	2537089	2537562	474	-1	NA	hypothetical protein	4726
TX73_RS11410	2537559	2537804	246	-1	NA	hypothetical protein	4727
TX73_RS11415	2537801	2538439	639	-1	NA	cobyrinic acid a,c-diamide synthase	4728
TX73_RS11420	2538642	2539544	903	-1	NA	RepA replication protein	4729
TX73_RS11425	2539976	2540539	564	-1	NA	hypothetical protein	4730
TX73_RS11435	2541653	2541976	324	-1	NA	hypothetical protein	4731
TX73_RS11440	2541978	2542202	225	-1	NA	hypothetical protein	4732
TX73_RS11445	2542604	2543056	453	-1	NA	hypothetical protein	4733
TX73_RS11450	2543555	2543944	390	1	NA	hypothetical protein	4734
TX73_RS11455	2543965	2544897	933	-1	NA	hypothetical protein	4735
TX73_RS11460	2545228	2546265	1038	-1	NA	DNA primase	4736
TX73_RS11465	2546279	2550634	4356	-1	NA	methylase	4737
TX73_RS11470	2550722	2550964	243	-1	NA	hypothetical protein	4738
TX73_RS11475	2551051	2553156	2106	-1	NA	DNA-binding protein	4739
TX73_RS11480	2553276	2554220	945	-1	NA	antirepressor	4740
TX73_RS24850	2554329	2554742	414	-1	NA	hypothetical protein	4741
TX73_RS11490	2554937	2555308	372	-1	NA	nuclease	4742
TX73_RS11495	2555371	2556099	729	-1	NA	hypothetical protein	4743
TX73_RS11500	2556144	2556767	624	-1	NA	hypothetical protein	4744
TX73_RS11505	2556872	2557177	306	1	NA	hypothetical protein	4745
TX73_RS11515	2557775	2558140	366	1	NA	arsenate reductase	4746
TX73_RS11520	2558140	2559423	1284	1	NA	arylsulfatase	4747
TX73_RS11525	2559423	2560178	756	1	NA	arsenical resistance protein ArsH	4748
TX73_RS11530	2560618	2564379	3762	1	NA	viral RNA helicase	4749
TX73_RS11535	2564583	2564822	240	1	NA	GMP synthase	4750
TX73_RS11545	2566820	2567248	429	-1	NA	twitching motility protein PilT	4751
TX73_RS11550	2567248	2567547	300	-1	NA	hypothetical protein	4752
TX73_RS11655	2588244	2588564	321	-1	NA	hypothetical protein	4753
TX73_RS11660	2589207	2590181	975	-1	NA	hypothetical protein	4754
TX73_RS11665	2590620	2590847	228	-1	NA	hypothetical protein	4755
TX73_RS12010	2669378	2669575	198	-1	NA	hypothetical protein	4756
TX73_RS12085	2684924	2686141	1218	1	NA	hemolysin D	4757
TX73_RS12100	2691216	2692823	1608	1	NA	hypothetical protein	4758
TX73_RS12155	2704064	2704981	918	-1	NA	xylose isomerase	4759
TX73_RS12160	2704981	2706291	1311	-1	NA	hypothetical protein	4760
TX73_RS12165	2706288	2707556	1269	-1	NA	acyl-CoA synthetase	4761
TX73_RS12170	2707553	2709286	1734	-1	NA	rhizobactin siderophore biosynthesis protein RhsF	4762
TX73_RS12175	2709270	2711051	1782	-1	NA	rhizobactin siderophore biosynthesis protein rhbC	4763
TX73_RS12185	2712025	2712600	576	-1	NA	hypothetical protein	4764
TX73_RS12190	2712597	2713301	705	-1	NA	hypothetical protein	4765
TX73_RS12205	2715187	2715783	597	1	NA	hypothetical protein	4766
TX73_RS12215	2719355	2721757	2403	1	NA	ligand-gated channel	4767
TX73_RS12220	2721766	2725668	3903	1	NA	cobaltochelatase subunit CobN	4768
TX73_RS12225	2725665	2726141	477	1	NA	biopolymer transporter ExbD	4769
TX73_RS12230	2726141	2726476	336	1	NA	hypothetical protein	4770
TX73_RS12235	2726786	2727190	405	1	NA	hypothetical protein	4771
TX73_RS12380	2758118	2758324	207	1	NA	hypothetical protein	4772
TX73_RS12610	2812370	2814040	1671	1	NA	O-linked GlcNAc transferase	4773
TX73_RS12715	2836393	2836791	399	-1	NA	hypothetical protein	4774
TX73_RS12830	2861230	2861799	570	-1	NA	hypothetical protein	4775
TX73_RS12835	2862192	2862401	210	1	NA	hypothetical protein	4776
TX73_RS12875	2867308	2867898	591	-1	NA	hypothetical protein	4777
TX73_RS12880	2868863	2869132	270	1	NA	hypothetical protein	4778
TX73_RS12885	2869607	2869996	390	1	NA	hypothetical protein	4779
TX73_RS12890	2870046	2870819	774	1	NA	hypothetical protein	4780
TX73_RS12895	2870954	2871193	240	1	NA	hypothetical protein	4781
TX73_RS12900	2871455	2872216	762	1	NA	hypothetical protein	4782
TX73_RS12905	2872381	2872800	420	1	NA	hypothetical protein	4783
TX73_RS12910	2872797	2873579	783	1	NA	integrase	4784
TX73_RS12965	2885563	2885748	186	-1	NA	hypothetical protein	4785
TX73_RS13005	2893377	2893697	321	-1	NA	hypothetical protein	4786
TX73_RS13075	2912351	2913934	1584	1	NA	hypothetical protein	4787
TX73_RS13080	2913943	2914782	840	1	NA	hypothetical protein	4788
TX73_RS13965	3104271	3105464	1194	1	NA	MexX family efflux pump subunit	4789
TX73_RS14100	3134350	3134721	372	1	NA	oxidoreductase	4790
TX73_RS14210	3157632	3158327	696	1	NA	membrane protein	4791
TX73_RS14215	3158421	3159758	1338	-1	NA	ferric reductase	4792
TX73_RS14220	3159849	3160316	468	-1	NA	hypothetical protein	4793
TX73_RS14225	3160874	3161932	1059	1	NA	histidine kinase	4794
TX73_RS14375	3193267	3193665	399	-1	NA	hypothetical protein	4795
TX73_RS14385	3194789	3195151	363	-1	NA	hypothetical protein	4796
TX73_RS14390	3195154	3195492	339	-1	NA	hypothetical protein	4797
TX73_RS14515	3221883	3222086	204	1	NA	hypothetical protein	4798
TX73_RS14760	3273336	3273515	180	1	NA	hypothetical protein	4799
TX73_RS15205	3376385	3377209	825	1	NA	hypothetical protein	4800
TX73_RS15225	3378949	3379263	315	-1	NA	hypothetical protein	4801
TX73_RS15230	3379718	3380197	480	1	NA	hypothetical protein	4802
TX73_RS15265	3386280	3386759	480	-1	NA	hypothetical protein	4803
TX73_RS15270	3386893	3387189	297	-1	NA	hypothetical protein	4804
TX73_RS15340	3403832	3403951	120	-1	NA	potassium transporter TrkH	4805
TX73_RS15430	3426537	3426773	237	1	NA	hypothetical protein	4806
TX73_RS15485	3435160	3435408	249	-1	NA	hypothetical protein	4807
TX73_RS15680	3478958	3479185	228	-1	NA	hypothetical protein	4808
TX73_RS15725	3486581	3487831	1251	1	NA	cyclopropane-fatty-acyl-phospholipid synthase	4809
TX73_RS15755	3493736	3494128	393	-1	NA	hypothetical protein	4810
TX73_RS15830	3508623	3508760	138	-1	NA	hypothetical protein	4811
TX73_RS15920	3527968	3529158	1191	1	NA	hypothetical protein	4812
TX73_RS16220	3588328	3588645	318	1	NA	hypothetical protein	4813
TX73_RS16245	3591608	3592957	1350	-1	NA	cylclic diguanylate phosphodiesterase	4814
TX73_RS16395	3630676	3630882	207	1	NA	hypothetical protein	4815
TX73_RS16710	3692921	3693769	849	-1	NA	cell envelope biogenesis protein TonB	4816
TX73_RS16715	3693766	3694215	450	-1	NA	enterochelin ABC transporter	4817
TX73_RS16720	3694230	3695165	936	-1	NA	tonB-system energizer ExbB	4818
TX73_RS16725	3695162	3695845	684	-1	NA	heme oxygenase	4819
TX73_RS16730	3695950	3699525	3576	-1	NA	ligand-gated channel	4820
TX73_RS16740	3700694	3701215	522	-1	NA	DNA-directed RNA polymerase sigma-70 factor	4821
TX73_RS16920	3740366	3743506	3141	1	NA	SAM-dependent methyltransferase	4822
TX73_RS16925	3743574	3743972	399	-1	NA	hypothetical protein	4823
TX73_RS16930	3743984	3744712	729	-1	NA	Crp/Fnr family transcriptional regulator	4824
TX73_RS16955	3751977	3752846	870	-1	NA	methyltransferase, TIGR04325 family	4825
TX73_RS16960	3753666	3754148	483	1	NA	hypothetical protein	4826
TX73_RS16980	3758733	3759116	384	1	NA	hypothetical protein	4827
TX73_RS17215	3815306	3815593	288	-1	NA	hypothetical protein	4828
TX73_RS17220	3815742	3819017	3276	-1	NA	DNA methyltransferase	4829
TX73_RS17315	3836526	3837653	1128	-1	NA	hypothetical protein	4830
TX73_RS17320	3837655	3838113	459	-1	NA	hypothetical protein	4831
TX73_RS17360	3842462	3842662	201	-1	NA	hypothetical protein	4832
TX73_RS17530	3877638	3877838	201	-1	NA	hypothetical protein	4833
TX73_RS17535	3878064	3879167	1104	1	NA	cell division protein Fic	4834
TX73_RS17560	3883848	3884624	777	-1	NA	cyclase	4835
TX73_RS17565	3884651	3885640	990	-1	NA	isomerase	4836
TX73_RS17570	3885768	3886478	711	1	NA	GntR family transcriptional regulator	4837
TX73_RS17595	3891530	3891949	420	-1	NA	twitching motility protein PilT	4838
TX73_RS17600	3891951	3892193	243	-1	NA	hypothetical protein	4839
TX73_RS17870	3951342	3951530	189	1	NA	hypothetical protein	4840
TX73_RS18165	4024054	4024290	237	-1	NA	glutaredoxin	4841
TX73_RS18170	4024302	4025351	1050	-1	NA	hypothetical protein	4842
TX73_RS18175	4025348	4025647	300	-1	NA	transcriptional regulator	4843
TX73_RS18180	4025789	4026574	786	1	NA	hypothetical protein	4844
TX73_RS18200	4028667	4029065	399	-1	NA	hypothetical protein	4845
TX73_RS18275	4044836	4045711	876	1	NA	hypothetical protein	4846
TX73_RS18290	4047139	4047318	180	-1	NA	transposase	4847
TX73_RS18300	4047957	4048295	339	-1	NA	antitoxin	4848
TX73_RS18305	4048474	4049253	780	1	NA	hypothetical protein	4849
TX73_RS18345	4055350	4055733	384	1	NA	enamine deaminase RidA	4850
TX73_RS18350	4055730	4055915	186	1	NA	hypothetical protein	4851
TX73_RS18425	4069978	4070232	255	1	NA	AbrB family transcriptional regulator	4852
TX73_RS18430	4070229	4070630	402	1	NA	DNA-binding protein	4853
TX73_RS18875	4171164	4171790	627	-1	NA	TetR family transcriptional regulator	4854
TX73_RS18880	4171935	4173092	1158	1	NA	hemolysin D	4855
TX73_RS18885	4173089	4174621	1533	1	emrB	MFS transporter	4856
TX73_RS18890	4174638	4175366	729	1	NA	NADPH-dependent ferric siderophore reductase	4857
TX73_RS19420	4302490	4302684	195	-1	NA	hypothetical protein	4858
TX73_RS19510	4319994	4320344	351	-1	NA	XRE family transcriptional regulator	4859
TX73_RS19525	4322038	4322361	324	1	NA	transcriptional regulator	4860
TX73_RS19535	4322778	4323641	864	-1	NA	hypothetical protein	4861
TX73_RS19555	4325281	4326351	1071	-1	NA	diguanylate cyclase	4862
TX73_RS19575	4331258	4331542	285	-1	NA	hypothetical protein	4863
TX73_RS19625	4342505	4344463	1959	1	NA	transporter	4864
TX73_RS19660	4354998	4355483	486	-1	NA	hypothetical protein	4865
TX73_RS19665	4355622	4355837	216	1	NA	phage-related DNA-binding protein	4866
TX73_RS19670	4356014	4356697	684	-1	NA	hypothetical protein	4867
TX73_RS19680	4357160	4357480	321	1	NA	hypothetical protein	4868
TX73_RS19685	4357540	4357818	279	1	NA	hypothetical protein	4869
TX73_RS19690	4357821	4358735	915	1	NA	hypothetical protein	4870
TX73_RS19695	4358739	4359098	360	1	NA	hypothetical protein	4871
TX73_RS19700	4359262	4361286	2025	-1	NA	esterase	4872
TX73_RS19795	4377765	4377995	231	-1	NA	hypothetical protein	4873
TX73_RS20140	4456952	4457971	1020	-1	NA	hypothetical protein	4874
TX73_RS20430	4530423	4530698	276	-1	NA	30S ribosomal protein S21	4875
TX73_RS20435	4532011	4532274	264	1	NA	hypothetical protein	4876
TX73_RS20440	4532346	4534394	2049	1	NA	signal transduction histidine kinase	4877
TX73_RS20445	4534391	4534768	378	1	NA	response regulator	4878
TX73_RS20450	4535113	4537245	2133	1	NA	peptidase S8	4879
TX73_RS20455	4537408	4537863	456	-1	NA	phenylacetic acid degradation protein	4880
TX73_RS20460	4537981	4538667	687	1	NA	transcriptional regulator	4881
TX73_RS20465	4538856	4540454	1599	-1	NA	ABC transporter	4882
TX73_RS20470	4542834	4543076	243	-1	NA	hypothetical protein	4883
TX73_RS20600	4569156	4571108	1953	1	NA	hypothetical protein	4884
TX73_RS20635	4578940	4579608	669	-1	NA	haloacid dehalogenase	4885
TX73_RS20640	4579608	4580171	564	-1	NA	hypothetical protein	4886
TX73_RS20655	4582156	4582953	798	1	NA	aldolase	4887
TX73_RS20660	4582978	4583694	717	1	NA	oxidoreductase	4888
TX73_RS20665	4583678	4584796	1119	1	NA	3-dehydroquinate synthase	4889
TX73_RS20670	4584793	4585872	1080	1	NA	dTDP-glucose 4,6-dehydratase	4890
TX73_RS20675	4585865	4587670	1806	1	NA	acetolactate synthase	4891
TX73_RS24870	4587670	4588125	456	1	NA	hypothetical protein	4892
TX73_RS20685	4588115	4589041	927	1	NA	methyltransferase type 12	4893
TX73_RS24875	4590076	4591113	1038	-1	NA	glycosyl transferase family protein	4894
TX73_RS20700	4591214	4591990	777	-1	NA	hypothetical protein	4895
TX73_RS20705	4592113	4593444	1332	-1	NA	hypothetical protein	4896
TX73_RS20710	4593550	4594443	894	-1	NA	hypothetical protein	4897
TX73_RS20715	4594774	4596105	1332	1	NA	hypothetical protein	4898
TX73_RS20720	4596750	4599650	2901	1	NA	hypothetical protein	4899
TX73_RS20725	4599852	4602527	2676	-1	NA	hypothetical protein	4900
TX73_RS20730	4602850	4605462	2613	1	NA	hypothetical protein	4901
TX73_RS20820	4621775	4622530	756	1	NA	hypothetical protein	4902
TX73_RS20825	4622490	4624481	1992	1	NA	ATPase AAA	4903
TX73_RS20830	4624551	4625177	627	1	NA	TetR family transcriptional regulator	4904
TX73_RS20835	4625458	4626570	1113	-1	NA	membrane protein	4905
TX73_RS20845	4629365	4630441	1077	-1	NA	glycoside hydrolase family 43	4906
TX73_RS20850	4630485	4631675	1191	-1	NA	patatin-like phospholipase	4907
TX73_RS20855	4631838	4632479	642	-1	NA	hypothetical protein	4908
TX73_RS20860	4632585	4633280	696	1	NA	TetR family transcriptional regulator	4909
TX73_RS20865	4633402	4634001	600	-1	NA	hypothetical protein	4910
TX73_RS20870	4634535	4635371	837	-1	NA	universal stress protein UspA	4911
TX73_RS20885	4639835	4640461	627	1	NA	TetR family transcriptional regulator	4912
TX73_RS24880	4640512	4640832	321	-1	NA	hypothetical protein	4913
TX73_RS20895	4640831	4641529	699	1	NA	RNA polymerase	4914
TX73_RS20900	4641574	4641816	243	1	NA	hypothetical protein	4915
TX73_RS20905	4641838	4642200	363	1	NA	hypothetical protein	4916
TX73_RS20910	4642335	4642760	426	1	NA	organic hydroperoxide resistance protein	4917
TX73_RS20915	4642801	4643262	462	1	NA	MarR family transcriptional regulator	4918
TX73_RS20920	4643266	4643931	666	1	NA	glutathione S-transferase	4919
TX73_RS20925	4644066	4644662	597	-1	NA	hypothetical protein	4920
TX73_RS20930	4645025	4646239	1215	1	NA	multidrug ABC transporter permease	4921
TX73_RS20935	4646236	4647786	1551	1	NA	EmrB/QacA family drug resistance transporter	4922
TX73_RS24885	4647794	4648006	213	1	NA	hypothetical protein	4923
TX73_RS20940	4647970	4649298	1329	1	NA	transporter	4924
TX73_RS20945	4649318	4649986	669	1	NA	TetR family transcriptional regulator	4925
TX73_RS20950	4650139	4650372	234	1	NA	hypothetical protein	4926
TX73_RS20955	4650930	4652696	1767	1	NA	oleate hydratase	4927
TX73_RS20960	4652962	4653267	306	1	NA	hypothetical protein	4928
TX73_RS24890	4654732	4655625	894	1	NA	GGDEF domain-containing protein	4929
TX73_RS21005	4662799	4663185	387	-1	NA	TrbK	4930
TX73_RS21035	4668297	4668704	408	-1	NA	hypothetical protein	4931
TX73_RS21040	4668694	4669896	1203	-1	NA	hypothetical protein	4932
TX73_RS21045	4669871	4670152	282	-1	NA	hypothetical protein	4933
TX73_RS21055	4670603	4670845	243	-1	NA	hypothetical protein	4934
TX73_RS21060	4670965	4671315	351	1	NA	transcriptional regulator	4935
TX73_RS21065	4671312	4672205	894	1	NA	hypothetical protein	4936
TX73_RS21085	4675429	4675707	279	1	NA	transcriptional regulator	4937
TX73_RS21095	4676342	4676629	288	-1	NA	hypothetical protein	4938
TX73_RS21105	4677108	4678526	1419	1	NA	hypothetical protein	4939
TX73_RS21405	4740000	4741004	1005	-1	NA	alpha/beta hydrolase	4940
TX73_RS21450	4747181	4747405	225	-1	NA	hypothetical protein	4941
TX73_RS21570	4770919	4771263	345	1	NA	hypothetical protein	4942
TX73_RS21795	4822209	4822472	264	-1	NA	hypothetical protein	4943
TX73_RS21800	4823836	4824075	240	1	NA	hypothetical protein	4944
TX73_RS21805	4824214	4824513	300	1	NA	hypothetical protein	4945
TX73_RS21810	4825181	4825474	294	-1	NA	hypothetical protein	4946
TX73_RS21815	4825705	4825992	288	1	NA	hypothetical protein	4947
TX73_RS21830	4828657	4829655	999	-1	NA	AraC family transcriptional regulator	4948
TX73_RS21835	4830173	4831345	1173	1	NA	hypothetical protein	4949
TX73_RS22035	4873169	4874002	834	1	NA	hypothetical protein	4950
TX73_RS22040	4873999	4874490	492	1	NA	hypothetical protein	4951
TX73_RS22100	4886317	4887036	720	-1	NA	DNA helicase	4952
TX73_RS22110	4888538	4888747	210	1	NA	hypothetical protein	4953
TX73_RS22150	4898366	4898599	234	1	NA	hypothetical protein	4954
TX73_RS22300	4923430	4923636	207	-1	NA	hypothetical protein	4955
TX73_RS22420	4950078	4950551	474	1	NA	hypothetical protein	4956
TX73_RS22705	5018328	5018534	207	-1	NA	hypothetical protein	4957
TX73_RS22935	5062553	5062840	288	1	NA	nuclease	4958
TX73_RS22950	5068079	5068345	267	-1	NA	hypothetical protein	4959
TX73_RS24895	5068489	5071305	2817	-1	NA	hypothetical protein	4960
TX73_RS23115	5104629	5106062	1434	-1	NA	ATPase	4961
TX73_RS23120	5106564	5106995	432	1	NA	hypothetical protein	4962
TX73_RS23125	5107456	5107830	375	-1	NA	hypothetical protein	4963
TX73_RS23205	5118975	5119751	777	-1	NA	hypothetical protein	4964
TX73_RS23210	5119758	5120303	546	-1	NA	hypothetical protein	4965
TX73_RS23215	5120543	5120974	432	1	NA	hypothetical protein	4966
TX73_RS23220	5121110	5121649	540	-1	NA	DNA invertase	4967
TX73_RS23225	5122780	5123184	405	-1	NA	hypothetical protein	4968
TX73_RS23230	5123181	5123609	429	-1	NA	hypothetical protein	4969
TX73_RS24900	5124106	5126400	2295	-1	NA	hypothetical protein	4970
TX73_RS23240	5126694	5127017	324	1	NA	hypothetical protein	4971
TX73_RS23245	5127998	5129188	1191	-1	NA	hypothetical protein	4972
TX73_RS24360	5377336	5377515	180	-1	NA	hypothetical protein	4973
TX73_RS24365	5377514	5379493	1980	1	NA	metallophosphoesterase	4974
