# Supplementary material for: Whole-genome sequencing and comparative analysis of two plant-associated strains of Rhodopseudomonas palustris (PS3 and YSC3)
Source: Sci Rep. 2018 Aug 24;8:12769. doi: 10.1038/s41598-018-31128-8 (PMC6109142; doi:10.1038/s41598-018-31128-8)
Supplement: Supplementary file 9 — Supplementary Table S5 [file 41598_2018_31128_MOESM9_ESM.xlsx]

## Sheet: S5 Table
Supplementary Table S5. List of predicted genes in the R. palustris strain PS3.
Locus_tag	Start	End	Length	strand	gene	Product description	K number	COG number	COG category
RPPS3_00010	679	2097	1386	+	dnaA	chromosomal replication initiator protein DnaA	K02313	COG0593	[L] Replication, recombination and repair
RPPS3_00020	2339	3457	1119	+	dnaN	DNA polymerase III subunit beta	K02338	COG0592	[L] Replication, recombination and repair
RPPS3_00030	3657	4796	1140	+	recF	DNA replication/repair protein RecF	K03629	COG1195	[L] Replication, recombination and repair
RPPS3_00040	5013	7454	2442	+	gyrB	DNA gyrase subunit B	K02470	COG0187	[L] Replication, recombination and repair
RPPS3_00050	7740	8858	1119	-	hpd	4-hydroxyphenylpyruvate dioxygenase	K00457	COG3185	[E] Amino acid transport and metabolism
RPPS3_00060	8985	9464	480	+	NA	AsnC family transcriptional regulator	NA	COG1522	[K] Transcription
RPPS3_00070	9510	10961	1452	-	NA	histidine kinase	NA	COG0745	[T] Signal transduction mechanisms
RPPS3_00080	10958	11242	285	-	kaiB	circadian oscillation regulator KaiB	K08481	COG0526	[O] Posttranslational modification, protein turnover, chaperones
RPPS3_00090	11252	12943	1692	-	kaiC	circadian clock protein KaiC	K08482	COG0467	[T] Signal transduction mechanisms
RPPS3_00100	13153	14232	1080	-	NA	methyl-accepting chemotaxis protein	NA	COG4191	[T] Signal transduction mechanisms
RPPS3_00110	14496	15005	510	-	NA	transcriptional regulator	K05800	COG1522	[K] Transcription
RPPS3_00120	15145	15354	210	-	NA	hypothetical protein	NA	NA	NA
RPPS3_00130	15493	15741	249	-	NA	hypothetical protein	NA	NA	NA
RPPS3_00140	15743	15928	186	-	rdxS	type cbb3 cytochrome oxidase biogenesis protein CcoS, involved in heme b insertion	NA	COG3197	[P] Inorganic ion transport and metabolism
RPPS3_00150	15919	18117	2199	-	rdxI	cation (heavy metal) transporting ATPase	K01533	COG2217	[P] Inorganic ion transport and metabolism
RPPS3_00160	18152	18652	501	-	rdxH	nitrogen fixation protein FixH	NA	COG5456	[P] Inorganic ion transport and metabolism
RPPS3_00170	18672	20123	1452	-	fixG	type cbb3 cytochrome oxidase biogenesis protein CcoG, involved in Cu oxidation	NA	COG1149	[R] General function prediction only
RPPS3_00180	20240	21121	882	-	ccoP	cytochrome c oxidase, cbb3-type subunit III	K00406	COG2010	[C] Energy production and conversion
RPPS3_00190	21129	21293	165	-	ccoQ	cbb3-type cytochrome oxidase subunit	K00407	COG4736	[C] Energy production and conversion
RPPS3_00200	21303	22037	735	-	ccoO	cytochrome c oxidase, cbb3-type subunit II	K00405	COG2993	[C] Energy production and conversion
RPPS3_00210	22050	23696	1647	-	ccoN	cytochrome c oxidase, cbb3-type subunit I	K00404	COG3278	[C] Energy production and conversion
RPPS3_00220	24009	24929	921	-	panE	2-dehydropantoate 2-reductase	K00077	COG1893	[H] Coenzyme transport and metabolism
RPPS3_00230	25003	25740	738	-	NA	short-chain dehydrogenase	NA	COG0300	[R] General function prediction only
RPPS3_00240	25862	26464	603	-	NA	DSBA oxidoreductase	NA	COG3917	[Q] Secondary metabolites biosynthesis, transport and catabolism
RPPS3_00250	26680	27348	669	+	gstA	glutathione S-transferase	K00799	COG0625	[O] Posttranslational modification, protein turnover, chaperones
RPPS3_00260	27444	28319	876	-	NA	short chain dehydrogenase	K13775	COG1028	[I] Lipid transport and metabolism
RPPS3_00270	28510	30243	1734	-	ggt	gamma-glutamyltransferase	K00681	COG0405	[E] Amino acid transport and metabolism
RPPS3_00280	30349	31746	1398	+	NA	MFS transporter	K06902	COG2270	[R] General function prediction only
RPPS3_00290	31962	33050	1089	+	aroG	phospho-2-dehydro-3-deoxyheptonate aldolase	K01626	COG0722	[E] Amino acid transport and metabolism
RPPS3_00300	33309	34898	1590	-	purH	bifunctional phosphoribosylaminoimidazolecarboxamide formyltransferase/inosine monophosphate cyclohydrolase	K00602	COG0138	[F] Nucleotide transport and metabolism
RPPS3_00310	35117	36808	1692	-	NA	heparinase	NA	COG5360	[S] Function unknown
RPPS3_00320	37170	38522	1353	-	NA	MFS transporter	K03500	COG0144	[J] Translation, ribosomal structure and biogenesis
RPPS3_00330	38675	38893	219	+	NA	hypothetical protein	NA	COG5508	[S] Function unknown
RPPS3_00340	38980	39552	573	+	NA	nuclease	NA	COG1525	[L] Replication, recombination and repair
RPPS3_00350	39556	40437	882	-	NA	hypothetical protein	NA	NA	NA
RPPS3_00360	40786	42243	1458	+	NA	amine oxidase	NA	COG1231	[E] Amino acid transport and metabolism
RPPS3_00370	42250	44661	2412	-	pheT	phenylalanine--tRNA ligase subunit beta	K01890	COG0072	[J] Translation, ribosomal structure and biogenesis
RPPS3_00380	44658	44801	144	-	NA	hypothetical protein	NA	NA	NA
RPPS3_00390	44806	45297	492	-	NA	hypothetical protein	NA	COG1643	[J] Translation, ribosomal structure and biogenesis
RPPS3_00400	45535	46617	1083	-	pheS	phenylalanine--tRNA ligase subunit alpha	K01889	COG0016	[J] Translation, ribosomal structure and biogenesis
RPPS3_00410	46761	47120	360	-	rplT	50S ribosomal protein L20	K02887	COG0292	[J] Translation, ribosomal structure and biogenesis
RPPS3_00420	47204	47404	201	-	rpmI	50S ribosomal protein L35	K02916	COG0291	[J] Translation, ribosomal structure and biogenesis
RPPS3_00430	47739	48176	438	-	infC	translation initiation factor IF-3	K02520	COG0290	[J] Translation, ribosomal structure and biogenesis
RPPS3_00440	48599	49384	786	+	NA	alpha/beta hydrolase	NA	COG0596	[H] Coenzyme transport and metabolism
RPPS3_00450	49551	50759	1209	-	NA	epoxyqueuosine reductase	K18979	COG1600	[J] Translation, ribosomal structure and biogenesis
RPPS3_00460	50708	51400	693	-	NA	glutathione S-transferase	K00799	COG0625	[O] Posttranslational modification, protein turnover, chaperones
RPPS3_00470	51600	52406	807	+	bacA	undecaprenyl-diphosphatase	K06153	COG1968	[I] Lipid transport and metabolism
RPPS3_00480	52456	53421	966	-	NA	3-beta-hydroxy-Delta-steroid dehydrogenase	K00329	COG0451	[M] Cell wall/membrane/envelope biogenesis
RPPS3_00490	53835	54449	615	+	NA	3'-5' exonuclease	K03684	COG0349	[J] Translation, ribosomal structure and biogenesis
RPPS3_00500	54679	55419	741	+	NA	LPS export ABC transporter periplasmic protein LptC	K11719	COG3117	[M] Cell wall/membrane/envelope biogenesis
RPPS3_00510	55428	56093	666	+	NA	organic solvent tolerance protein OstA	K09774	COG1934	[M] Cell wall/membrane/envelope biogenesis
RPPS3_00520	56279	57223	945	+	NA	ABC transporter ATP-binding protein	K06861	COG1137	[M] Cell wall/membrane/envelope biogenesis
RPPS3_00530	57254	57394	141	+	NA	hypothetical protein	NA	NA	NA
RPPS3_00540	57429	59075	1647	+	rpoN	RNA polymerase sigma-54 factor	K03092	COG1508	[K] Transcription
RPPS3_00550	59133	59738	606	+	NA	ribosome hibernation protein YhbH	NA	COG1544	[J] Translation, ribosomal structure and biogenesis
RPPS3_00560	60013	60474	462	+	ptsN	PTS IIA-like nitrogen-regulatory protein PtsN	K02806	COG1762	[G] Carbohydrate transport and metabolism
RPPS3_00570	60778	61044	267	-	NA	hypothetical protein	NA	COG5568	[S] Function unknown
RPPS3_00580	61095	61520	426	-	NA	heat-shock protein Hsp20	NA	COG0071	[O] Posttranslational modification, protein turnover, chaperones
RPPS3_00590	61674	62765	1092	-	ugpC	glycerol-3-phosphate import ATP-binding protein UgpC	K05816	COG3839	[G] Carbohydrate transport and metabolism
RPPS3_00600	62771	63619	849	-	ugpE	glycerol-3-phosphate transporter membrane protein	K05815	COG0395	[G] Carbohydrate transport and metabolism
RPPS3_00610	63619	64500	882	-	ugpA	glycerol-3-phosphate transporter permease	K05814	COG1175	[G] Carbohydrate transport and metabolism
RPPS3_00620	64623	65951	1329	-	ugpB	glycerol-3-phosphate ABC transporter substrate-binding protein	K05813	COG1653	[G] Carbohydrate transport and metabolism
RPPS3_00630	66181	67611	1431	-	NA	CoA transferase	NA	COG1804	[I] Lipid transport and metabolism
RPPS3_00640	67718	68122	405	-	NA	TIGR02300 family protein	NA	COG4530	[S] Function unknown
RPPS3_00650	68265	69602	1338	+	aroA	3-phosphoshikimate 1-carboxyvinyltransferase	K00800	COG0128	[E] Amino acid transport and metabolism
RPPS3_00660	69606	70280	675	-	NA	protein of unknown function DUF374	K09778	COG2121	[S] Function unknown
RPPS3_00670	70435	71073	639	+	cmk	cytidylate kinase	K00945	COG0283	[F] Nucleotide transport and metabolism
RPPS3_00680	71374	73071	1698	+	rpsA	30S ribosomal protein S1	K02945	COG0539	[J] Translation, ribosomal structure and biogenesis
RPPS3_00690	73301	74281	981	+	sppA	protease	K04773	COG0616	[O] Posttranslational modification, protein turnover, chaperones
RPPS3_00700	74447	74761	315	+	ihfB	integration host factor subunit beta	K05788	COG0776	[L] Replication, recombination and repair
RPPS3_00710	74799	75185	387	+	NA	hypothetical protein	NA	NA	NA
RPPS3_00720	75244	75885	642	+	trpF	N-(5-phosphoribosyl)anthranilate isomerase	K01817	COG0135	[E] Amino acid transport and metabolism
RPPS3_00730	75899	77113	1215	+	trpB	tryptophan synthase subunit beta	K01696	COG0133	[E] Amino acid transport and metabolism
RPPS3_00740	77113	77949	837	+	trpA	tryptophan synthase subunit alpha	K01695	COG0159	[E] Amino acid transport and metabolism
RPPS3_00750	78059	79042	984	+	accD	acetyl-CoA carboxylase carboxyl transferase subunit beta	K01963	COG0777	[I] Lipid transport and metabolism
RPPS3_00760	79039	80367	1329	+	folC	bifunctional folylpolyglutamate synthase/dihydrofolate synthase	K11754	COG0285	[H] Coenzyme transport and metabolism
RPPS3_00770	80377	81384	1008	-	NA	ATP-dependent DNA ligase LigC	NA	COG3275	[T] Signal transduction mechanisms
RPPS3_00780	81623	81943	321	-	trxA	thiol reductase thioredoxin	K03671	COG0526	[O] Posttranslational modification, protein turnover, chaperones
RPPS3_00790	82040	85525	3486	-	NA	double-strand break repair helicase AddA	K16898	COG1074	[L] Replication, recombination and repair
RPPS3_00800	85522	88671	3150	-	NA	double-strand break repair protein AddB	K16899	COG3857	[L] Replication, recombination and repair
RPPS3_00810	88747	89469	723	-	NA	mannose-1-phosphate guanylyltransferase	K00992	COG1208	[J] Translation, ribosomal structure and biogenesis
RPPS3_00820	89626	89934	309	-	NA	pilus assembly protein PilZ	NA	NA	NA
RPPS3_00830	90038	91558	1521	-	NA	tRNA threonylcarbamoyladenosine biosynthesis protein TsaE	K07102	COG3178	[R] General function prediction only
RPPS3_00840	91555	93987	2433	-	NA	two-component sensor histidine kinase	NA	COG0745	[T] Signal transduction mechanisms
RPPS3_00850	94288	94746	459	-	dut	deoxyuridine 5'-triphosphate nucleotidohydrolase	K01520	COG0756	[F] Nucleotide transport and metabolism
RPPS3_00860	94743	96188	1446	-	coaBC	phosphopantothenate synthase	K13038	COG0452	[H] Coenzyme transport and metabolism
RPPS3_00870	96242	97819	1578	-	ubiB	2-polyprenylphenol 6-hydroxylase	K03688	COG0661	[H] Coenzyme transport and metabolism
RPPS3_00880	97816	98577	762	-	ubiE	ubiquinone/menaquinone biosynthesis C-methyltransferase UbiE	K03183	COG2226	[H] Coenzyme transport and metabolism
RPPS3_00890	98822	99697	876	+	mutM	formamidopyrimidine-DNA glycosylase	K10563	COG0266	[L] Replication, recombination and repair
RPPS3_00900	99749	101089	1341	-	NA	peptidoglycan-binding protein	NA	COG3409	[M] Cell wall/membrane/envelope biogenesis
RPPS3_00910	101298	102098	801	+	moeB	thiamine biosynthesis protein ThiF	K11996	COG0476	[H] Coenzyme transport and metabolism
RPPS3_00920	102206	103576	1371	-	NA	hypothetical protein	NA	COG1075	[I] Lipid transport and metabolism
RPPS3_00930	103731	105419	1689	+	NA	MFS transporter	NA	COG1754	[S] Function unknown
RPPS3_00940	105549	105767	219	-	NA	hypothetical protein	NA	NA	NA
RPPS3_00950	105900	106241	342	-	NA	phasin	NA	COG5490	[S] Function unknown
RPPS3_00960	106481	106885	405	-	NA	hypothetical protein	NA	NA	NA
RPPS3_00970	106964	107305	342	-	NA	hypothetical protein	NA	NA	NA
RPPS3_00980	108119	109015	897	+	NA	peptidase	NA	COG0369	[P] Inorganic ion transport and metabolism
RPPS3_00990	109151	109561	411	+	NA	flagellar basal body rod protein FlgC	K02388	COG1558	[N] Cell motility
RPPS3_01000	109689	110747	1059	-	oppF	peptide ABC transporter substrate-binding protein	NA	COG4172	[Q] Secondary metabolites biosynthesis, transport and catabolism
RPPS3_01010	110744	111742	999	-	oppD	peptide ABC transporter ATP-binding protein	K02031	COG0444	[E] Amino acid transport and metabolism
RPPS3_01020	111745	112653	909	-	oppC	ABC transporter permease	K02034	COG1173	[E] Amino acid transport and metabolism
RPPS3_01030	112650	113630	981	-	oppB	ABC transporter permease	K02033	COG0601	[E] Amino acid transport and metabolism
RPPS3_01040	113658	115259	1602	-	oppA	peptide ABC transporter substrate-binding protein	K02035	COG0747	[E] Amino acid transport and metabolism
RPPS3_01050	115349	116305	957	-	NA	cobalamin biosynthesis protein	NA	COG0803	[P] Inorganic ion transport and metabolism
RPPS3_01060	116302	117945	1644	-	NA	amidohydrolase	K07047	COG1574	[R] General function prediction only
RPPS3_01070	118184	119725	1542	+	NA	aspartate aminotransferase	K00375	COG1167	[K] Transcription
RPPS3_01080	119839	120627	789	-	NA	transmembrane protein TauE-like	K07090	COG0730	[S] Function unknown
RPPS3_01090	120636	122147	1512	-	betB	aldehyde dehydrogenase	NA	COG1309	[K] Transcription
RPPS3_01100	122359	122766	408	+	tauX	transcriptional regulator	NA	COG1917	[R] General function prediction only
RPPS3_01110	122763	124157	1395	+	tauY	FAD-dependent oxidoreductase	NA	COG0665	[E] Amino acid transport and metabolism
RPPS3_01120	124281	124589	309	-	NA	hypothetical protein	NA	NA	NA
RPPS3_01130	124974	126035	1062	+	NA	dTDP-glucose 4,6-dehydratase	K01710	COG1088	[M] Cell wall/membrane/envelope biogenesis
RPPS3_01140	126061	126618	558	+	rmlC	dTDP-4-dehydrorhamnose 3,5-epimerase	K01790	COG1898	[M] Cell wall/membrane/envelope biogenesis
RPPS3_01150	126623	127516	894	+	rmlD	NAD(P)-dependent oxidoreductase	K00067	COG1091	[M] Cell wall/membrane/envelope biogenesis
RPPS3_01160	127572	128393	822	+	rmlA	glucose-1-phosphate thymidylyltransferase	K00973	COG1209	[M] Cell wall/membrane/envelope biogenesis
RPPS3_01170	128486	129376	891	+	NA	hypothetical protein	NA	NA	NA
RPPS3_01180	129467	131746	2280	+	phyB	phytochrome, two-component sensor histidine kinase	NA	COG0745	[T] Signal transduction mechanisms
RPPS3_01190	131739	133379	1641	+	NA	KTN NAD-binding domain-containing protein	NA	COG0490	[P] Inorganic ion transport and metabolism
RPPS3_01200	133386	134210	825	-	NA	phosphodiesterase	NA	COG2146	[P] Inorganic ion transport and metabolism
RPPS3_01210	134207	135031	825	-	NA	phosphodiesterase	NA	COG2146	[P] Inorganic ion transport and metabolism
RPPS3_01220	135100	136377	1278	-	NA	sugar ABC transporter substrate-binding protein	K02027	COG1653	[G] Carbohydrate transport and metabolism
RPPS3_01230	136410	137246	837	-	NA	sugar ABC transporter permease	K02026	COG0395	[G] Carbohydrate transport and metabolism
RPPS3_01240	137243	138202	960	-	NA	ABC transporter permease	K02025	COG1175	[G] Carbohydrate transport and metabolism
RPPS3_01250	138195	139349	1155	-	NA	glycerol-3-phosphate ABC transporter ATP-binding protein	K10112	COG3839	[G] Carbohydrate transport and metabolism
RPPS3_01260	139477	140355	879	+	NA	LysR family transcriptional regulator	NA	COG1910	[P] Inorganic ion transport and metabolism
RPPS3_01270	140361	141056	696	-	NA	sulfate ABC transporter ATP-binding protein	K02045	COG1118	[P] Inorganic ion transport and metabolism
RPPS3_01280	141053	141826	774	-	NA	sulfonate ABC transporter permease	K02050	COG0600	[P] Inorganic ion transport and metabolism
RPPS3_01290	141816	142814	999	-	NA	sulfate ABC transporter substrate-binding protein	K02051	COG0715	[P] Inorganic ion transport and metabolism
RPPS3_01300	142831	144690	1860	-	hydC	2Fe-2S binding protein	NA	COG0437	[C] Energy production and conversion
RPPS3_01310	144695	146722	2028	-	NA	oxidoreductase	K15022	COG4231	[C] Energy production and conversion
RPPS3_01320	146867	148576	1710	-	NA	chemotaxis protein	NA	COG0840	[N] Cell motility
RPPS3_01330	148581	149672	1092	-	cheB	chemotaxis response regulator protein-glutamate methylesterase	K03412	COG2201	[N] Cell motility
RPPS3_01340	149693	150535	843	-	cheR	chemotaxis protein CheR	K00575	COG1352	[N] Cell motility
RPPS3_01350	150698	152893	2196	-	NA	chemotaxis protein	K03406	COG0840	[N] Cell motility
RPPS3_01360	152960	153448	489	-	cheW	chemotaxis protein CheW	K03408	COG0835	[N] Cell motility
RPPS3_01370	153509	153979	471	-	cheW	chemotaxis protein CheW	K03408	COG0835	[N] Cell motility
RPPS3_01380	153979	156045	2067	-	cheA	chemotaxis protein CheA	K03407	COG0643	[N] Cell motility
RPPS3_01390	156042	156407	366	-	cheY	two-component system response regulator	K03413	COG0784	[T] Signal transduction mechanisms
RPPS3_01400	156407	156730	324	-	NA	sulfate transporter	NA	COG3113	[M] Cell wall/membrane/envelope biogenesis
RPPS3_01410	157016	158158	1143	+	NA	two-component system response regulator	K07814	COG3437	[T] Signal transduction mechanisms
RPPS3_01420	158198	158539	342	-	NA	hypothetical protein	NA	NA	NA
RPPS3_01430	158536	161070	2535	-	NA	cytochrome c oxidase polypeptide I	K15408	COG0843	[C] Energy production and conversion
RPPS3_01440	161067	161720	654	-	NA	cytochrome c oxidase polypeptide II	K02275	COG1622	[C] Energy production and conversion
RPPS3_01450	161784	162266	483	+	NA	hypothetical protein	NA	COG4244	[S] Function unknown
RPPS3_01460	162230	162724	495	-	NA	protoporphyrinogen IX oxidase, HemJ	NA	COG1981	[S] Function unknown
RPPS3_01470	162721	163482	762	-	NA	cytochrome c oxidase caa3-type assembly factor CtaG BS (unrelated to Cox11-CtaG family)	K02351	COG3336	[C] Energy production and conversion
RPPS3_01480	163930	164109	180	-	NA	hypothetical protein	NA	NA	NA
RPPS3_01490	164307	165098	792	-	NA	molybdenum-dependent transcriptional regulator	K02019	COG2005	[K] Transcription
RPPS3_01500	165213	165749	537	-	NA	hypothetical protein	NA	COG1618	[F] Nucleotide transport and metabolism
RPPS3_01510	165773	166567	795	-	NA	iron ABC transporter ATP-binding protein	K02013	COG1120	[P] Inorganic ion transport and metabolism
RPPS3_01520	166564	167637	1074	-	NA	iron ABC transporter permease	K02015	COG0609	[P] Inorganic ion transport and metabolism
RPPS3_01530	167588	168637	1050	-	NA	ABC transporter substrate-binding protein	K02016	COG0614	[P] Inorganic ion transport and metabolism
RPPS3_01540	168634	169167	534	-	NA	S-adenosyl-L-methionine-binding protein	NA	COG0235	[G] Carbohydrate transport and metabolism
RPPS3_01550	169765	171948	2184	+	NA	membrane protein	K02014	COG1629	[P] Inorganic ion transport and metabolism
RPPS3_01560	172005	172643	639	+	NA	flagellar motor protein MotA	K03562	COG0811	[U] Intracellular trafficking, secretion, and vesicular transport
RPPS3_01570	172656	173123	468	+	NA	biopolymer transporter ExbD	K03560	COG0848	[U] Intracellular trafficking, secretion, and vesicular transport
RPPS3_01580	173120	173932	813	+	NA	TonB-like protein	NA	COG0810	[M] Cell wall/membrane/envelope biogenesis
RPPS3_01590	174289	175452	1164	-	NA	glucokinase	NA	COG0542	[O] Posttranslational modification, protein turnover, chaperones
RPPS3_01600	175786	176166	381	+	rplU	50S ribosomal protein L21	K02888	COG0261	[J] Translation, ribosomal structure and biogenesis
RPPS3_01610	176256	176528	273	+	rpmA	50S ribosomal protein L27	K02899	COG0211	[J] Translation, ribosomal structure and biogenesis
RPPS3_01620	176664	177263	600	+	NA	N-acetyltransferase GCN5	NA	COG2320	[R] General function prediction only
RPPS3_01630	177475	177666	192	+	NA	hypothetical protein	NA	NA	NA
RPPS3_01640	177794	177967	174	+	NA	hypothetical protein	NA	NA	NA
RPPS3_01650	177968	178873	906	-	NA	DMT transporter permease	NA	COG0697	[G] Carbohydrate transport and metabolism
RPPS3_01660	179026	180087	1062	+	NA	GTPase ObgE	K03979	COG0536	[D] Cell cycle control, cell division, chromosome partitioning
RPPS3_01670	180228	181358	1131	+	proB	glutamate 5-kinase	K00931	COG0263	[E] Amino acid transport and metabolism
RPPS3_01680	181561	182853	1293	+	proA	gamma-glutamyl-phosphate reductase	K00147	COG0014	[E] Amino acid transport and metabolism
RPPS3_01690	182878	183507	630	+	NA	nicotinate-nicotinamide nucleotide adenylyltransferase	K00969	COG1057	[H] Coenzyme transport and metabolism
RPPS3_01700	183878	184174	297	+	NA	ribosome silencing factor RsfS	K09710	COG0799	[J] Translation, ribosomal structure and biogenesis
RPPS3_01710	184264	184746	483	+	NA	23S rRNA (pseudouridine1915-N3)-methyltransferase RlmH	K00783	COG1576	[J] Translation, ribosomal structure and biogenesis
RPPS3_01720	184766	186157	1392	+	NA	membrane protein	NA	COG4942	[D] Cell cycle control, cell division, chromosome partitioning
RPPS3_01730	186154	187530	1377	+	ctpA	peptidase S41	K03797	COG0793	[O] Posttranslational modification, protein turnover, chaperones
RPPS3_01740	187681	188922	1242	+	NA	putative periplasmic protein YibQ, distant homology with nucleoside diphosphatase and polysaccharide deacetylase	K09798	COG2861	[G] Carbohydrate transport and metabolism
RPPS3_01750	188961	189467	507	+	invA	RNA pyrophosphohydrolase	K08311	COG0494	[V] Defense mechanisms
RPPS3_01760	189627	190697	1071	-	NA	hypothetical protein	NA	NA	NA
RPPS3_01770	190968	191915	948	+	NA	NAD-dependent dehydratase	K08678	COG0451	[M] Cell wall/membrane/envelope biogenesis
RPPS3_01780	191912	192433	522	+	invA	RNA pyrophosphohydrolase	K08311	COG0494	[V] Defense mechanisms
RPPS3_01790	192619	193026	408	-	atpC	ATP synthase epsilon chain	K02114	COG0355	[C] Energy production and conversion
RPPS3_01800	193138	194568	1431	-	atpD	ATP synthase subunit beta	K02112	COG0055	[C] Energy production and conversion
RPPS3_01810	194642	195517	876	-	atpG	ATP synthase subunit gamma	K02115	COG0224	[C] Energy production and conversion
RPPS3_01820	195661	197193	1533	-	atpA	ATP synthase subunit alpha	K02111	COG0056	[C] Energy production and conversion
RPPS3_01830	197193	197753	561	-	atpH	ATP synthase subunit delta	K02113	COG0712	[C] Energy production and conversion
RPPS3_01840	198480	198950	471	+	rlpA	septum-associated rare lipoprotein A	K03642	COG0797	[M] Cell wall/membrane/envelope biogenesis
RPPS3_01850	199104	201314	2211	-	priA	primosomal protein N'	K04066	COG1198	[L] Replication, recombination and repair
RPPS3_01860	201501	202472	972	+	xerC	tyrosine recombinase XerC	K03733	COG0582	[L] Replication, recombination and repair
RPPS3_01870	202613	203203	591	+	NA	hypothetical protein	NA	NA	NA
RPPS3_01880	203268	203837	570	-	NA	hypothetical protein	NA	NA	NA
RPPS3_01890	203851	205254	1404	-	dldH	dihydrolipoyl dehydrogenase	K00382	COG1249	[C] Energy production and conversion
RPPS3_01900	205286	206032	747	-	gcd	glucose-1-dehydrogenase	NA	COG0300	[R] General function prediction only
RPPS3_01910	206040	206441	402	-	NA	membrane protein	NA	COG3686	[S] Function unknown
RPPS3_01920	206501	207754	1254	-	sucB	dihydrolipoamide succinyltransferase	K00658	COG0508	[C] Energy production and conversion
RPPS3_01930	207859	210816	2958	-	sucA	2-oxoglutarate dehydrogenase subunit E1	K00164	COG0567	[C] Energy production and conversion
RPPS3_01940	210944	211828	885	-	sucD	succinate-CoA ligase subunit alpha	K01902	COG0074	[C] Energy production and conversion
RPPS3_01950	211893	213089	1197	-	sucC	succinyl-CoA ligase subunit beta	K01903	COG0045	[C] Energy production and conversion
RPPS3_01960	213185	214153	969	-	mdh	malate dehydrogenase	K00024	COG0039	[C] Energy production and conversion
RPPS3_01970	214298	215482	1185	-	NA	AFG1 family ATPase	K06916	COG1485	[R] General function prediction only
RPPS3_01980	215565	216104	540	-	NA	2'-5' RNA ligase	K01975	COG1514	[J] Translation, ribosomal structure and biogenesis
RPPS3_01990	216311	216925	615	-	tesA	arylesterase	K10804	COG2755	[E] Amino acid transport and metabolism
RPPS3_02000	217005	217748	744	+	NA	ABC transporter ATP-binding protein	K02003	COG1136	[M] Cell wall/membrane/envelope biogenesis
RPPS3_02010	217752	220322	2571	+	NA	glycosyl transferase family 1	K02004	COG0577	[V] Defense mechanisms
RPPS3_02020	220663	221454	792	+	NA	membrane protein	K06890	COG0670	[R] General function prediction only
RPPS3_02030	221552	222259	708	+	NA	GCN5 family N-acetyltransferase	K03823	COG1247	[E] Amino acid transport and metabolism
RPPS3_02040	222409	222777	369	-	NA	hypothetical protein	NA	NA	NA
RPPS3_02050	223180	223935	756	-	NA	hypothetical protein	NA	COG5429	[S] Function unknown
RPPS3_02060	224104	226821	2718	-	acnA	aconitate hydratase	K01681	COG1048	[C] Energy production and conversion
RPPS3_02070	227037	227639	603	+	ccmA	cytochrome c biogenesis ATP-binding export protein CcmA	K02193	COG1131	[V] Defense mechanisms
RPPS3_02080	227636	228304	669	+	ccmB	heme exporter protein CcmB	K02194	COG2386	[O] Posttranslational modification, protein turnover, chaperones
RPPS3_02090	228397	229131	735	+	ccmC	heme exporter protein CcmC	K02195	COG0755	[O] Posttranslational modification, protein turnover, chaperones
RPPS3_02100	229131	229304	174	+	NA	hemagglutination activity protein	K02196	COG3114	[U] Intracellular trafficking, secretion, and vesicular transport
RPPS3_02110	229321	229917	597	+	ccmG	thiol disulfide interchange protein	K02199	COG0526	[O] Posttranslational modification, protein turnover, chaperones
RPPS3_02120	230058	230441	384	+	NA	DNA-binding protein	NA	COG1555	[L] Replication, recombination and repair
RPPS3_02130	230570	231187	618	-	ispZ	septation protein A	K06190	COG2917	[D] Cell cycle control, cell division, chromosome partitioning
RPPS3_02140	231184	232131	948	-	ftsY	signal recognition particle-docking protein FtsY	K03110	COG0552	[U] Intracellular trafficking, secretion, and vesicular transport
RPPS3_02150	232160	233128	969	+	NA	RNA pseudouridine synthase	K06177	COG0564	[J] Translation, ribosomal structure and biogenesis
RPPS3_02160	233138	234481	1344	-	NA	hypothetical protein	K03168	COG0550	[L] Replication, recombination and repair
RPPS3_02170	234615	236558	1944	+	NA	acetyl-coenzyme A synthetase	K01895	COG0365	[I] Lipid transport and metabolism
RPPS3_02180	236945	237472	528	+	NA	hypothetical protein	NA	COG5263	[G] Carbohydrate transport and metabolism
RPPS3_02190	237551	238555	1005	-	NA	membrane protein	NA	COG3170	[N] Cell motility
RPPS3_02200	239883	240143	261	-	NA	hypothetical protein	NA	NA	NA
RPPS3_02210	240144	240632	489	-	NA	general stress protein	NA	COG3871	[S] Function unknown
RPPS3_02220	240871	241653	783	-	sdhB	succinate dehydrogenase iron-sulfur subunit	K00240	COG0479	[C] Energy production and conversion
RPPS3_02230	241768	243591	1824	-	sdhA	succinate dehydrogenase flavoprotein subunit	K00239	COG1053	[C] Energy production and conversion
RPPS3_02240	243595	244008	414	-	sdhD	succinate dehydrogenase, hydrophobic membrane anchor protein	K00242	COG2142	[C] Energy production and conversion
RPPS3_02250	244005	244340	336	-	sdhC	succinate dehydrogenase, cytochrome b556 subunit	K00241	COG2009	[C] Energy production and conversion
RPPS3_02260	244775	245719	945	+	czcD	cobalt transporter	K16264	COG1230	[P] Inorganic ion transport and metabolism
RPPS3_02270	245972	247483	1512	-	matB	malonyl-CoA synthase	K18661	COG0318	[I] Lipid transport and metabolism
RPPS3_02280	247756	248331	576	+	NA	fasciclin	NA	COG1652	[S] Function unknown
RPPS3_02290	248544	249185	642	+	NA	cytochrome b561	NA	COG1969	[C] Energy production and conversion
RPPS3_02300	249280	250059	780	+	NA	twin-arginine translocation pathway signal	NA	COG2041	[C] Energy production and conversion
RPPS3_02310	250329	250841	513	+	sodC	superoxide dismutase Cu-Zn precursor	K04565	COG2032	[P] Inorganic ion transport and metabolism
RPPS3_02320	250969	252162	1194	-	NA	MFS transporter	NA	COG0596	[H] Coenzyme transport and metabolism
RPPS3_02330	252381	253493	1113	+	leuB	3-isopropylmalate dehydrogenase	K00052	COG0473	[C] Energy production and conversion
RPPS3_02340	253663	254064	402	-	NA	hypothetical protein	NA	NA	NA
RPPS3_02350	254207	255016	810	-	NA	hypothetical protein	NA	NA	NA
RPPS3_02360	255131	256165	1035	+	asdB	aspartate-semialdehyde dehydrogenase	K00133	COG0136	[E] Amino acid transport and metabolism
RPPS3_02370	256325	256882	558	+	NA	membrane protein	NA	COG2862	[S] Function unknown
RPPS3_02380	257032	257676	645	-	NA	carbonate dehydratase	K01673	COG0288	[P] Inorganic ion transport and metabolism
RPPS3_02390	257858	258736	879	+	NA	CoA ester lyase	K01644	COG2301	[G] Carbohydrate transport and metabolism
RPPS3_02400	258905	260596	1692	-	NA	chemotaxis protein	NA	COG2972	[T] Signal transduction mechanisms
RPPS3_02410	261318	261923	606	-	leuD	3-isopropylmalate dehydratase small subunit	K01704	COG0066	[E] Amino acid transport and metabolism
RPPS3_02420	262009	262422	414	-	NA	Zn-dependent protease	NA	COG3824	[O] Posttranslational modification, protein turnover, chaperones
RPPS3_02430	262526	262870	345	+	NA	hypothetical protein	NA	NA	NA
RPPS3_02440	263107	263388	282	+	NA	hypothetical protein	NA	NA	NA
RPPS3_02450	263500	263826	327	+	NA	hypothetical protein	NA	NA	NA
RPPS3_02460	263950	264639	690	+	NA	hypothetical protein	NA	NA	NA
RPPS3_02470	264704	266113	1410	-	leuC	3-isopropylmalate dehydratase large subunit	K01703	COG0065	[E] Amino acid transport and metabolism
RPPS3_02480	266423	266812	390	-	rplS	50S ribosomal protein L19	K02884	COG0335	[J] Translation, ribosomal structure and biogenesis
RPPS3_02490	266926	267672	747	-	trmD	tRNA (guanosine(37)-N1)-methyltransferase TrmD	K00554	COG0336	[J] Translation, ribosomal structure and biogenesis
RPPS3_02500	267815	268345	531	-	rimM	ribosome maturation factor RimM	K02860	COG0806	[J] Translation, ribosomal structure and biogenesis
RPPS3_02510	268358	268678	321	-	rpsP	30S ribosomal protein S16	K02959	COG0228	[J] Translation, ribosomal structure and biogenesis
RPPS3_02520	268852	270396	1545	-	ffh	signal recognition particle protein	K03106	COG0541	[U] Intracellular trafficking, secretion, and vesicular transport
RPPS3_02530	270994	271119	126	+	NA	YefM protein, antitoxin to YoeB	NA	NA	NA
RPPS3_02540	271340	272401	1062	+	romA	membrane protein	NA	COG2220	[G] Carbohydrate transport and metabolism
RPPS3_02550	272411	273106	696	-	bp26	protein of unknown function DUF541	K09807	COG2968	[S] Function unknown
RPPS3_02560	273103	273924	822	-	NA	transcriptional regulator	NA	COG4978	[T] Signal transduction mechanisms
RPPS3_02570	274160	275041	882	+	dapF	diaminopimelate epimerase	K01778	COG0253	[E] Amino acid transport and metabolism
RPPS3_02580	275041	276312	1272	+	NA	tRNA (N(6)-L-threonylcarbamoyladenosine(37)-C(2))- methylthiotransferase MtaB	K18707	COG0621	[J] Translation, ribosomal structure and biogenesis
RPPS3_02590	276322	276984	663	-	NA	nicotinamide N-methylase	NA	COG3897	[R] General function prediction only
RPPS3_02600	277162	277575	414	-	NA	ubiquinol-cytochrome c reductase	NA	COG2947	[R] General function prediction only
RPPS3_02610	277578	278567	990	-	gpdA	glycerol-3-phosphate dehydrogenase (NAD(P)(+))	K00057	COG0240	[C] Energy production and conversion
RPPS3_02620	278604	279695	1092	-	gcp	N(6)-L-threonylcarbamoyladenine synthase TsaD	K01409	COG0533	[J] Translation, ribosomal structure and biogenesis
RPPS3_02630	279920	280666	747	+	NA	uroporphyrinogen III methyltransferase	K01719	COG1587	[H] Coenzyme transport and metabolism
RPPS3_02640	280718	282127	1410	+	NA	hypothetical protein	NA	COG4223	[S] Function unknown
RPPS3_02650	282136	283836	1701	+	NA	heme biosynthesis protein HemY	K02498	COG3071	[S] Function unknown
RPPS3_02660	284570	285352	783	-	NA	HAMP domain-containing protein	NA	COG2770	[T] Signal transduction mechanisms
RPPS3_02670	286204	286986	783	+	NA	photosynthesis regulator	NA	COG5012	[C] Energy production and conversion
RPPS3_02680	287162	288247	1086	+	NA	hypothetical protein	NA	NA	NA
RPPS3_02690	288275	289573	1299	-	NA	ribulose bisphosphate carboxylase-like protein	K01601	COG1850	[G] Carbohydrate transport and metabolism
RPPS3_02700	289686	290108	423	-	NA	protein of unknown function UPF0047	NA	COG0432	[H] Coenzyme transport and metabolism
RPPS3_02710	290334	292271	1938	+	NA	acyltransferase	NA	COG5164	[K] Transcription
RPPS3_02720	292280	292876	597	-	NA	transcriptional regulator, AcrR family	NA	COG1309	[K] Transcription
RPPS3_02730	293146	293718	573	+	NA	hypothetical protein	NA	COG1765	[R] General function prediction only
RPPS3_02740	293752	294882	1131	+	NA	butyryl-CoA dehydrogenase	NA	COG1960	[I] Lipid transport and metabolism
RPPS3_02750	295012	295893	882	+	NA	thiosulfate sulfurtransferase, rhodanese	K01011	COG2897	[P] Inorganic ion transport and metabolism
RPPS3_02760	295965	296828	864	+	NA	ABC transporter related	K02049	COG1116	[P] Inorganic ion transport and metabolism
RPPS3_02770	296841	298079	1239	+	NA	nitrate ABC transporter, nitrate-binding protein	K02051	COG0715	[P] Inorganic ion transport and metabolism
RPPS3_02780	298076	298912	837	+	NA	urea carboxylase-related ABC transporter, permease protein	K02050	COG0600	[P] Inorganic ion transport and metabolism
RPPS3_02790	299540	300457	918	+	trx	thioredoxin	K05838	COG3118	[O] Posttranslational modification, protein turnover, chaperones
RPPS3_02800	300483	301160	678	+	NA	ATP-dependent protease	K07157	COG2802	[S] Function unknown
RPPS3_02810	301251	301448	198	+	NA	protein YcaR in KDO2-Lipid A biosynthesis cluster	K09791	COG2835	[S] Function unknown
RPPS3_02820	301445	301978	534	-	NA	DinB superfamily	NA	COG2318	[S] Function unknown
RPPS3_02830	302112	303332	1221	-	ubiH	2-octaprenyl-6-methoxyphenyl hydroxylase	K03185	COG0654	[H] Coenzyme transport and metabolism
RPPS3_02840	303572	304447	876	+	tesB	acyl-CoA thioesterase II	K10805	COG1946	[I] Lipid transport and metabolism
RPPS3_02850	304632	304970	339	+	glnK	nitrogen regulatory protein P-II 1	K04752	COG0347	[T] Signal transduction mechanisms
RPPS3_02860	305046	306377	1332	+	amtB	ammonia channel protein	K03320	COG0004	[P] Inorganic ion transport and metabolism
RPPS3_02870	306687	307025	339	+	glnK	nitrogen regulatory protein P-II 1	K04752	COG0347	[T] Signal transduction mechanisms
RPPS3_02880	307063	308505	1443	+	amtB	ammonia channel protein	K03320	COG0004	[P] Inorganic ion transport and metabolism
RPPS3_02890	308674	308970	297	+	NA	PAP2 family phosphoesterase	K07075	COG1669	[R] General function prediction only
RPPS3_02900	308951	309319	369	+	NA	hypothetical protein	NA	COG2361	[S] Function unknown
RPPS3_02910	309442	310668	1227	+	NA	aspartate aminotransferase	NA	COG1605	[E] Amino acid transport and metabolism
RPPS3_02920	310682	313153	2472	+	NA	cell division protein FtsK	K03466	COG1674	[D] Cell cycle control, cell division, chromosome partitioning
RPPS3_02930	313150	314115	966	+	NA	membrane protein	NA	COG2834	[M] Cell wall/membrane/envelope biogenesis
RPPS3_02940	314321	315133	813	+	xthA	exodeoxyribonuclease III	K01142	COG0708	[L] Replication, recombination and repair
RPPS3_02950	315194	315643	450	-	NA	cyclic nucleotide-binding protein	NA	COG0664	[T] Signal transduction mechanisms
RPPS3_02960	315683	316369	687	-	NA	DNA-binding response regulator	NA	COG0745	[T] Signal transduction mechanisms
RPPS3_02970	316534	317103	570	+	NA	hypothetical protein	NA	COG3786	[M] Cell wall/membrane/envelope biogenesis
RPPS3_02980	317178	317837	660	-	NA	YggS family pyridoxal phosphate enzyme	K06997	COG0325	[R] General function prediction only
RPPS3_02990	318008	319681	1674	+	NA	diguanylate cyclase	NA	COG0745	[T] Signal transduction mechanisms
RPPS3_03000	319888	322518	2631	+	leuS	leucine--tRNA ligase	K01869	COG0495	[J] Translation, ribosomal structure and biogenesis
RPPS3_03010	322505	323068	564	+	NA	hypothetical protein	K03643	COG2980	[M] Cell wall/membrane/envelope biogenesis
RPPS3_03020	323125	324156	1032	+	NA	DNA polymerase III subunit delta	K02340	COG1466	[L] Replication, recombination and repair
RPPS3_03030	324553	325443	891	-	parB	chromosome partitioning protein ParB	K03497	COG1475	[D] Cell cycle control, cell division, chromosome partitioning
RPPS3_03040	325615	326469	855	-	parA	chromosome partitioning protein ParA	K03496	COG1192	[N] Cell motility
RPPS3_03050	326498	327169	672	-	gidB	ribosomal RNA small subunit methyltransferase G	K03501	COG0357	[J] Translation, ribosomal structure and biogenesis
RPPS3_03060	327341	329209	1869	-	gidA	tRNA uridine(34) 5-carboxymethylaminomethyl synthesis enzyme MnmG	K03495	COG0445	[J] Translation, ribosomal structure and biogenesis
RPPS3_03070	329373	330695	1323	-	trmE	tRNA uridine(34) 5-carboxymethylaminomethyl synthesis GTPase MnmE	K03650	COG0486	[J] Translation, ribosomal structure and biogenesis
RPPS3_03080	330782	332047	1266	-	rho	transcription termination factor Rho	K03628	COG1158	[K] Transcription
RPPS3_03090	332309	332749	441	-	NA	membrane protein	K08973	COG1981	[S] Function unknown
RPPS3_03100	333204	334043	840	+	NA	phosphoenolpyruvate synthase regulatory protein	K09773	COG1806	[T] Signal transduction mechanisms
RPPS3_03110	334040	334648	609	+	maf	septum formation inhibitor Maf	K06287	COG0424	[Q] Secondary metabolites biosynthesis, transport and catabolism
RPPS3_03120	334745	335344	600	+	coaE	dephospho-CoA kinase	K00859	COG0237	[H] Coenzyme transport and metabolism
RPPS3_03130	335380	336078	699	+	dnaQ	DNA polymerase III subunit epsilon	K02342	COG0847	[L] Replication, recombination and repair
RPPS3_03140	336158	336631	474	-	secB	protein-export protein SecB	K03071	COG1952	[U] Intracellular trafficking, secretion, and vesicular transport
RPPS3_03150	336994	337803	810	+	NA	calcium-binding protein	NA	COG4395	[I] Lipid transport and metabolism
RPPS3_03160	337781	339274	1494	+	NA	lytic transglycosylase	K08304	COG2821	[M] Cell wall/membrane/envelope biogenesis
RPPS3_03170	339280	339861	582	+	NA	DNA mismatch repair protein MutS	NA	COG2840	[L] Replication, recombination and repair
RPPS3_03180	340167	341468	1302	-	hslU	HslU--HslV peptidase ATPase subunit	K03667	COG1220	[O] Posttranslational modification, protein turnover, chaperones
RPPS3_03190	341510	342121	612	-	NA	hypothetical protein	NA	NA	NA
RPPS3_03200	342118	342687	570	-	hslV	HslU--HslV peptidase proteolytic subunit	K01419	COG0638	[O] Posttranslational modification, protein turnover, chaperones
RPPS3_03210	342875	343468	594	+	hisB	imidazoleglycerol-phosphate dehydratase	K01693	COG0131	[E] Amino acid transport and metabolism
RPPS3_03220	343496	344017	522	+	NA	hypothetical protein	NA	NA	NA
RPPS3_03230	344014	344664	651	+	hisH	imidazole glycerol phosphate synthase subunit HisH	K02501	COG0118	[E] Amino acid transport and metabolism
RPPS3_03240	344661	345398	738	+	hisA	phosphoribosylformimino-5-aminoimidazole carboxamide ribotide isomerase	K01814	COG0106	[E] Amino acid transport and metabolism
RPPS3_03250	345409	346176	768	+	hisF	imidazole glycerol phosphate synthase cyclase subunit	K02500	COG0107	[E] Amino acid transport and metabolism
RPPS3_03260	346230	346553	324	+	hisE	phosphoribosyl-ATP pyrophosphatase	K01523	COG0140	[E] Amino acid transport and metabolism
RPPS3_03270	346628	347584	957	+	coaA	type I pantothenate kinase	K00867	COG1072	[H] Coenzyme transport and metabolism
RPPS3_03280	347729	348679	951	-	NA	hypothetical protein	NA	COG3176	[R] General function prediction only
RPPS3_03290	348840	350744	1905	-	NA	histidine kinase	NA	COG0745	[T] Signal transduction mechanisms
RPPS3_03300	350871	352409	1539	-	NA	ATPase AAA	K07391	COG0606	[O] Posttranslational modification, protein turnover, chaperones
RPPS3_03310	352510	352734	225	-	NA	hypothetical protein	NA	NA	NA
RPPS3_03320	352731	353387	657	-	NA	4-coumaroyl-homoserine lactone synthase	K18096	COG3916	[T] Signal transduction mechanisms
RPPS3_03330	353473	354204	732	-	NA	HTH-type quorum sensing-dependent transcriptional regulator RpaR	K18098	COG2771	[K] Transcription
RPPS3_03340	354425	355366	942	-	gshB	glutathione synthetase	K01920	COG0189	[H] Coenzyme transport and metabolism
RPPS3_03350	355439	355831	393	-	NA	protein of unknown function UPF0102	K07460	COG0792	[L] Replication, recombination and repair
RPPS3_03360	355818	356774	957	-	NA	rRNA (cytidine-2'-O-)-methyltransferase	K07056	COG0313	[J] Translation, ribosomal structure and biogenesis
RPPS3_03370	356994	358193	1200	+	NA	ethanolamine utilization protein EutM	NA	COG2956	[M] Cell wall/membrane/envelope biogenesis
RPPS3_03380	358211	358573	363	-	NA	MarR family transcriptional regulator	NA	COG1733	[K] Transcription
RPPS3_03390	358644	358973	330	+	NA	hypothetical protein	NA	COG3631	[R] General function prediction only
RPPS3_03400	358978	360135	1158	-	hemN	coproporphyrinogen III oxidase	K02495	COG0635	[H] Coenzyme transport and metabolism
RPPS3_03410	360125	360757	633	-	NA	non-canonical purine NTP pyrophosphatase	K02428	COG0127	[F] Nucleotide transport and metabolism
RPPS3_03420	360809	361522	714	-	rph	ribonuclease PH	K00989	COG0689	[J] Translation, ribosomal structure and biogenesis
RPPS3_03430	361677	362765	1089	+	hrcA	HrcA family transcriptional regulator	K03705	COG1420	[K] Transcription
RPPS3_03440	362856	363479	624	+	NA	nucleotide exchange factor GrpE	K03687	COG0576	[O] Posttranslational modification, protein turnover, chaperones
RPPS3_03450	363586	364527	942	-	NA	hypothetical protein	NA	NA	NA
RPPS3_03460	364862	366757	1896	+	dnaK	molecular chaperone DnaK	K04043	COG0443	[O] Posttranslational modification, protein turnover, chaperones
RPPS3_03470	366974	368113	1140	+	dnaJ	molecular chaperone DnaJ	K03686	COG0484	[O] Posttranslational modification, protein turnover, chaperones
RPPS3_03480	368207	368812	606	+	NA	methyltransferase	K00570	COG3963	[I] Lipid transport and metabolism
RPPS3_03490	368920	369501	582	+	NA	FMN reductase	NA	COG0431	[C] Energy production and conversion
RPPS3_03500	369509	370222	714	+	pyrF	orotidine 5'-phosphate decarboxylase	K01591	COG0284	[F] Nucleotide transport and metabolism
RPPS3_03510	370247	370555	309	+	NA	hypothetical protein	NA	COG5470	[S] Function unknown
RPPS3_03520	370650	371465	816	+	dapB	4-hydroxy-tetrahydrodipicolinate reductase	K00215	COG0289	[E] Amino acid transport and metabolism
RPPS3_03530	371546	373060	1515	-	pgmI	2,3-bisphosphoglycerate-independent phosphoglycerate mutase	K15633	COG0696	[G] Carbohydrate transport and metabolism
RPPS3_03540	373152	374084	933	-	ada	6-O-methylguanine DNA methyltransferase	K10778	COG2169	[L] Replication, recombination and repair
RPPS3_03550	374099	374614	516	-	NA	membrane protein	NA	COG5488	[S] Function unknown
RPPS3_03560	374637	375407	771	+	nth	endonuclease III	K10773	COG0177	[L] Replication, recombination and repair
RPPS3_03570	375522	377087	1566	-	NA	peptidase S10	NA	COG2939	[E] Amino acid transport and metabolism
RPPS3_03580	377215	378183	969	-	NA	alpha/beta hydrolase	K06049	COG0596	[H] Coenzyme transport and metabolism
RPPS3_03590	378622	378732	111	+	NA	hypothetical protein	NA	NA	NA
RPPS3_03600	378751	379494	744	-	NA	cysteine biosynthesis protein	NA	COG2981	[E] Amino acid transport and metabolism
RPPS3_03610	379585	381417	1833	-	aceK	bifunctional isocitrate dehydrogenase kinase/phosphatase	K00906	COG4579	[T] Signal transduction mechanisms
RPPS3_03620	381807	382979	1173	+	dcm	DNA methyltransferase	K00558	COG0270	[L] Replication, recombination and repair
RPPS3_03630	382976	383395	420	+	vsr	very-short-patch mismatch repair endonuclease (G-T specific)	K07458	COG3727	[L] Replication, recombination and repair
RPPS3_03640	383399	384220	822	+	NA	hypothetical protein	NA	NA	NA
RPPS3_03650	384227	386038	1812	-	lepA	elongation factor 4	K03596	COG0481	[J] Translation, ribosomal structure and biogenesis
RPPS3_03660	386144	387721	1578	+	NA	hypothetical protein	NA	COG0671	[I] Lipid transport and metabolism
RPPS3_03670	387752	388084	333	-	NA	HPr kinase	K11189	COG1925	[T] Signal transduction mechanisms
RPPS3_03680	388081	388482	402	-	NA	PTS fructose transporter subunit IIA	K02793	COG2893	[G] Carbohydrate transport and metabolism
RPPS3_03690	388670	389137	468	-	NA	HPr kinase	NA	COG1493	[T] Signal transduction mechanisms
RPPS3_03700	389134	390879	1746	-	exoS	histidine kinase	K14980	COG0642	[T] Signal transduction mechanisms
RPPS3_03710	391042	391743	702	-	chvI	DNA-binding response regulator	K14981	COG0745	[T] Signal transduction mechanisms
RPPS3_03720	391977	392711	735	+	NA	pyridoxamine 5'-phosphate oxidase	K07226	COG0748	[P] Inorganic ion transport and metabolism
RPPS3_03730	392900	394513	1614	+	pckA	phosphoenolpyruvate carboxykinase (ATP)	K01610	COG1866	[C] Energy production and conversion
RPPS3_03740	394600	395475	876	-	NA	hypothetical protein	NA	NA	NA
RPPS3_03750	395767	396642	876	+	penP	class A beta-lactamase	K17836	COG2367	[V] Defense mechanisms
RPPS3_03760	396739	397101	363	-	NA	hypothetical protein	NA	NA	NA
RPPS3_03770	397459	398358	900	-	rpoH	RNA polymerase factor sigma-32	K03089	COG0568	[K] Transcription
RPPS3_03780	398580	399584	1005	-	rluD	pseudouridine synthase	K06180	COG0564	[J] Translation, ribosomal structure and biogenesis
RPPS3_03790	399627	399962	336	+	NA	hypothetical protein	NA	NA	NA
RPPS3_03800	400434	402062	1629	-	NA	retron-type RNA-directed DNA polymerase	NA	COG0457	[R] General function prediction only
RPPS3_03810	402535	404988	2454	-	NA	diguanylate cyclase	NA	COG0745	[T] Signal transduction mechanisms
RPPS3_03820	405262	406446	1185	-	metB	methionine gamma-lyase	K01761	COG0626	[E] Amino acid transport and metabolism
RPPS3_03830	406557	407051	495	+	NA	AsnC family transcriptional regulator	NA	COG1522	[K] Transcription
RPPS3_03840	407055	407804	750	-	NA	ribosomal protein L11 methyltransferase	NA	COG2890	[J] Translation, ribosomal structure and biogenesis
RPPS3_03850	407910	408347	438	-	trxC	thiol reductase thioredoxin	K03672	COG0526	[O] Posttranslational modification, protein turnover, chaperones
RPPS3_03860	408480	409463	984	-	NA	alcohol dehydrogenase	K13953	COG1064	[G] Carbohydrate transport and metabolism
RPPS3_03870	409540	409761	222	-	chaB	cation transporter	K06197	COG4572	[P] Inorganic ion transport and metabolism
RPPS3_03880	409994	410716	723	+	pimt	protein-L-isoaspartate O-methyltransferase	K00573	COG2518	[O] Posttranslational modification, protein turnover, chaperones
RPPS3_03890	410879	411703	825	+	NA	universal stress protein UspA	NA	COG0589	[T] Signal transduction mechanisms
RPPS3_03900	411945	413225	1281	-	melA	alpha-glucosidase/alpha-galactosidase	K07406	COG1486	[G] Carbohydrate transport and metabolism
RPPS3_03910	413450	414388	939	+	pfkB	phosphofructokinase	K16370	COG1105	[G] Carbohydrate transport and metabolism
RPPS3_03920	414494	416809	2316	+	NA	putative formate dehydrogenase oxidoreductase protein	NA	COG1251	[C] Energy production and conversion
RPPS3_03930	417081	418343	1263	+	glgC	glucose-1-phosphate adenylyltransferase	K00975	COG0448	[G] Carbohydrate transport and metabolism
RPPS3_03940	418340	419791	1452	+	glgA	glycogen synthase	K00703	COG0297	[G] Carbohydrate transport and metabolism
RPPS3_03950	419934	420734	801	+	NA	enoyl-CoA hydratase	K01692	COG1024	[I] Lipid transport and metabolism
RPPS3_03960	420731	421303	573	+	NA	hypothetical protein	NA	NA	NA
RPPS3_03970	421540	422295	756	-	radC	DNA repair protein RadC	K03630	COG2003	[L] Replication, recombination and repair
RPPS3_03980	422364	422606	243	-	NA	hypothetical protein	NA	NA	NA
RPPS3_03990	422711	423706	996	+	NA	Ku protein	K10979	COG1273	[L] Replication, recombination and repair
RPPS3_04000	424031	424855	825	-	map	type I methionyl aminopeptidase	K01265	COG0024	[J] Translation, ribosomal structure and biogenesis
RPPS3_04010	425059	426852	1794	+	NA	K+/H+ antiporter	K11105	COG3263	[C] Energy production and conversion
RPPS3_04020	426874	427782	909	-	mepA	penicillin-insensitive murein endopeptidase	K07261	COG3770	[M] Cell wall/membrane/envelope biogenesis
RPPS3_04030	428207	430450	2244	+	NA	hypothetical protein	NA	COG0745	[T] Signal transduction mechanisms
RPPS3_04040	430466	432220	1755	-	NA	alkaline phosphatase	K01077	COG1785	[P] Inorganic ion transport and metabolism
RPPS3_04050	432425	433762	1338	-	argG	argininosuccinate synthase	K01940	COG0137	[E] Amino acid transport and metabolism
RPPS3_04060	433863	434642	780	-	NA	phosphoesterase	NA	COG3907	[R] General function prediction only
RPPS3_04070	434639	435139	501	-	NA	hypothetical protein	NA	NA	NA
RPPS3_04080	435139	435732	594	-	NA	phosphohydrolase	K07023	COG1896	[F] Nucleotide transport and metabolism
RPPS3_04090	435736	436935	1200	-	NA	23S rRNA (adenine2503-C2)-methyltransferase RlmN	K06941	COG0820	[J] Translation, ribosomal structure and biogenesis
RPPS3_04100	437121	437696	576	-	NA	hypothetical protein	NA	COG5342	[R] General function prediction only
RPPS3_04110	437851	438687	837	-	NA	2,4-dienoyl-CoA reductase	NA	COG1028	[I] Lipid transport and metabolism
RPPS3_04120	438919	439893	975	+	NA	NADPH, quinone oxidoreductase	K00344	COG0604	[C] Energy production and conversion
RPPS3_04130	439955	442090	2136	-	NA	amine oxidase	NA	COG1233	[Q] Secondary metabolites biosynthesis, transport and catabolism
RPPS3_04140	442229	442849	621	+	NA	TetR family transcriptional regulator	NA	COG1309	[K] Transcription
RPPS3_04150	442870	443244	375	-	NA	hypothetical protein	NA	COG3339	[S] Function unknown
RPPS3_04160	443327	443629	303	-	phhB	4a-hydroxytetrahydrobiopterin dehydratase	K01724	COG2154	[H] Coenzyme transport and metabolism
RPPS3_04170	443766	445211	1446	+	NA	TRAP ABC transporter	NA	COG2358	[R] General function prediction only
RPPS3_04180	445215	446660	1446	-	NA	peptidase	NA	COG3182	[S] Function unknown
RPPS3_04190	446664	448940	2277	-	NA	TonB-dependent receptor	K02014	COG1629	[P] Inorganic ion transport and metabolism
RPPS3_04200	449674	451497	1824	+	bipA	GTP-binding protein	K06207	COG1217	[T] Signal transduction mechanisms
RPPS3_04210	451605	452873	1269	+	NA	amine oxidase	K00274	COG1231	[E] Amino acid transport and metabolism
RPPS3_04220	453049	453558	510	+	NA	N-acetyltransferase GCN5	NA	COG0456	[J] Translation, ribosomal structure and biogenesis
RPPS3_04230	453635	454174	540	+	ppa	inorganic pyrophosphatase	K01507	COG0221	[C] Energy production and conversion
RPPS3_04240	454210	455691	1482	+	NA	peptidase, M20/M25/M40 family	K13049	COG0624	[E] Amino acid transport and metabolism
RPPS3_04250	455809	456696	888	-	NA	bifunctional 5,10-methylene-tetrahydrofolate dehydrogenase/5,10-methylene-tetrahydrofolate cyclohydrolase	K01491	COG0190	[H] Coenzyme transport and metabolism
RPPS3_04260	456803	457129	327	-	NA	hypothetical protein	K09131	COG1872	[S] Function unknown
RPPS3_04270	457155	457445	291	-	NA	cell division integral membrane protein, YGGT family	K02221	COG0762	[S] Function unknown
RPPS3_04280	457907	458719	813	-	NA	enoyl-CoA hydratase	NA	COG1024	[I] Lipid transport and metabolism
RPPS3_04290	458800	459300	501	-	NA	hypothetical protein	NA	COG3631	[R] General function prediction only
RPPS3_04300	459404	460201	798	-	NA	glutamine amidotransferase	K01951	COG0518	[F] Nucleotide transport and metabolism
RPPS3_04310	460321	461100	780	-	NA	short-chain dehydrogenase	K07124	COG0300	[R] General function prediction only
RPPS3_04320	461283	461810	528	-	NA	hypothetical protein	NA	COG4103	[S] Function unknown
RPPS3_04330	461947	463332	1386	-	NA	cytochrome P450	NA	COG0369	[P] Inorganic ion transport and metabolism
RPPS3_04340	463453	464454	1002	-	NA	D-glycerate dehydrogenase	K00015	COG1052	[C] Energy production and conversion
RPPS3_04350	464689	465213	525	+	NA	hypothetical protein	NA	COG3807	[S] Function unknown
RPPS3_04360	465323	465814	492	-	NA	transcriptional repressor	K09826	COG0735	[P] Inorganic ion transport and metabolism
RPPS3_04370	466072	466599	528	+	fabA	beta-hydroxydecanoyl-ACP dehydratase	K01716	COG0764	[I] Lipid transport and metabolism
RPPS3_04380	466661	467887	1227	+	fabB	beta-ketoacyl-acyl-carrier-protein synthase I	K00647	COG0304	[I] Lipid transport and metabolism
RPPS3_04390	468046	468855	810	+	NA	enoyl-[acyl-carrier-protein] reductase	K00208	COG0623	[I] Lipid transport and metabolism
RPPS3_04400	469213	469731	519	-	NA	hypothetical protein	NA	NA	NA
RPPS3_04410	469963	472173	2211	-	katG	catalase peroxidase	K03782	COG0376	[P] Inorganic ion transport and metabolism
RPPS3_04420	472445	473383	939	+	oxyR	LysR family transcriptional regulator	K04761	COG0583	[K] Transcription
RPPS3_04430	473395	475077	1683	-	NA	methyl-accepting chemotaxis receptor/sensory transducer with PAS domain	K03406	COG0840	[N] Cell motility
RPPS3_04440	475369	477537	2169	-	pnp	polyribonucleotide nucleotidyltransferase	K00962	COG1185	[J] Translation, ribosomal structure and biogenesis
RPPS3_04450	477878	478147	270	-	rpsO	30S ribosomal protein S15	K02956	COG0184	[J] Translation, ribosomal structure and biogenesis
RPPS3_04460	478150	479250	1101	-	truB	tRNA pseudouridine(55) synthase TruB	K03177	COG0130	[J] Translation, ribosomal structure and biogenesis
RPPS3_04470	479250	479663	414	-	rbfA	ribosome-binding factor A	K02834	COG0858	[J] Translation, ribosomal structure and biogenesis
RPPS3_04480	479838	482492	2655	-	infB	translation initiation factor IF-2	K02519	COG0532	[J] Translation, ribosomal structure and biogenesis
RPPS3_04490	482485	483264	780	-	NA	DNA-binding protein	K07742	COG2740	[R] General function prediction only
RPPS3_04500	483326	484939	1614	-	nusA	transcription termination/antitermination protein NusA	K02600	COG0195	[K] Transcription
RPPS3_04510	484942	485721	780	-	NA	ribosome maturation factor	K09748	COG0779	[J] Translation, ribosomal structure and biogenesis
RPPS3_04520	486061	487146	1086	+	NA	hypothetical protein	NA	COG5330	[S] Function unknown
RPPS3_04530	487269	488114	846	+	NA	phytanoyl-CoA dioxygenase	NA	COG5285	[Q] Secondary metabolites biosynthesis, transport and catabolism
RPPS3_04540	488127	488945	819	-	NA	tRNA (guanosine(46)-N7)-methyltransferase TrmB	K03439	COG0220	[J] Translation, ribosomal structure and biogenesis
RPPS3_04550	489034	489453	420	-	NA	transcriptional regulator	NA	COG1395	[K] Transcription
RPPS3_04560	489651	491264	1614	-	lnt	apolipoprotein N-acyltransferase	K03820	COG0815	[M] Cell wall/membrane/envelope biogenesis
RPPS3_04570	491261	492406	1146	-	NA	DNA-binding protein	NA	COG3170	[N] Cell motility
RPPS3_04580	492408	492980	573	-	NA	endoribonuclease YbeY	K07042	COG0319	[J] Translation, ribosomal structure and biogenesis
RPPS3_04590	492980	494035	1056	-	NA	phosphate starvation protein PhoH	K06217	COG1702	[T] Signal transduction mechanisms
RPPS3_04600	494042	495433	1392	-	miaB	tRNA (N6-isopentenyl adenosine(37)-C2)-methylthiotransferase MiaB	K06168	COG0621	[J] Translation, ribosomal structure and biogenesis
RPPS3_04610	495554	496213	660	-	NA	haloacid dehalogenase	NA	COG1554	[G] Carbohydrate transport and metabolism
RPPS3_04620	496300	496731	432	-	NA	transcriptional repressor	K03711	COG0735	[P] Inorganic ion transport and metabolism
RPPS3_04630	496792	497277	486	-	rimI	ribosomal-protein-alanine N-acetyltransferase RimI	K03789	COG0456	[J] Translation, ribosomal structure and biogenesis
RPPS3_04640	497300	497995	696	-	NA	tRNA threonylcarbamoyladenosine biosynthesis protein TsaB	K14742	COG1214	[J] Translation, ribosomal structure and biogenesis
RPPS3_04650	498130	498696	567	-	NA	iron transporter	NA	COG2151	[O] Posttranslational modification, protein turnover, chaperones
RPPS3_04660	498844	499338	495	-	NA	universal stress protein A	NA	COG2077	[O] Posttranslational modification, protein turnover, chaperones
RPPS3_04670	499537	500589	1053	-	trpS	tryptophan--tRNA ligase	K01867	COG0180	[J] Translation, ribosomal structure and biogenesis
RPPS3_04680	500645	502201	1557	-	NA	murein biosynthesis integral membrane protein MurJ	K03980	COG0728	[M] Cell wall/membrane/envelope biogenesis
RPPS3_04690	502578	503579	1002	+	NA	carbohydrate kinase	NA	COG0524	[G] Carbohydrate transport and metabolism
RPPS3_04700	503964	505658	1695	-	NA	long-chain-fatty-acid--CoA ligase	K00666	COG1021	[Q] Secondary metabolites biosynthesis, transport and catabolism
RPPS3_04710	505791	506978	1188	-	NA	1,4-butanediol diacrylate esterase	NA	COG2931	[Q] Secondary metabolites biosynthesis, transport and catabolism
RPPS3_04720	507219	507548	330	+	NA	hypothetical protein	NA	NA	NA
RPPS3_04730	507711	509204	1494	+	gabD	succinate-semialdehyde dehydrogenase NAD(P)+	K00135	COG1012	[C] Energy production and conversion
RPPS3_04740	509375	510277	903	-	NA	enoyl-CoA hydratase	K01692	COG1024	[I] Lipid transport and metabolism
RPPS3_04750	510365	510994	630	+	NA	TetR family transcriptional regulator	NA	COG1309	[K] Transcription
RPPS3_04760	511018	512643	1626	+	NA	long-chain-fatty-acid--CoA ligase	K00666	COG0318	[I] Lipid transport and metabolism
RPPS3_04770	512733	514166	1434	-	NA	membrane protein	NA	COG1042	[C] Energy production and conversion
RPPS3_04780	514305	514988	684	-	NA	peptidase	NA	NA	NA
RPPS3_04790	514991	515977	987	-	NA	dihydrofolate reductase	NA	COG2379	[G] Carbohydrate transport and metabolism
RPPS3_04800	515977	516801	825	-	NA	ABC transporter ATP-binding protein	K02050	COG0600	[P] Inorganic ion transport and metabolism
RPPS3_04810	516798	517628	831	-	atsC	nitrate/sulfonate/bicarbonate ABC transporter ATP-binding protein	K02049	COG1116	[P] Inorganic ion transport and metabolism
RPPS3_04820	517637	518779	1143	-	NA	nitrate ABC transporter substrate-binding protein	K02051	COG0715	[P] Inorganic ion transport and metabolism
RPPS3_04830	518909	519721	813	+	NA	creatininase	K01470	COG1402	[H] Coenzyme transport and metabolism
RPPS3_04840	520096	522165	2070	+	NA	membrane protein	K16080	COG3659	[M] Cell wall/membrane/envelope biogenesis
RPPS3_04850	522197	523828	1632	-	NA	glutamate synthase	NA	COG0070	[E] Amino acid transport and metabolism
RPPS3_04860	524124	525074	951	+	NA	putative membrane protein	NA	COG0189	[H] Coenzyme transport and metabolism
RPPS3_04870	525167	526168	1002	+	NA	NADP-dependent oxidoreductase	K07119	COG2130	[Q] Secondary metabolites biosynthesis, transport and catabolism
RPPS3_04880	526522	527853	1332	+	NA	pilus assembly protein TadG	NA	COG4961	[U] Intracellular trafficking, secretion, and vesicular transport
RPPS3_04890	527991	528551	561	+	NA	hypothetical protein	NA	COG3753	[S] Function unknown
RPPS3_04900	528624	528920	297	+	NA	membrane protein	NA	COG2261	[R] General function prediction only
RPPS3_04910	528974	529756	783	-	fabG	3-oxoacyl-ACP reductase	K00059	COG1028	[I] Lipid transport and metabolism
RPPS3_04920	530017	531081	1065	+	NA	acyl-CoA dehydrogenase	K00249	COG1960	[I] Lipid transport and metabolism
RPPS3_04930	531108	532268	1161	+	NA	acyl-CoA dehydrogenase	NA	COG1960	[I] Lipid transport and metabolism
RPPS3_04940	532302	533108	807	+	NA	enoyl-CoA hydratase	NA	COG1024	[I] Lipid transport and metabolism
RPPS3_04950	533317	534081	765	-	NA	hypothetical protein	NA	COG0346	[Q] Secondary metabolites biosynthesis, transport and catabolism
RPPS3_04960	534084	534872	789	-	paaG	enoyl-CoA hydratase	K15866	COG1024	[I] Lipid transport and metabolism
RPPS3_04970	535046	536251	1206	-	NA	ABC transporter permease	K01999	COG0683	[E] Amino acid transport and metabolism
RPPS3_04980	536608	537396	789	+	NA	nuclease	NA	COG1525	[L] Replication, recombination and repair
RPPS3_04990	537420	538925	1506	+	NA	Zn-dependent protease	NA	COG4784	[R] General function prediction only
RPPS3_05000	539005	539847	843	-	NA	CarD family transcriptional regulator	K07736	COG1329	[K] Transcription
RPPS3_05010	540361	540699	339	-	NA	4Fe-4S ferredoxin	K05524	COG1146	[F] Nucleotide transport and metabolism
RPPS3_05020	541073	544345	3273	-	NA	helicase	K17675	COG0513	[L] Replication, recombination and repair
RPPS3_05030	544648	545517	870	-	NA	hypothetical protein	NA	COG3064	[M] Cell wall/membrane/envelope biogenesis
RPPS3_05040	545818	546123	306	+	rpmB	50S ribosomal protein L28	K02902	COG0227	[J] Translation, ribosomal structure and biogenesis
RPPS3_05050	546446	549670	3225	+	NA	histidine kinase	NA	COG0745	[T] Signal transduction mechanisms
RPPS3_05060	549695	550822	1128	-	NA	hypothetical protein	NA	COG4246	[S] Function unknown
RPPS3_05070	550847	552751	1905	-	cobT	cobaltochelatase subunit CobT	K09883	COG4547	[H] Coenzyme transport and metabolism
RPPS3_05080	552891	553886	996	-	cobS	cobaltochelatase subunit CobS	K09882	COG0714	[R] General function prediction only
RPPS3_05090	554163	554780	618	+	NA	membrane protein	NA	COG0671	[I] Lipid transport and metabolism
RPPS3_05100	554845	555489	645	-	NA	molecular chaperone DnaJ	NA	COG0484	[O] Posttranslational modification, protein turnover, chaperones
RPPS3_05110	555611	555880	270	+	NA	BolA family transcriptional regulator	K05527	COG0271	[T] Signal transduction mechanisms
RPPS3_05120	555894	557255	1362	-	NA	DNA-binding protein	NA	COG3170	[N] Cell motility
RPPS3_05130	557303	558448	1146	-	aroB	3-dehydroquinate synthase	K01735	COG0337	[E] Amino acid transport and metabolism
RPPS3_05140	558445	559062	618	-	aroK	shikimate kinase	K00891	COG0703	[E] Amino acid transport and metabolism
RPPS3_05150	559201	559347	147	+	NA	hypothetical protein	NA	NA	NA
RPPS3_05160	559364	560383	1020	+	NA	site-specific tyrosine recombinase XerD	K04763	COG0582	[L] Replication, recombination and repair
RPPS3_05170	560390	560965	576	-	NA	cytochrome b	K12262	COG3038	[C] Energy production and conversion
RPPS3_05180	561252	562202	951	+	accA	acetyl-CoA carboxylase carboxyl transferase subunit alpha	K01962	COG0825	[I] Lipid transport and metabolism
RPPS3_05190	562574	564007	1434	+	NA	putative exported protein	NA	COG3266	[D] Cell cycle control, cell division, chromosome partitioning
RPPS3_05200	564259	567099	2841	-	secA	protein translocase subunit SecA	K03070	COG0653	[U] Intracellular trafficking, secretion, and vesicular transport
RPPS3_05210	567442	568395	954	+	NA	peptidyl-prolyl cis-trans isomerase	K03769	COG0760	[O] Posttranslational modification, protein turnover, chaperones
RPPS3_05220	568503	571223	2721	-	mutS	DNA mismatch repair protein MutS	K03555	COG0249	[L] Replication, recombination and repair
RPPS3_05230	571400	572608	1209	+	pcaF	acetyl-CoA acetyltransferase	NA	COG0183	[I] Lipid transport and metabolism
RPPS3_05240	572786	574348	1563	-	farB	EmrB/QacA family drug resistance transporter	K03446	COG0477	[G] Carbohydrate transport and metabolism
RPPS3_05250	574352	575521	1170	-	NA	transporter	K03543	COG1566	[V] Defense mechanisms
RPPS3_05260	575514	575999	486	-	NA	MarR family transcriptional regulator	NA	COG1846	[K] Transcription
RPPS3_05270	576185	576682	498	+	NA	transcriptional repressor	K09823	COG0735	[P] Inorganic ion transport and metabolism
RPPS3_05280	576847	577770	924	+	NA	DMT transporter permease	NA	COG0697	[G] Carbohydrate transport and metabolism
RPPS3_05290	577784	579079	1296	+	gcpE	4-hydroxy-3-methylbut-2-en-1-yl diphosphate synthase	K03526	COG0821	[I] Lipid transport and metabolism
RPPS3_05300	579102	579395	294	-	NA	hypothetical protein	NA	COG3668	[X] Mobilome: prophages, transposons
RPPS3_05310	579690	581342	1653	-	nha	Na+/H+ antiporter	K03316	COG0025	[P] Inorganic ion transport and metabolism
RPPS3_05320	581573	583234	1662	+	NA	diguanylate cyclase	NA	COG0745	[T] Signal transduction mechanisms
RPPS3_05330	583251	583694	444	+	NA	blue-light sensor BLUF	NA	COG3804	[S] Function unknown
RPPS3_05340	583704	584390	687	-	NA	membrane protein	NA	COG4291	[S] Function unknown
RPPS3_05350	584398	585324	927	-	NA	geranylgeranyl pyrophosphate synthase	K00795	COG0142	[H] Coenzyme transport and metabolism
RPPS3_05360	585426	586136	711	+	NA	monofunctional biosynthetic peptidoglycan transglycosylase	K03814	COG0744	[M] Cell wall/membrane/envelope biogenesis
RPPS3_05370	586109	586480	372	+	rpmF	50S ribosomal protein L32	K02911	COG0333	[J] Translation, ribosomal structure and biogenesis
RPPS3_05380	586723	587352	630	+	NA	hypothetical protein	NA	NA	NA
RPPS3_05390	587370	587684	315	-	NA	hypothetical protein	NA	NA	NA
RPPS3_05400	587923	589665	1743	+	NA	diguanylate cyclase	NA	COG0745	[T] Signal transduction mechanisms
RPPS3_05410	589828	590418	591	-	NA	polyhydroxyalkanoate synthesis repressor PhaR	NA	COG5394	[Q] Secondary metabolites biosynthesis, transport and catabolism
RPPS3_05420	590689	591867	1179	+	NA	acetyl-CoA acetyltransferase	K00626	COG0183	[I] Lipid transport and metabolism
RPPS3_05430	592049	592774	726	+	NA	beta-ketoacyl-ACP reductase	K00023	COG1028	[I] Lipid transport and metabolism
RPPS3_05440	592851	593717	867	+	NA	membrane protein	NA	COG0697	[G] Carbohydrate transport and metabolism
RPPS3_05450	593787	593999	213	-	NA	hypothetical protein	NA	NA	NA
RPPS3_05460	594109	594630	522	-	NA	peptidase	K06985	COG3577	[R] General function prediction only
RPPS3_05470	594761	597238	2478	-	hrpB	ATP-dependent helicase HrpB	K03579	COG1643	[J] Translation, ribosomal structure and biogenesis
RPPS3_05480	597412	598464	1053	+	NA	acyltransferase	NA	COG4763	[S] Function unknown
RPPS3_05490	598611	600170	1560	-	NA	acetyl-CoA hydrolase	K18118	COG0427	[C] Energy production and conversion
RPPS3_05500	600753	601301	549	+	NA	disulfide bond formation protein DsbB	NA	COG1495	[O] Posttranslational modification, protein turnover, chaperones
RPPS3_05510	601304	602356	1053	-	NA	membrane protein	K07120	COG3180	[R] General function prediction only
RPPS3_05520	602551	603093	543	+	NA	hypothetical protein	NA	NA	NA
RPPS3_05530	603246	603629	384	+	NA	antiholin-like protein LrgA	NA	COG1380	[R] General function prediction only
RPPS3_05540	603626	604348	723	+	NA	membrane protein	NA	COG1346	[M] Cell wall/membrane/envelope biogenesis
RPPS3_05550	604442	604906	465	+	NA	hypothetical protein	NA	NA	NA
RPPS3_05560	604910	605986	1077	-	NA	phospholipase	NA	COG4099	[R] General function prediction only
RPPS3_05570	606168	607313	1146	+	NA	AI-2E family transporter	NA	COG3115	[D] Cell cycle control, cell division, chromosome partitioning
RPPS3_05580	607310	607972	663	-	chrR	sensor histidine kinase	K07167	COG3806	[T] Signal transduction mechanisms
RPPS3_05590	607969	608556	588	-	NA	RNA polymerase sigma factor RpoE	K03088	COG1595	[K] Transcription
RPPS3_05600	608948	609049	102	+	NA	hypothetical protein	NA	NA	NA
RPPS3_05610	609189	610070	882	-	NA	LysR family transcriptional regulator	NA	COG0583	[K] Transcription
RPPS3_05620	610176	611483	1308	+	dctA	C4-dicarboxylate transporter DctA	K11103	COG1301	[C] Energy production and conversion
RPPS3_05630	611522	612361	840	+	NA	ureidoglycine aminohydrolase	K14977	COG3257	[S] Function unknown
RPPS3_05640	612358	612870	513	+	NA	ureidoglycolate hydrolase	K01483	COG3194	[F] Nucleotide transport and metabolism
RPPS3_05650	613025	613645	621	-	NA	methyltransferase	NA	COG2242	[H] Coenzyme transport and metabolism
RPPS3_05660	613761	614318	558	-	NA	HNH endonuclease	NA	COG3756	[S] Function unknown
RPPS3_05670	614600	615598	999	+	cysK	cysteine synthase A	K01738	COG0031	[E] Amino acid transport and metabolism
RPPS3_05680	615662	616579	918	-	purC	phosphoribosylaminoimidazolesuccinocarboxamide synthase	K01923	COG0152	[F] Nucleotide transport and metabolism
RPPS3_05690	616650	617567	918	-	NA	hypothetical protein containing pirin, N-terminal domain	K06911	COG1741	[R] General function prediction only
RPPS3_05700	617715	619136	1422	-	mcd	MCD, Malonyl-CoA decarboxylase MCD	K01578	COG1593	[G] Carbohydrate transport and metabolism
RPPS3_05710	619311	619916	606	-	NA	diguanylate cyclase	NA	COG0745	[T] Signal transduction mechanisms
RPPS3_05720	619996	621360	1365	-	NA	2-methylcitrate dehydratase	NA	COG2079	[G] Carbohydrate transport and metabolism
RPPS3_05730	621484	622641	1158	+	NA	membrane protein	NA	COG4129	[S] Function unknown
RPPS3_05740	622643	623104	462	-	NA	membrane protein	NA	COG5528	[S] Function unknown
RPPS3_05750	623414	623677	264	+	NA	hypothetical protein	NA	NA	NA
RPPS3_05760	623851	625035	1185	+	NA	esterase	NA	COG3693	[G] Carbohydrate transport and metabolism
RPPS3_05770	625154	625573	420	+	NA	putativee membrane protein	NA	NA	NA
RPPS3_05780	625635	626612	978	-	NA	AraC family transcriptional regulator	NA	COG1917	[R] General function prediction only
RPPS3_05790	626855	627520	666	-	NA	hypothetical protein	NA	COG0607	[P] Inorganic ion transport and metabolism
RPPS3_05800	627611	628729	1119	-	NA	hypothetical protein	NA	COG2304	[R] General function prediction only
RPPS3_05810	628884	629366	483	+	NA	hypothetical protein	NA	COG5321	[S] Function unknown
RPPS3_05820	629508	630062	555	-	regR	two-component system response regulator	K15012	COG4567	[T] Signal transduction mechanisms
RPPS3_05830	630154	631476	1323	-	regS	two-component sensor histidine kinase	K15011	COG0642	[T] Signal transduction mechanisms
RPPS3_05840	631585	632382	798	+	NA	ABC transporter ATP-binding protein	K01990	COG1131	[V] Defense mechanisms
RPPS3_05850	632379	633209	831	+	NA	ABC transporter	K01992	COG0842	[V] Defense mechanisms
RPPS3_05860	633348	634676	1329	+	NA	esterase	K05973	COG4553	[I] Lipid transport and metabolism
RPPS3_05870	635016	635765	750	+	NA	metal-dependent hydrolase	K07043	COG1451	[R] General function prediction only
RPPS3_05880	636023	638239	2217	-	NA	penicillin-binding protein	K05366	COG0744	[M] Cell wall/membrane/envelope biogenesis
RPPS3_05890	638422	638673	252	+	NA	hypothetical protein	NA	NA	NA
RPPS3_05900	638769	638981	213	-	NA	hypothetical protein	NA	NA	NA
RPPS3_05910	639275	640495	1221	-	NA	branched-chain amino acid ABC transporter substrate-binding protein	NA	COG0515	[T] Signal transduction mechanisms
RPPS3_05920	640647	641009	363	-	NA	membrane protein	K08987	COG3759	[S] Function unknown
RPPS3_05930	641093	641521	429	+	NA	hypothetical protein	NA	COG5470	[S] Function unknown
RPPS3_05940	641616	644360	2745	+	NA	histidine kinase	NA	COG0745	[T] Signal transduction mechanisms
RPPS3_05950	644550	646886	2337	+	NA	RNA-binding protein	K06959	COG2183	[K] Transcription
RPPS3_05960	646909	648129	1221	-	NA	chromate transporter	K07240	COG2059	[P] Inorganic ion transport and metabolism
RPPS3_05970	648126	649019	894	-	NA	short-chain dehydrogenase	NA	COG0300	[R] General function prediction only
RPPS3_05980	649056	650537	1482	-	NA	amino acid permease	K03294	COG0531	[E] Amino acid transport and metabolism
RPPS3_05990	650578	651258	681	-	NA	TetR family transcriptional regulator	NA	COG1309	[K] Transcription
RPPS3_06000	651353	653020	1668	+	NA	acyl-CoA dehydrogenase	K09456	COG1960	[I] Lipid transport and metabolism
RPPS3_06010	653224	654564	1341	-	prc	peptidase S41	K03797	COG0793	[O] Posttranslational modification, protein turnover, chaperones
RPPS3_06020	654728	657529	2802	-	glnD	protein PII uridylyltransferase	K00990	COG2844	[O] Posttranslational modification, protein turnover, chaperones
RPPS3_06030	657752	658993	1242	+	argJ	arginine biosynthesis bifunctional protein ArgJ	K00620	COG1364	[E] Amino acid transport and metabolism
RPPS3_06040	659495	659896	402	+	mutT	NTP pyrophosphohydrolase	K03574	COG0494	[V] Defense mechanisms
RPPS3_06050	659995	660825	831	-	NA	SAM-dependent methyltransferase	NA	COG0596	[H] Coenzyme transport and metabolism
RPPS3_06060	660852	661151	300	-	NA	hypothetical protein	NA	NA	NA
RPPS3_06070	661257	662072	816	+	NA	amidophosphoribosyltransferase	NA	COG1040	[R] General function prediction only
RPPS3_06080	662115	662390	276	+	NA	glutaredoxin 3	K03676	COG0695	[O] Posttranslational modification, protein turnover, chaperones
RPPS3_06090	662387	663262	876	+	NA	amidohydrolase	NA	COG5002	[T] Signal transduction mechanisms
RPPS3_06100	663259	663753	495	+	NA	hypothetical protein	NA	COG5319	[S] Function unknown
RPPS3_06110	663869	664306	438	+	NA	transporter	K08978	COG2510	[S] Function unknown
RPPS3_06120	664307	665206	900	-	NA	DMT transporter permease	NA	COG0697	[G] Carbohydrate transport and metabolism
RPPS3_06130	665334	666095	762	-	ubiG	bifunctional 3-demethylubiquinone 3-O-methyltransferase/2-octaprenyl-6-hydroxy phenol methylase	K00568	COG2227	[H] Coenzyme transport and metabolism
RPPS3_06140	666287	667540	1254	+	lysC	aspartate kinase	K00928	COG0527	[E] Amino acid transport and metabolism
RPPS3_06150	667873	670140	2268	+	ptsP	peptidase	K08484	COG3605	[T] Signal transduction mechanisms
RPPS3_06160	670195	671280	1086	+	prfA	peptide chain release factor 1	K02835	COG0216	[J] Translation, ribosomal structure and biogenesis
RPPS3_06170	671292	672146	855	+	hemK	N5-glutamine S-adenosyl-L-methionine-dependent methyltransferase	K02493	COG2890	[J] Translation, ribosomal structure and biogenesis
RPPS3_06180	672603	673292	690	+	NA	eukaryotic translation initiation factor 3 subunit 10	NA	COG5373	[S] Function unknown
RPPS3_06190	673377	674141	765	-	NA	methyltransferase type 11	NA	COG2226	[H] Coenzyme transport and metabolism
RPPS3_06200	674327	675094	768	+	NA	hydroxyacylglutathione hydrolase	K01069	COG0491	[R] General function prediction only
RPPS3_06210	675091	675528	438	+	NA	cupin	K09705	COG3542	[R] General function prediction only
RPPS3_06220	675654	676592	939	-	NA	ribokinase	NA	COG0524	[G] Carbohydrate transport and metabolism
RPPS3_06230	676589	677521	933	-	NA	NADH pyrophosphatase	K03426	COG2816	[F] Nucleotide transport and metabolism
RPPS3_06240	677526	677945	420	-	NA	histidine triad (HIT) protein	NA	COG0537	[F] Nucleotide transport and metabolism
RPPS3_06250	678405	680276	1872	+	dnaX	DNA polymerase III subunit gamma/tau	K02343	COG2812	[L] Replication, recombination and repair
RPPS3_06260	680298	680618	321	+	NA	nucleoid-associated protein	K09747	COG0718	[R] General function prediction only
RPPS3_06270	680722	681324	603	+	recR	recombination protein RecR	K06187	COG0353	[L] Replication, recombination and repair
RPPS3_06280	681344	681772	429	+	NA	hypothetical protein	NA	NA	NA
RPPS3_06290	681789	683201	1413	-	ampG	MFS transporter	K08218	COG0477	[G] Carbohydrate transport and metabolism
RPPS3_06300	683365	684567	1203	-	NA	DNA recombinase	K09760	COG1322	[L] Replication, recombination and repair
RPPS3_06310	684717	685244	528	+	def	peptide deformylase	K01462	COG0242	[J] Translation, ribosomal structure and biogenesis
RPPS3_06320	685323	686258	936	+	fmt	methionyl-tRNA formyltransferase	K00604	COG0223	[J] Translation, ribosomal structure and biogenesis
RPPS3_06330	686371	687108	738	+	truA	tRNA pseudouridine synthase A	K06173	COG0101	[J] Translation, ribosomal structure and biogenesis
RPPS3_06340	687247	688410	1164	-	dapE	succinyl-diaminopimelate desuccinylase	K01439	COG0624	[E] Amino acid transport and metabolism
RPPS3_06350	688410	688883	474	-	NA	protein of unknown function DUF805	NA	COG3152	[S] Function unknown
RPPS3_06360	688902	689747	846	-	dapD	2,3,4,5-tetrahydropyridine-2,6-dicarboxylate N-succinyltransferase	K00674	COG2171	[E] Amino acid transport and metabolism
RPPS3_06370	689907	690206	300	+	NA	nuclease	K07461	COG2827	[L] Replication, recombination and repair
RPPS3_06380	690421	691119	699	-	NA	haloacid dehalogenase	K07025	COG1011	[H] Coenzyme transport and metabolism
RPPS3_06390	691116	692273	1158	-	NA	membrane protein	NA	COG5480	[S] Function unknown
RPPS3_06400	692273	693169	897	-	argB	acetylglutamate kinase	K00930	COG0548	[E] Amino acid transport and metabolism
RPPS3_06410	693294	693662	369	-	NA	membrane protein	NA	COG2363	[S] Function unknown
RPPS3_06420	693662	694312	651	-	NA	GTP-binding protein	K03978	COG0218	[D] Cell cycle control, cell division, chromosome partitioning
RPPS3_06430	694395	696260	1866	-	NA	membrane protein insertase YidC	K03217	COG0706	[M] Cell wall/membrane/envelope biogenesis
RPPS3_06440	696277	696618	342	-	rnpA	ribonuclease P protein component	K03536	COG0594	[J] Translation, ribosomal structure and biogenesis
RPPS3_06450	697106	698587	1482	+	NA	ATPase	NA	COG0745	[T] Signal transduction mechanisms
RPPS3_06460	699044	699553	510	-	NA	methionyl-tRNA formyltransferase	NA	COG0223	[J] Translation, ribosomal structure and biogenesis
RPPS3_06470	699580	700905	1326	-	NA	hypothetical protein	NA	NA	NA
RPPS3_06480	700982	703384	2403	-	NA	hypothetical protein	NA	COG5610	[R] General function prediction only
RPPS3_06490	703887	704585	699	+	sigE	RNA polymerase sigma factor	K03088	COG1595	[K] Transcription
RPPS3_06500	704728	705552	825	+	fliC	flagellin	K02406	COG1344	[N] Cell motility
RPPS3_06510	705614	707329	1716	+	fliD	flagellar hook protein FliD	K02407	COG1345	[N] Cell motility
RPPS3_06520	707329	707721	393	+	NA	flagellar biosynthesis protein FliS	K02422	COG1516	[N] Cell motility
RPPS3_06530	707721	708116	396	+	NA	hypothetical protein	NA	NA	NA
RPPS3_06540	708493	709161	669	+	flgD	flagellar basal body rod modification protein FlgD	K02389	COG1843	[N] Cell motility
RPPS3_06550	709181	710446	1266	+	flgE	flagellar hook protein FlgE	K02390	COG1749	[N] Cell motility
RPPS3_06560	710452	710709	258	+	NA	hypothetical protein	NA	NA	NA
RPPS3_06570	710734	711186	453	+	NA	flagellar basal-body protein FlbY	NA	NA	NA
RPPS3_06580	711207	712970	1764	+	flgK	flagellar hook-associated protein FlgK	K02396	COG1256	[N] Cell motility
RPPS3_06590	712986	713897	912	+	flgL	flagellar hook-associated protein FlgL	K02397	COG1344	[N] Cell motility
RPPS3_06600	713917	714693	777	-	badK	enoyl-CoA hydratase	K01692	COG1024	[I] Lipid transport and metabolism
RPPS3_06610	714721	716364	1644	-	aliA	cyclohexanecarboxylate-CoA ligase	K04116	COG1021	[Q] Secondary metabolites biosynthesis, transport and catabolism
RPPS3_06620	716422	717573	1152	-	aliB	cyclohexanecarboxyl-CoA dehydrogenase	K04117	COG2025	[C] Energy production and conversion
RPPS3_06630	717638	718420	783	-	badI	2-ketocyclohexanecarboxyl-CoA hydrolase	K07536	COG1024	[I] Lipid transport and metabolism
RPPS3_06640	718450	719217	768	-	badH	2-hydroxycyclohexanecarboxyl-CoA dehydrogenase	K07535	COG0599	[R] General function prediction only
RPPS3_06650	719388	719867	480	+	badR	transcriptional activatory protein BadR	NA	COG1846	[K] Transcription
RPPS3_06660	719943	720962	1020	+	badC	NADPH quinone reductase	NA	COG1064	[G] Carbohydrate transport and metabolism
RPPS3_06670	721135	722319	1185	+	badD	benzoyl-CoA reductase subunit C	NA	COG1924	[I] Lipid transport and metabolism
RPPS3_06680	722316	723626	1311	+	badE	benzoyl-CoA reductase subunit B	NA	COG1775	[Q] Secondary metabolites biosynthesis, transport and catabolism
RPPS3_06690	723638	724951	1314	+	badF	benzoyl-CoA reductase subunit A	K04114	COG3580	[R] General function prediction only
RPPS3_06700	725005	725838	834	+	badG	benzoyl-CoA reductase subunit D	NA	COG3580	[R] General function prediction only
RPPS3_06710	725954	727528	1575	+	badA	4-hydroxybenzoate-CoA ligase	K04110	COG3266	[D] Cell cycle control, cell division, chromosome partitioning
RPPS3_06720	727546	727791	246	+	badB	ferredoxin	NA	COG4231	[C] Energy production and conversion
RPPS3_06730	727838	728302	465	-	badM	transcriptional regulator	NA	COG1959	[K] Transcription
RPPS3_06740	728362	728841	480	-	badL	acetyltransferase	NA	COG0456	[J] Translation, ribosomal structure and biogenesis
RPPS3_06750	728940	729662	723	-	hbaH	ABC transporter ATP-binding protein	K01996	COG0410	[E] Amino acid transport and metabolism
RPPS3_06760	729659	731446	1788	-	hbaG	ABC transporter ATP-binding protein	K01995	COG0411	[E] Amino acid transport and metabolism
RPPS3_06770	731449	732309	861	-	hbaF	ABC transporter permease	K01997	COG0559	[E] Amino acid transport and metabolism
RPPS3_06780	732395	733573	1179	-	hbaE	ABC transporter permease	K01999	COG0683	[E] Amino acid transport and metabolism
RPPS3_06790	733751	735370	1620	-	hbaA	4-hydroxybenzoate--CoA/benzoate--CoA ligase	NA	COG1053	[C] Energy production and conversion
RPPS3_06800	735538	736029	492	+	hbaB	4-hydroxybenzoyl-CoA reductase subunit gamma	K03518	COG2080	[C] Energy production and conversion
RPPS3_06810	736026	738359	2334	+	hbaC	4-hydroxybenzoyl-CoA reductase subunit alpha	NA	COG1319	[C] Energy production and conversion
RPPS3_06820	738356	739333	978	+	hbaD	4-hydroxybenzoyl-CoA reductase subunit beta	K11178	COG1319	[C] Energy production and conversion
RPPS3_06830	739363	740088	726	-	hbaR	hydroxybenzoate degradation regulatory protein HbaR	NA	COG0664	[T] Signal transduction mechanisms
RPPS3_06840	740282	741394	1113	+	NA	alcohol dehydrogenase	K00121	COG1062	[R] General function prediction only
RPPS3_06850	741431	742252	822	+	NA	alpha/beta hydrolase	NA	COG0596	[H] Coenzyme transport and metabolism
RPPS3_06860	742381	744075	1695	+	NA	benzoyl-CoA-dihydrodiol lyase	K15513	COG1024	[I] Lipid transport and metabolism
RPPS3_06870	744246	745697	1452	+	NA	benzoyl-CoA oxygenase subunit B	K15512	COG3396	[Q] Secondary metabolites biosynthesis, transport and catabolism
RPPS3_06880	746023	749007	2985	+	gltA	2-polyprenylphenol hydroxylase	NA	COG3411	[C] Energy production and conversion
RPPS3_06890	749214	751247	2034	-	NA	YgiQ family radical SAM protein	NA	COG1032	[R] General function prediction only
RPPS3_06900	751314	751928	615	-	NA	TetR family transcriptional regulator	NA	COG1309	[K] Transcription
RPPS3_06910	752075	753106	1032	+	NA	hemolysin secretion protein D	K01993	COG0845	[M] Cell wall/membrane/envelope biogenesis
RPPS3_06920	753103	755817	2715	+	NA	ABC-type multidrug transport system ATP-binding component yhiH	K13926	COG0842	[V] Defense mechanisms
RPPS3_06930	755820	756947	1128	+	NA	membrane protein	K01992	COG0842	[V] Defense mechanisms
RPPS3_06940	756955	757134	180	-	NA	hypothetical protein	NA	NA	NA
RPPS3_06950	757311	758153	843	+	NA	IclR family transcriptional regulator	NA	COG1414	[K] Transcription
RPPS3_06960	758313	759287	975	+	NA	ABC transporter substrate-binding protein	NA	COG3181	[C] Energy production and conversion
RPPS3_06970	759423	760070	648	-	NA	pyridoxamine 5'-phosphate oxidase	K07006	COG3576	[R] General function prediction only
RPPS3_06980	760051	760635	585	-	phnN	ribose 1,5-bisphosphate phosphokinase PhnN	K05774	COG3709	[G] Carbohydrate transport and metabolism
RPPS3_06990	760632	761810	1179	-	phnM	alpha-D-ribose 1-methylphosphonate 5-triphosphate diphosphatase	K06162	COG3454	[P] Inorganic ion transport and metabolism
RPPS3_07000	761807	762517	711	-	phnL	phosphonate C-P lyase system protein PhnL	K05780	COG4778	[P] Inorganic ion transport and metabolism
RPPS3_07010	762517	763335	819	-	phnK	phosphonate C-P lyase system protein PhnK	K05781	COG4107	[P] Inorganic ion transport and metabolism
RPPS3_07020	763328	764206	879	-	phnJ	carbon-phosphorus lyase complex subunit PhnJ	K06163	COG3627	[P] Inorganic ion transport and metabolism
RPPS3_07030	764203	765300	1098	-	phnI	carbon-phosphorus lyase complex subunit PhnI	K06164	COG3626	[P] Inorganic ion transport and metabolism
RPPS3_07040	765304	765906	603	-	phnH	carbon-phosphorus lyase	K06165	COG3625	[P] Inorganic ion transport and metabolism
RPPS3_07050	765909	766478	570	-	phnG	phosphonate metabolism protein PhnG	K06166	COG3624	[P] Inorganic ion transport and metabolism
RPPS3_07060	766494	767222	729	+	phnF	phosphonate metabolism transcriptional regulator PhnF	K02043	COG2188	[K] Transcription
RPPS3_07070	767368	768234	867	-	phnE	phosphonate ABC transporter, permease protein PhnE	K02042	COG3639	[P] Inorganic ion transport and metabolism
RPPS3_07080	768231	769112	882	-	phnE	phosphonate ABC transporter, permease protein PhnE	K02042	COG3639	[P] Inorganic ion transport and metabolism
RPPS3_07090	769181	770089	909	-	phnD	phosphonate ABC transporter substrate-binding protein	K02044	COG3221	[P] Inorganic ion transport and metabolism
RPPS3_07100	770198	771010	813	-	phnC	phosphonates import ATP-binding protein PhnC	K02041	COG3638	[P] Inorganic ion transport and metabolism
RPPS3_07110	771151	771867	717	+	NA	chloramphenicol acetyltransferase	NA	COG1605	[E] Amino acid transport and metabolism
RPPS3_07120	771864	773057	1194	+	phnM	alpha-D-ribose 1-methylphosphonate 5-triphosphate diphosphatase	K06162	COG3454	[P] Inorganic ion transport and metabolism
RPPS3_07130	773080	773784	705	+	NA	phosphonate metabolism protein	NA	COG3709	[G] Carbohydrate transport and metabolism
RPPS3_07140	773781	774761	981	-	NA	alpha/beta hydrolase	K07019	COG0429	[R] General function prediction only
RPPS3_07150	775008	775202	195	+	NA	hypothetical protein	NA	NA	NA
RPPS3_07160	775693	777768	2076	+	NA	hypothetical protein	K03406	COG0840	[N] Cell motility
RPPS3_07170	777813	778289	477	+	NA	endonuclease III	NA	COG1833	[R] General function prediction only
RPPS3_07180	778267	778590	324	-	cutA	periplasmic divalent cation resistance protein CutA	K03926	COG1324	[P] Inorganic ion transport and metabolism
RPPS3_07190	778690	778905	216	+	NA	FmdB family transcriptional regulator	NA	COG2331	[R] General function prediction only
RPPS3_07200	779012	779512	501	+	NA	hypothetical protein	NA	NA	NA
RPPS3_07210	779683	780171	489	+	NA	phosphatidylethanolamine-binding protein	K06910	COG1881	[R] General function prediction only
RPPS3_07220	780699	781379	681	-	NA	5,6-dimethylbenzimidazole synthase	K04719	COG0778	[C] Energy production and conversion
RPPS3_07230	781397	782452	1056	-	cobU	nicotinate-nucleotide--dimethylbenzimidazole phosphoribosyltransferase	K00768	COG2038	[H] Coenzyme transport and metabolism
RPPS3_07240	782854	783285	432	+	NA	hypothetical protein	NA	COG5469	[S] Function unknown
RPPS3_07250	783282	783812	531	+	cobP	adenosylcobinamide kinase/adenosylcobinamide phosphate guanyltransferase	K02231	COG2087	[H] Coenzyme transport and metabolism
RPPS3_07260	783816	784820	1005	+	cobW	cobalamin biosynthesis protein CobW	K02234	COG0523	[R] General function prediction only
RPPS3_07270	784954	788691	3738	+	cobN	cobaltochelatase subunit CobN	K02230	COG1429	[H] Coenzyme transport and metabolism
RPPS3_07280	788688	789314	627	+	cobO	cob(I)alamin adenolsyltransferase/cobinamide ATP-dependent adenolsyltransferase	K19221	COG2109	[H] Coenzyme transport and metabolism
RPPS3_07290	789455	790942	1488	+	cobQ	cobyric acid synthase CobQ	K02232	COG1492	[H] Coenzyme transport and metabolism
RPPS3_07300	790915	791886	972	-	cobD	cobalamin biosynthesis protein	K02227	COG1270	[H] Coenzyme transport and metabolism
RPPS3_07310	791888	792697	810	-	NA	iron ABC transporter	K02016	COG0614	[P] Inorganic ion transport and metabolism
RPPS3_07320	792764	793753	990	+	cobC	threonine-phosphate decarboxylase	K02225	COG1492	[H] Coenzyme transport and metabolism
RPPS3_07330	793765	794544	780	-	fecE	ABC transporter	K02013	COG1120	[P] Inorganic ion transport and metabolism
RPPS3_07340	794541	795566	1026	-	NA	ABC transporter permease	K02015	COG0609	[P] Inorganic ion transport and metabolism
RPPS3_07350	795574	796632	1059	-	nxiA	nickel transporter	K07241	COG3376	[P] Inorganic ion transport and metabolism
RPPS3_07360	796972	797295	324	-	sugE	QacE family quaternary ammonium compound efflux SMR transporter	K11741	COG2076	[V] Defense mechanisms
RPPS3_07370	797292	798029	738	-	btaB	O-methyltransferase	K13623	COG0500	[Q] Secondary metabolites biosynthesis, transport and catabolism
RPPS3_07380	798182	799405	1224	+	NA	S-adenosylmethionine--diacylglycerol 3-amino-3-carboxypropyl transferase	K13622	COG5379	[I] Lipid transport and metabolism
RPPS3_07390	799960	801366	1407	+	NA	hypothetical protein	NA	COG4961	[U] Intracellular trafficking, secretion, and vesicular transport
RPPS3_07400	801377	801955	579	+	NA	pilus biosynthesis protein TadE	NA	COG4961	[U] Intracellular trafficking, secretion, and vesicular transport
RPPS3_07410	801967	802656	690	+	NA	hypothetical protein	NA	COG4961	[U] Intracellular trafficking, secretion, and vesicular transport
RPPS3_07420	802788	803441	654	-	NA	uncharacterized protein YedJ	K06950	COG1418	[J] Translation, ribosomal structure and biogenesis
RPPS3_07430	803872	804765	894	+	NA	LysR family transcriptional regulator	NA	COG1910	[P] Inorganic ion transport and metabolism
RPPS3_07440	805033	805503	471	+	fdsG	NADH-quinone oxidoreductase subunit E	K00127	COG2864	[C] Energy production and conversion
RPPS3_07450	805500	807056	1557	+	fdsB	formate dehydrogenase subunit beta	K00124	COG0437	[C] Energy production and conversion
RPPS3_07460	807068	809914	2847	+	fdsA	formate dehydrogenase subunit alpha	K00123	COG0243	[C] Energy production and conversion
RPPS3_07470	809914	810744	831	+	fdsC	sufurtransferase FdhD	K02379	COG1526	[C] Energy production and conversion
RPPS3_07480	810734	810949	216	+	fdsD	NAD-dependent formate dehydrogenase subunit delta	K00126	NA	NA
RPPS3_07490	811013	812662	1650	+	NA	MFS transporter	NA	COG2223	[P] Inorganic ion transport and metabolism
RPPS3_07500	812926	814182	1257	+	NA	sorbosone dehydrogenase	NA	COG3170	[N] Cell motility
RPPS3_07510	814417	815001	585	+	cyc	cytochrome c	NA	COG3258	[C] Energy production and conversion
RPPS3_07520	815412	817508	2097	+	katE	catalase HPII	K03781	COG0753	[P] Inorganic ion transport and metabolism
RPPS3_07530	817772	818749	978	+	NA	acyl-CoA dehydrogenase	NA	COG2025	[C] Energy production and conversion
RPPS3_07540	818752	819699	948	+	NA	ATPase	NA	COG0714	[R] General function prediction only
RPPS3_07550	819699	821090	1392	+	NA	carbon monoxide oxidation accessory protein CoxE	K07161	COG3552	[S] Function unknown
RPPS3_07560	821264	822790	1527	+	NA	acid--CoA ligase	K00666	COG0318	[I] Lipid transport and metabolism
RPPS3_07570	822962	823246	285	-	NA	high potential iron sulfur protein	NA	NA	NA
RPPS3_07580	823385	825817	2433	-	NA	membrane protein	NA	COG3637	[M] Cell wall/membrane/envelope biogenesis
RPPS3_07590	825917	827422	1506	-	NA	cytochrome c	NA	COG3303	[P] Inorganic ion transport and metabolism
RPPS3_07600	828304	829350	1047	-	cysA	sulfate/thiosulfate import ATP-binding protein CysA	K02045	COG1118	[P] Inorganic ion transport and metabolism
RPPS3_07610	829340	830146	807	-	cysW	sulfate ABC transporter permease subunit CysW	K02047	COG0555	[P] Inorganic ion transport and metabolism
RPPS3_07620	830259	831095	837	-	cysT	sulfate ABC transporter permease subunit CysT	K02046	COG0555	[P] Inorganic ion transport and metabolism
RPPS3_07630	831388	832377	990	-	sbp	sulfate transporter subunit	K02048	COG1613	[P] Inorganic ion transport and metabolism
RPPS3_07640	832502	833242	741	-	cysH	phosphoadenosine phosphosulfate reductase	K00390	COG0175	[E] Amino acid transport and metabolism
RPPS3_07650	833542	834429	888	+	cysD	sulfate adenylyltransferase	K00957	COG0175	[E] Amino acid transport and metabolism
RPPS3_07660	834451	836361	1911	+	cysN	adenylyl-sulfate kinase	K00955	COG2895	[P] Inorganic ion transport and metabolism
RPPS3_07670	836368	837741	1374	-	NA	histidine kinase	NA	COG0745	[T] Signal transduction mechanisms
RPPS3_07680	837871	838848	978	-	NA	dipeptide ABC transporter ATP-binding protein DppD	K02031	COG0444	[E] Amino acid transport and metabolism
RPPS3_07690	838849	840261	1413	-	NA	amidase	K02433	COG0154	[J] Translation, ribosomal structure and biogenesis
RPPS3_07700	840258	840452	195	-	NA	hypothetical protein	NA	NA	NA
RPPS3_07710	840466	841524	1059	-	NA	dipeptide/oligopeptide/nickel ABC transporter ATP-binding protein	K02032	COG1123	[O] Posttranslational modification, protein turnover, chaperones
RPPS3_07720	841529	842419	891	-	NA	ABC transporter permease	K02034	COG1173	[E] Amino acid transport and metabolism
RPPS3_07730	842439	843392	954	-	NA	ABC transporter permease	K02033	COG0601	[E] Amino acid transport and metabolism
RPPS3_07740	843549	845210	1662	-	NA	hypothetical protein containing solute-binding protein family 5 domain	NA	COG0747	[E] Amino acid transport and metabolism
RPPS3_07750	845398	846996	1599	+	NA	hypothetical protein containing solute-binding protein family 5 domain	K02035	COG0747	[E] Amino acid transport and metabolism
RPPS3_07760	847323	847940	618	+	NA	methyltransferase	NA	COG0132	[H] Coenzyme transport and metabolism
RPPS3_07770	847996	848430	435	-	NA	hypothetical protein	NA	NA	NA
RPPS3_07780	848451	850814	2364	-	NA	ligand-gated channel	K02014	COG1629	[P] Inorganic ion transport and metabolism
RPPS3_07790	851214	851918	705	+	NA	Crp/Fnr family transcriptional regulator	NA	COG0745	[T] Signal transduction mechanisms
RPPS3_07800	852026	852967	942	+	NA	diguanylate cyclase	NA	COG0745	[T] Signal transduction mechanisms
RPPS3_07810	853055	858904	5850	-	NA	large exoproteins involved in heme utilization or adhesion	NA	COG3291	[S] Function unknown
RPPS3_07820	858920	860410	1491	-	NA	hypothetical protein	NA	COG2831	[U] Intracellular trafficking, secretion, and vesicular transport
RPPS3_07830	861292	861960	669	+	NA	hypothetical protein	NA	NA	NA
RPPS3_07840	862312	862737	426	-	NA	inner membrane protein YccF	NA	COG3304	[S] Function unknown
RPPS3_07850	862946	863269	324	+	NA	hypothetical protein	NA	NA	NA
RPPS3_07860	863302	864894	1593	-	NA	gamma-glutamyltransferase	K00681	COG0405	[E] Amino acid transport and metabolism
RPPS3_07870	865012	867651	2640	-	NA	putative diguanylate cyclase (GGDEF)/phosphodiesterase (EAL) with PAS domain	NA	COG0745	[T] Signal transduction mechanisms
RPPS3_07880	867979	868380	402	-	NA	hypothetical protein	NA	NA	NA
RPPS3_07890	868815	869009	195	+	NA	hypothetical protein	NA	NA	NA
RPPS3_07900	869010	870275	1266	-	NA	acyl-CoA dehydrogenase	K00249	COG1960	[I] Lipid transport and metabolism
RPPS3_07910	870356	870700	345	-	NA	cytochrome c552	NA	COG2010	[C] Energy production and conversion
RPPS3_07920	870709	871143	435	-	NA	hypothetical protein	NA	NA	NA
RPPS3_07930	871333	873153	1821	-	NA	diguanylate cyclase	NA	COG0745	[T] Signal transduction mechanisms
RPPS3_07940	873331	874173	843	+	NA	2,5-dichloro-2,5-cyclohexadiene-1,4-diol dehydrogenase	NA	COG1028	[I] Lipid transport and metabolism
RPPS3_07950	874288	875667	1380	-	NA	cytochrome P450	NA	COG1018	[C] Energy production and conversion
RPPS3_07960	875788	877062	1275	-	NA	adenylate cyclase	K01768	COG2114	[T] Signal transduction mechanisms
RPPS3_07970	877235	878209	975	+	NA	protease HtpX-like protein	K03799	COG0501	[O] Posttranslational modification, protein turnover, chaperones
RPPS3_07980	878466	879878	1413	+	NA	ATP-binding protein	NA	COG2223	[P] Inorganic ion transport and metabolism
RPPS3_07990	879875	881062	1188	-	NA	aminotransferase	K00830	COG1213	[I] Lipid transport and metabolism
RPPS3_08000	881119	881895	777	-	NA	hypothetical protein	NA	COG0671	[I] Lipid transport and metabolism
RPPS3_08010	882007	882738	732	-	exoI	nuclease	NA	COG1525	[L] Replication, recombination and repair
RPPS3_08020	882852	884591	1740	-	NA	hypothetical protein	NA	NA	NA
RPPS3_08030	885046	885912	867	+	NA	peptidase C14	NA	COG3170	[N] Cell motility
RPPS3_08040	886000	886758	759	-	acaP	carbonate dehydratase	K01674	COG3338	[P] Inorganic ion transport and metabolism
RPPS3_08050	886845	887477	633	-	NA	DNA-binding protein	NA	COG2932	[X] Mobilome: prophages, transposons
RPPS3_08060	887809	888153	345	+	NA	dihydroorotate dehydrogenase	NA	COG3502	[S] Function unknown
RPPS3_08070	888150	889244	1095	+	uraI	dihydroorotate dehydrogenase 2	K00254	COG0167	[F] Nucleotide transport and metabolism
RPPS3_08080	889381	890115	735	-	NA	MBL fold metallo-hydrolase	NA	COG1235	[P] Inorganic ion transport and metabolism
RPPS3_08090	890259	890966	708	-	NA	carbonic anhydrase	K01673	COG0288	[P] Inorganic ion transport and metabolism
RPPS3_08100	891104	892426	1323	-	matE	multidrug resistance protein NorM	K03327	COG0534	[V] Defense mechanisms
RPPS3_08110	892445	892747	303	-	NA	hypothetical protein	NA	NA	NA
RPPS3_08120	892819	894660	1842	-	NA	ATP-dependent DNA ligase	K10747	COG1793	[L] Replication, recombination and repair
RPPS3_08130	894657	895700	1044	-	NA	DNA ligase-associated DEXH box helicase	K07577	COG1236	[J] Translation, ribosomal structure and biogenesis
RPPS3_08140	895759	896694	936	+	NA	methyltransferase	NA	COG2226	[H] Coenzyme transport and metabolism
RPPS3_08150	896913	898265	1353	-	NA	membrane protein	K16079	COG3659	[M] Cell wall/membrane/envelope biogenesis
RPPS3_08160	898608	899828	1221	+	NA	branched-chain amino acid ABC transporter substrate-binding protein	NA	COG0515	[T] Signal transduction mechanisms
RPPS3_08170	900389	902698	2310	+	NA	DNA ligase-associated DEXH box helicase	K03724	COG1201	[L] Replication, recombination and repair
RPPS3_08180	902849	903550	702	+	NA	phosphoesterase	K06953	COG1407	[R] General function prediction only
RPPS3_08190	903695	904558	864	-	NA	LysR family transcriptional regulator	NA	COG1910	[P] Inorganic ion transport and metabolism
RPPS3_08200	904656	905576	921	+	NA	DMT transporter permease	NA	COG0697	[G] Carbohydrate transport and metabolism
RPPS3_08210	905660	907006	1347	+	NA	iron transporter	NA	COG1918	[P] Inorganic ion transport and metabolism
RPPS3_08220	907172	907969	798	-	NA	membrane protein	NA	NA	NA
RPPS3_08230	907966	908928	963	-	NA	permease	K07090	COG0730	[S] Function unknown
RPPS3_08240	909163	912498	3336	-	NA	TPR repeat, SEL1 subfamily	K13582	COG0790	[T] Signal transduction mechanisms
RPPS3_08250	912753	913310	558	-	NA	TetR family transcriptional regulator	NA	COG1309	[K] Transcription
RPPS3_08260	913643	914029	387	+	NA	hypothetical protein	NA	COG0446	[I] Lipid transport and metabolism
RPPS3_08270	914123	915913	1791	+	NA	acyl-CoA dehydrogenase	NA	COG1960	[I] Lipid transport and metabolism
RPPS3_08280	916079	917287	1209	+	NA	acetyl-CoA acetyltransferase	K00626	COG0183	[I] Lipid transport and metabolism
RPPS3_08290	917411	919627	2217	+	NA	3-hydroxyacyl-CoA dehydrogenase	K01782	COG1250	[I] Lipid transport and metabolism
RPPS3_08300	920073	920687	615	-	gstA	glutathione S-transferase	K00799	COG0625	[O] Posttranslational modification, protein turnover, chaperones
RPPS3_08310	920810	921301	492	+	NA	MarR family transcriptional regulator	NA	COG1846	[K] Transcription
RPPS3_08320	921395	922765	1371	+	gshA	glutamate cysteine ligase	K01919	COG2918	[H] Coenzyme transport and metabolism
RPPS3_08330	922944	923462	519	+	NA	apple domain, N/apple PAN	NA	COG3409	[M] Cell wall/membrane/envelope biogenesis
RPPS3_08340	923482	924252	771	-	lepB	S26 family signal peptidase	K03100	COG0681	[U] Intracellular trafficking, secretion, and vesicular transport
RPPS3_08350	924249	925676	1428	-	NA	peptidase C69	K03568	COG0312	[R] General function prediction only
RPPS3_08360	925908	926378	471	+	NA	MarR family transcriptional regulator	NA	COG1846	[K] Transcription
RPPS3_08370	926492	926917	426	+	NA	organic hydroperoxide resistance protein	NA	COG1764	[V] Defense mechanisms
RPPS3_08380	927150	927698	549	-	NA	invasion associated locus B	NA	COG5342	[R] General function prediction only
RPPS3_08390	928109	928966	858	+	coxB	cytochrome c oxidase subunit II	K02275	COG1622	[C] Energy production and conversion
RPPS3_08400	929033	930658	1626	+	coxA	cytochrome c oxidase subunit I	K02274	COG0843	[C] Energy production and conversion
RPPS3_08410	930731	931669	939	+	coxE	protoheme IX farnesyltransferase	K02301	COG0109	[H] Coenzyme transport and metabolism
RPPS3_08420	931681	931848	168	+	coxF	putative cox locus protein	NA	NA	NA
RPPS3_08430	931965	932489	525	+	coxG	cytochrome c oxidase assembly protein	K02258	COG3175	[C] Energy production and conversion
RPPS3_08440	932560	933417	858	+	coxC	cytochrome B562	K02276	COG1845	[C] Energy production and conversion
RPPS3_08450	933522	933908	387	+	NA	hypothetical protein	NA	COG5349	[S] Function unknown
RPPS3_08460	933905	934708	804	+	NA	cytochrome oxidase biogenesis protein Surf1, facilitates heme A insertion	K14998	COG3346	[O] Posttranslational modification, protein turnover, chaperones
RPPS3_08470	934856	936274	1419	+	thrC	threonine synthase	K01733	COG0498	[E] Amino acid transport and metabolism
RPPS3_08480	936271	937560	1290	+	mpp	peptidase M16	NA	COG0612	[R] General function prediction only
RPPS3_08490	937622	938209	588	+	NA	GCN5 family N-acetyltransferase	K03790	COG1670	[J] Translation, ribosomal structure and biogenesis
RPPS3_08500	938307	938960	654	+	NA	hypothetical protein	NA	NA	NA
RPPS3_08510	939069	939560	492	-	atpF	ATP synthase subunit b	K02109	COG0711	[C] Energy production and conversion
RPPS3_08520	939566	940123	558	-	atpF	ATP synthase subunit b	K02109	COG0711	[C] Energy production and conversion
RPPS3_08530	940180	940407	228	-	atpE	F0F1 ATP synthase subunit C	K02110	COG0636	[C] Energy production and conversion
RPPS3_08540	940456	941202	747	-	atpB	ATP synthase subunit A	K02108	COG0356	[C] Energy production and conversion
RPPS3_08550	941961	942584	624	+	NA	DSBA oxidoreductase	NA	COG3917	[Q] Secondary metabolites biosynthesis, transport and catabolism
RPPS3_08560	942632	943225	594	+	NA	hypothetical protein	NA	NA	NA
RPPS3_08570	943249	943722	474	+	NA	putative protein, YjbQ family	NA	COG0432	[H] Coenzyme transport and metabolism
RPPS3_08580	943914	945578	1665	-	NA	MFS transporter	NA	COG0477	[G] Carbohydrate transport and metabolism
RPPS3_08590	945915	946592	678	+	NA	DNA-binding response regulator	NA	COG4566	[T] Signal transduction mechanisms
RPPS3_08600	946874	950383	3510	-	NA	histidine kinase	NA	COG0745	[T] Signal transduction mechanisms
RPPS3_08610	950572	951801	1230	-	hemO	5-aminolevulinate synthase	K00643	COG0156	[H] Coenzyme transport and metabolism
RPPS3_08620	952021	953085	1065	-	NA	MBL fold metallo-hydrolase	NA	COG0318	[I] Lipid transport and metabolism
RPPS3_08630	953251	955389	2139	-	NA	chemotaxis protein	NA	COG2972	[T] Signal transduction mechanisms
RPPS3_08640	955603	956319	717	-	NA	membrane protein	K16079	COG3659	[M] Cell wall/membrane/envelope biogenesis
RPPS3_08650	956887	957636	750	+	NA	ABC transporter	K02074	COG1121	[P] Inorganic ion transport and metabolism
RPPS3_08660	957641	958513	873	+	NA	zinc ABC transporter permease	K02075	COG1108	[P] Inorganic ion transport and metabolism
RPPS3_08670	958519	959436	918	+	NA	metal ABC transporter substrate-binding protein	K02077	COG0803	[P] Inorganic ion transport and metabolism
RPPS3_08680	959583	960632	1050	+	NA	cobalamin biosynthesis protein CobW	NA	COG0803	[P] Inorganic ion transport and metabolism
RPPS3_08690	960629	961648	1020	+	NA	high-affnity carbon uptake protein Hat/HatR	NA	COG1192	[N] Cell motility
RPPS3_08700	961682	962404	723	+	NA	methyltransferase	K07507	COG1285	[S] Function unknown
RPPS3_08710	962465	962863	399	+	NA	hypothetical protein	NA	NA	NA
RPPS3_08720	963169	964599	1431	-	NA	homospermidine synthase	K00808	COG5310	[Q] Secondary metabolites biosynthesis, transport and catabolism
RPPS3_08730	964708	965112	405	-	rnk	nucleoside-diphosphate kinase	K06140	COG0782	[K] Transcription
RPPS3_08740	965405	965791	387	-	NA	hypothetical protein	NA	COG1605	[E] Amino acid transport and metabolism
RPPS3_08750	965894	966052	159	-	NA	hypothetical protein	NA	NA	NA
RPPS3_08760	966063	966650	588	-	NA	GCN5 family N-acetyltransferase	NA	COG3153	[R] General function prediction only
RPPS3_08770	966851	967993	1143	-	NA	ornithine decarboxylase	K01581	COG1982	[E] Amino acid transport and metabolism
RPPS3_08780	968657	968917	261	-	NA	hypothetical protein	NA	NA	NA
RPPS3_08790	969125	971215	2091	+	NA	peptidase M3	K01284	COG0339	[E] Amino acid transport and metabolism
RPPS3_08800	971220	971873	654	+	NA	ABC transporter substrate-binding protein	NA	COG3683	[R] General function prediction only
RPPS3_08810	971870	973084	1215	+	NA	nickel transporter	NA	COG3683	[R] General function prediction only
RPPS3_08820	973259	974296	1038	+	hemZ	ferrochelatase	K01772	COG0276	[H] Coenzyme transport and metabolism
RPPS3_08830	974452	975447	996	+	NA	paraslipin	NA	COG0515	[T] Signal transduction mechanisms
RPPS3_08840	975464	975913	450	+	NA	membrane protein	K07340	COG1585	[O] Posttranslational modification, protein turnover, chaperones
RPPS3_08850	976016	976876	861	-	NA	AraC family transcriptional regulator	K13652	COG2207	[K] Transcription
RPPS3_08860	977227	978240	1014	-	kpsF	sugar isomerase	K06041	COG0794	[G] Carbohydrate transport and metabolism
RPPS3_08870	978445	980160	1716	+	NA	membrane protein	NA	COG5338	[S] Function unknown
RPPS3_08880	980205	981059	855	-	NA	ABC transporter permease	K02050	COG0600	[P] Inorganic ion transport and metabolism
RPPS3_08890	981238	982035	798	-	NA	mannosyltransferase	K02049	COG1116	[P] Inorganic ion transport and metabolism
RPPS3_08900	982244	983242	999	-	NA	nitrate ABC transporter substrate-binding protein	K02051	COG0715	[P] Inorganic ion transport and metabolism
RPPS3_08910	983373	983645	273	-	NA	hypothetical protein	NA	NA	NA
RPPS3_08920	983810	985321	1512	+	NA	diguanylate cyclase	NA	COG0745	[T] Signal transduction mechanisms
RPPS3_08930	985349	986224	876	-	exoN	UTP-glucose-1-phosphate uridylyltransferase	K00963	COG1210	[M] Cell wall/membrane/envelope biogenesis
RPPS3_08940	986348	987292	945	-	NA	alpha/beta hydrolase	K01048	COG2267	[I] Lipid transport and metabolism
RPPS3_08950	987514	987990	477	+	hspD	heat-shock protein IbpA	K04080	COG0071	[O] Posttranslational modification, protein turnover, chaperones
RPPS3_08960	988132	988911	780	-	NA	hypothetical protein	NA	COG3147	[D] Cell cycle control, cell division, chromosome partitioning
RPPS3_08970	989371	994098	4728	+	gltB	glutamate synthase	K00265	COG0067	[E] Amino acid transport and metabolism
RPPS3_08980	994296	995750	1455	+	gltD	dihydropyrimidine dehydrogenase subunit A	K00266	COG0493	[E] Amino acid transport and metabolism
RPPS3_08990	996174	996578	405	+	NA	hypothetical protein	NA	COG1643	[J] Translation, ribosomal structure and biogenesis
RPPS3_09000	996765	996857	93	-	NA	hypothetical protein	NA	NA	NA
RPPS3_09010	996854	1000276	3423	-	NA	hypothetical protein	NA	NA	NA
RPPS3_09020	1001141	1001917	777	-	NA	3-oxoacyl-ACP reductase	K00059	COG1028	[I] Lipid transport and metabolism
RPPS3_09030	1002057	1002791	735	+	NA	3-oxoacyl-ACP reductase	K00059	COG1028	[I] Lipid transport and metabolism
RPPS3_09040	1002903	1004603	1701	-	NA	hypothetical protein	K09795	COG2845	[S] Function unknown
RPPS3_09050	1004750	1005667	918	-	dapA	4-hydroxy-tetrahydrodipicolinate synthase	K01714	COG0329	[E] Amino acid transport and metabolism
RPPS3_09060	1006306	1007691	1386	-	NA	lytic transglycosylase	NA	COG2951	[M] Cell wall/membrane/envelope biogenesis
RPPS3_09070	1007886	1008518	633	+	NA	lysine transporter LysE	NA	COG1280	[E] Amino acid transport and metabolism
RPPS3_09080	1008533	1009300	768	-	NA	permease	K07090	COG0730	[S] Function unknown
RPPS3_09090	1009333	1009764	432	-	NA	glyoxalase	NA	COG0346	[Q] Secondary metabolites biosynthesis, transport and catabolism
RPPS3_09100	1009827	1010411	585	+	NA	TetR family transcriptional regulator	NA	COG1309	[K] Transcription
RPPS3_09110	1010427	1011260	834	-	NA	histidinol-phosphatase	K01092	COG0483	[G] Carbohydrate transport and metabolism
RPPS3_09120	1011907	1012080	174	-	NA	pilus assembly protein	K02651	COG3847	[U] Intracellular trafficking, secretion, and vesicular transport
RPPS3_09130	1012236	1013123	888	-	NA	N-formylglutamate amidohydrolase	NA	COG3741	[E] Amino acid transport and metabolism
RPPS3_09140	1013435	1013794	360	+	NA	MFS transporter	K13589	COG0784	[T] Signal transduction mechanisms
RPPS3_09150	1014083	1014355	273	+	NA	hypothetical protein	NA	NA	NA
RPPS3_09160	1014432	1015055	624	-	NA	transcriptional regulator, AcrR family	NA	COG1309	[K] Transcription
RPPS3_09170	1015271	1015804	534	+	NA	periplasmic aromatic aldehyde oxidoreductase, iron-sulfur subunit YagT	K13483	COG2080	[C] Energy production and conversion
RPPS3_09180	1015801	1016787	987	+	NA	periplasmic aromatic aldehyde oxidoreductase, FAD binding subunit YagS	K11178	COG1319	[C] Energy production and conversion
RPPS3_09190	1016784	1019117	2334	+	NA	periplasmic aromatic aldehyde oxidoreductase, molybdenum binding subunit YagR, 4-hydroxybenzoyl-CoA reductase, alpha subunit	K11177	COG1529	[C] Energy production and conversion
RPPS3_09200	1019412	1019561	150	-	NA	hypothetical protein	NA	NA	NA
RPPS3_09210	1019724	1020323	600	-	wrbA	NAD(P)H dehydrogenase (quinone)	K03809	COG0655	[C] Energy production and conversion
RPPS3_09220	1020497	1021195	699	-	NA	pirin-related protein	K06911	COG1741	[R] General function prediction only
RPPS3_09230	1021328	1022251	924	+	NA	LysR family transcriptional regulator	NA	COG0583	[K] Transcription
RPPS3_09240	1022266	1023099	834	-	NA	protein involved in C cytochrome biogenesis	NA	COG4232	[O] Posttranslational modification, protein turnover, chaperones
RPPS3_09250	1023234	1023887	654	+	NA	UPF0301 protein YqgE	K07735	COG1678	[K] Transcription
RPPS3_09260	1024092	1026971	2880	-	NA	diguanylate cyclase	NA	COG0745	[T] Signal transduction mechanisms
RPPS3_09270	1027093	1028091	999	-	NA	NAD(P)H quinone oxidoreductase	NA	COG1028	[I] Lipid transport and metabolism
RPPS3_09280	1028204	1028395	192	+	NA	hypothetical protein	NA	COG5509	[S] Function unknown
RPPS3_09290	1028816	1029325	510	+	NA	AraC family transcriptional regulator	K13592	COG5317	[S] Function unknown
RPPS3_09300	1029526	1029753	228	-	NA	50S ribosomal protein L31	K02909	COG0254	[J] Translation, ribosomal structure and biogenesis
RPPS3_09310	1029951	1031855	1905	+	NA	ABC transporter	K06147	COG1132	[V] Defense mechanisms
RPPS3_09320	1032000	1032464	465	-	NA	N-acetyltransferase GCN5	NA	COG0456	[J] Translation, ribosomal structure and biogenesis
RPPS3_09330	1032601	1033626	1026	-	NA	motB-like protein	K02557	COG1360	[N] Cell motility
RPPS3_09340	1033626	1034645	1020	-	NA	flagellar motor protein MotA	NA	COG1511	[S] Function unknown
RPPS3_09350	1034826	1035653	828	+	NA	membrane protein	NA	COG2230	[I] Lipid transport and metabolism
RPPS3_09360	1035650	1036675	1026	+	NA	cyclopropane-fatty-acyl-phospholipid synthase	K00574	COG2230	[I] Lipid transport and metabolism
RPPS3_09370	1036959	1037153	195	+	NA	hypothetical protein	NA	NA	NA
RPPS3_09380	1037241	1037435	195	+	NA	hypothetical protein	NA	NA	NA
RPPS3_09390	1037533	1037742	210	-	NA	transcriptional regulator	K07727	COG3655	[K] Transcription
RPPS3_09400	1037746	1038321	576	-	NA	hypothetical protein	NA	NA	NA
RPPS3_09410	1038400	1038978	579	+	NA	hypothetical protein	NA	NA	NA
RPPS3_09420	1039046	1039648	603	-	ubiD	3-octaprenyl-4-hydroxybenzoate carboxy-lyase	K03186	COG0163	[H] Coenzyme transport and metabolism
RPPS3_09430	1039645	1041183	1539	-	ubiD	3-octaprenyl-4-hydroxybenzoate carboxy-lyase	K03182	COG0043	[H] Coenzyme transport and metabolism
RPPS3_09440	1041335	1041844	510	+	NA	sterol-binding protein	NA	COG0826	[O] Posttranslational modification, protein turnover, chaperones
RPPS3_09450	1041848	1042825	978	+	NA	protease	K08303	COG0826	[O] Posttranslational modification, protein turnover, chaperones
RPPS3_09460	1042894	1043814	921	+	NA	U32 family peptidase	NA	COG0826	[O] Posttranslational modification, protein turnover, chaperones
RPPS3_09470	1044159	1044947	789	-	NA	inositol monophosphatase	K01092	COG0483	[G] Carbohydrate transport and metabolism
RPPS3_09480	1045051	1046145	1095	-	NA	hypothetical protein	K07126	COG0790	[T] Signal transduction mechanisms
RPPS3_09490	1046162	1046821	660	-	NA	thiamine phosphate synthase	K00788	COG0352	[H] Coenzyme transport and metabolism
RPPS3_09500	1046827	1047861	1035	-	NA	fructose-bisphosphate aldolase	K01623	COG3588	[G] Carbohydrate transport and metabolism
RPPS3_09510	1047916	1048056	141	-	NA	hypothetical protein	NA	NA	NA
RPPS3_09520	1048392	1049588	1197	-	cbbK	phosphoglycerate kinase	K00927	COG0126	[G] Carbohydrate transport and metabolism
RPPS3_09530	1049809	1050816	1008	-	cbbG	type I glyceraldehyde-3-phosphate dehydrogenase	K00134	COG0057	[G] Carbohydrate transport and metabolism
RPPS3_09540	1051032	1053017	1986	-	cbbT	transketolase	K00615	COG0021	[G] Carbohydrate transport and metabolism
RPPS3_09550	1053346	1053690	345	+	NA	hypothetical protein	NA	NA	NA
RPPS3_09560	1053687	1054097	411	+	NA	hypothetical protein	K09888	COG3027	[D] Cell cycle control, cell division, chromosome partitioning
RPPS3_09570	1054236	1055474	1239	-	NA	RNA methyltransferase	K03215	COG2265	[J] Translation, ribosomal structure and biogenesis
RPPS3_09580	1055521	1056945	1425	-	matE	multidrug resistance protein NorM	K03327	COG0534	[V] Defense mechanisms
RPPS3_09590	1057008	1057748	741	-	tly	hemolysin	K06442	COG1189	[J] Translation, ribosomal structure and biogenesis
RPPS3_09600	1057751	1058314	564	-	NA	nucleoside 2-deoxyribosyltransferase	NA	COG3613	[F] Nucleotide transport and metabolism
RPPS3_09610	1058386	1060311	1926	-	dxs	1-deoxy-D-xylulose-5-phosphate synthase	K01662	COG1154	[H] Coenzyme transport and metabolism
RPPS3_09620	1060725	1060976	252	-	xseB	exodeoxyribonuclease 7 small subunit	K03602	COG1722	[L] Replication, recombination and repair
RPPS3_09630	1061059	1061988	930	-	NA	acetoin utilization protein	NA	COG0456	[J] Translation, ribosomal structure and biogenesis
RPPS3_09640	1062152	1063834	1683	-	NA	5'-nucleotidase	K01081	COG0737	[F] Nucleotide transport and metabolism
RPPS3_09650	1064051	1064527	477	+	NA	hypothetical protein	NA	NA	NA
RPPS3_09660	1064576	1065337	762	-	NA	enoyl-CoA hydratase	NA	COG1846	[K] Transcription
RPPS3_09670	1065544	1067325	1782	-	NA	acyl-CoA dehydrogenase	NA	COG1960	[I] Lipid transport and metabolism
RPPS3_09680	1067893	1068279	387	+	NA	phage integrase family protein	NA	NA	NA
RPPS3_09690	1069398	1070513	1116	+	NA	oxidoreductase	NA	COG0654	[H] Coenzyme transport and metabolism
RPPS3_09700	1070740	1072638	1899	+	NA	PAS domain-containing sensor histidine kinase	NA	COG0745	[T] Signal transduction mechanisms
RPPS3_09710	1072712	1073125	414	+	NA	response regulator receiver	NA	COG0745	[T] Signal transduction mechanisms
RPPS3_09720	1073122	1073808	687	+	NA	DNA-binding response regulator	NA	COG0745	[T] Signal transduction mechanisms
RPPS3_09730	1074190	1075011	822	+	NA	non-heme chloroperoxidase	K00433	COG0596	[H] Coenzyme transport and metabolism
RPPS3_09740	1075147	1075668	522	+	NA	non-specific DNA-binding protein Dps / iron-binding ferritin-like antioxidant protein / ferroxidase	K04047	COG0783	[P] Inorganic ion transport and metabolism
RPPS3_09750	1075683	1076264	582	+	NA	hypothetical protein	NA	COG3247	[S] Function unknown
RPPS3_09760	1076406	1077248	843	-	NA	hypothetical protein	NA	COG0745	[T] Signal transduction mechanisms
RPPS3_09770	1077396	1078301	906	-	NA	transcriptional regulator, AraC family	K07506	COG2207	[K] Transcription
RPPS3_09780	1078432	1079412	981	-	NA	RNA polymerase sigma factor RpoH	K03089	COG0568	[K] Transcription
RPPS3_09790	1079730	1080467	738	-	NA	oxalate decarboxylase	NA	COG3619	[S] Function unknown
RPPS3_09800	1080569	1081705	1137	-	NA	oxalate decarboxylase	K01569	COG2140	[G] Carbohydrate transport and metabolism
RPPS3_09810	1081886	1082329	444	-	NA	CrcB protein	K06199	COG0239	[D] Cell cycle control, cell division, chromosome partitioning
RPPS3_09820	1082332	1082733	402	-	NA	CrcB protein	K06199	COG0239	[D] Cell cycle control, cell division, chromosome partitioning
RPPS3_09830	1082730	1085897	3168	-	NA	AcrB/AcrD/AcrF family protein	NA	COG0841	[V] Defense mechanisms
RPPS3_09840	1085894	1087069	1176	-	NA	efflux transporter, RND family, MFP subunit	K07799	COG0845	[M] Cell wall/membrane/envelope biogenesis
RPPS3_09850	1087440	1089170	1731	+	NA	pyruvate oxidase	K00156	COG0028	[E] Amino acid transport and metabolism
RPPS3_09860	1089421	1091817	2397	+	NA	putative formate dehydrogenase oxidoreductase protein	NA	COG3383	[R] General function prediction only
RPPS3_09870	1091836	1093233	1398	+	NA	cytochrome d ubiquinol oxidase subunit I	K00425	COG1271	[C] Energy production and conversion
RPPS3_09880	1093230	1094255	1026	+	cioB	cytochrome D ubiquinol oxidase subunit II	K00426	COG1294	[C] Energy production and conversion
RPPS3_09890	1094363	1094671	309	+	NA	Zn-finger-containing protein	NA	COG0025	[P] Inorganic ion transport and metabolism
RPPS3_09900	1094855	1095703	849	+	NA	AraC family transcriptional regulator	K07506	COG2207	[K] Transcription
RPPS3_09910	1095897	1096595	699	+	NA	histidine kinase	NA	COG0745	[T] Signal transduction mechanisms
RPPS3_09920	1096962	1097192	231	-	NA	hypothetical protein	NA	NA	NA
RPPS3_09930	1097461	1099512	2052	+	NA	fusaric acid resistance protein	NA	COG1289	[S] Function unknown
RPPS3_09940	1099526	1099732	207	+	NA	putative membrane protein	NA	NA	NA
RPPS3_09950	1099729	1100670	942	+	NA	membrane protein	NA	COG0845	[M] Cell wall/membrane/envelope biogenesis
RPPS3_09960	1100808	1101791	984	-	NA	AraC family transcriptional regulator	K07506	COG2207	[K] Transcription
RPPS3_09970	1101891	1107029	5139	+	NA	hypothetical protein	NA	COG0745	[T] Signal transduction mechanisms
RPPS3_09980	1107162	1108619	1458	+	fumC	class II fumarate hydratase	K01679	COG0114	[C] Energy production and conversion
RPPS3_09990	1108684	1109901	1218	+	NA	hypothetical protein	NA	COG2966	[S] Function unknown
RPPS3_10000	1109898	1110299	402	+	NA	hypothetical protein	NA	COG1917	[R] General function prediction only
RPPS3_10010	1110296	1111786	1491	+	mqoB	malate, quinone oxidoreductase	K00116	COG0579	[G] Carbohydrate transport and metabolism
RPPS3_10020	1112740	1113741	1002	+	hupU	uracil phosphoribosyltransferase	NA	COG1740	[C] Energy production and conversion
RPPS3_10030	1113738	1115183	1446	+	NA	uptake hydrogenase large subunit	K06281	COG0374	[C] Energy production and conversion
RPPS3_10040	1115419	1116531	1113	+	hupS	hydrogenase small chain	K06282	COG1740	[C] Energy production and conversion
RPPS3_10050	1116550	1118343	1794	+	hupL	hydrogenase 2 large subunit	K06281	COG0374	[C] Energy production and conversion
RPPS3_10060	1118360	1119088	729	+	hupC	Ni/Fe-hydrogenase, b-type cytochrome subunit	K03620	COG1969	[C] Energy production and conversion
RPPS3_10070	1119215	1119562	348	+	hupD	hydrogenase expression/formation protein	K03605	COG0680	[C] Energy production and conversion
RPPS3_10080	1119816	1120409	594	+	hupE	protein hupE	K03192	COG2370	[O] Posttranslational modification, protein turnover, chaperones
RPPS3_10090	1120430	1120732	303	+	hupF	hydrogenase	K04653	COG0298	[O] Posttranslational modification, protein turnover, chaperones
RPPS3_10100	1120953	1121354	402	+	hupG	hydrogenase accessory protein	K03619	COG3118	[O] Posttranslational modification, protein turnover, chaperones
RPPS3_10110	1121351	1122217	867	+	hupH	hydrogenase accessory protein HypB	K03618	COG1773	[C] Energy production and conversion
RPPS3_10120	1122214	1122426	213	+	hupI	rubredoxin	NA	COG1773	[C] Energy production and conversion
RPPS3_10130	1122416	1122943	528	+	hupJ	hydrogenase expression/formation protein HupJ	NA	COG1773	[C] Energy production and conversion
RPPS3_10140	1122940	1124049	1110	+	hupK	hydrogenase	NA	COG3261	[C] Energy production and conversion
RPPS3_10150	1124042	1124383	342	+	hypA	hydrogenase nickel incorporation protein HypA	K04651	COG0375	[R] General function prediction only
RPPS3_10160	1124326	1124589	264	-	NA	hypothetical protein	NA	NA	NA
RPPS3_10170	1124635	1125336	702	+	hypB	hydrogenase accessory protein HypB	K04652	COG0378	[O] Posttranslational modification, protein turnover, chaperones
RPPS3_10180	1125341	1127614	2274	+	hypF	carbamoyltransferase HypF	K04656	COG0068	[O] Posttranslational modification, protein turnover, chaperones
RPPS3_10190	1127614	1127847	234	+	hypC	hydrogenase assembly protein HupF	K04653	COG0298	[O] Posttranslational modification, protein turnover, chaperones
RPPS3_10200	1127844	1128986	1143	+	hypD	hydrogenase formation protein HypD	K04654	COG0409	[O] Posttranslational modification, protein turnover, chaperones
RPPS3_10210	1128983	1130029	1047	+	hypE	hydrogenase expression/formation protein HypE	K04655	COG0309	[O] Posttranslational modification, protein turnover, chaperones
RPPS3_10220	1130070	1131518	1449	+	hoxA	sigma-54-dependent Fis family transcriptional regulator	K19641	COG0784	[T] Signal transduction mechanisms
RPPS3_10230	1131508	1132860	1353	+	NA	PAS domain-containing sensor histidine kinase	K19661	COG3852	[T] Signal transduction mechanisms
RPPS3_10240	1132878	1135355	2478	+	NA	hybrid sensor histidine kinase/response regulator	NA	COG0745	[T] Signal transduction mechanisms
RPPS3_10250	1135377	1136168	792	-	pcaR	IclR family transcriptional regulator	K02624	COG1414	[K] Transcription
RPPS3_10260	1136528	1137886	1359	+	NA	ring-hydroxylating oxygenase subunit alpha	NA	COG4638	[P] Inorganic ion transport and metabolism
RPPS3_10270	1137918	1139348	1431	+	glnA	glutamine synthetase	K01915	COG0174	[E] Amino acid transport and metabolism
RPPS3_10280	1139395	1140567	1173	+	NA	amino acid-binding protein	K01999	COG0683	[E] Amino acid transport and metabolism
RPPS3_10290	1140944	1141810	867	+	NA	ABC transporter permease	K01997	COG0559	[E] Amino acid transport and metabolism
RPPS3_10300	1141812	1142810	999	+	NA	branched-chain amino acid ABC transporter permease	K01998	COG0559	[E] Amino acid transport and metabolism
RPPS3_10310	1142807	1143571	765	+	NA	ABC transporter ATP-binding protein	K01995	COG0411	[E] Amino acid transport and metabolism
RPPS3_10320	1143552	1144265	714	+	NA	ABC transporter ATP-binding protein	K01996	COG0410	[E] Amino acid transport and metabolism
RPPS3_10330	1144285	1146822	2538	-	phyB	phytochrome, two-component sensor histidine kinase	NA	COG0745	[T] Signal transduction mechanisms
RPPS3_10340	1147077	1147817	741	+	NA	Crp/Fnr family transcriptional regulator	NA	COG0664	[T] Signal transduction mechanisms
RPPS3_10350	1147833	1148564	732	-	NA	Crp/Fnr family transcriptional regulator	NA	COG0664	[T] Signal transduction mechanisms
RPPS3_10360	1148742	1149317	576	+	NA	alpha-ribazole-5'-phosphate phosphatase	K02226	COG0406	[G] Carbohydrate transport and metabolism
RPPS3_10370	1149759	1150094	336	+	NA	hypothetical protein	NA	COG2158	[R] General function prediction only
RPPS3_10380	1150158	1151303	1146	-	NA	acyl-CoA dehydrogenase	NA	COG2025	[C] Energy production and conversion
RPPS3_10390	1151467	1151910	444	-	NA	transcriptional regulator, MarR family	NA	COG1846	[K] Transcription
RPPS3_10400	1152070	1153254	1185	+	NA	putative nitrile hydratase regulator clustered with urea transport	NA	COG0745	[T] Signal transduction mechanisms
RPPS3_10410	1153415	1154929	1515	+	NA	amidase	K01426	COG0154	[J] Translation, ribosomal structure and biogenesis
RPPS3_10420	1154964	1155821	858	+	NA	urea ABC transporter, permease protein UrtB	K11960	COG0559	[E] Amino acid transport and metabolism
RPPS3_10430	1155826	1157049	1224	+	NA	urea ABC transporter, substrate binding protein UrtA	K11959	COG0683	[E] Amino acid transport and metabolism
RPPS3_10440	1157408	1158463	1056	+	NA	urea ABC transporter, permease protein UrtC	NA	COG0559	[E] Amino acid transport and metabolism
RPPS3_10450	1158450	1159184	735	+	NA	urea ABC transporter, ATPase protein UrtD	K11962	COG4674	[R] General function prediction only
RPPS3_10460	1159177	1159878	702	+	NA	urea ABC transporter, ATPase protein UrtE	NA	COG4177	[E] Amino acid transport and metabolism
RPPS3_10470	1160000	1160869	870	-	NA	alpha/beta hydrolase	NA	COG0456	[J] Translation, ribosomal structure and biogenesis
RPPS3_10480	1161110	1161538	429	+	NA	transcriptional regulator	NA	COG0640	[K] Transcription
RPPS3_10490	1161552	1161926	375	-	NA	sulfurtransferase	NA	COG0607	[P] Inorganic ion transport and metabolism
RPPS3_10500	1161971	1163098	1128	-	NA	sulfide-quinone reductase	K17218	COG0446	[I] Lipid transport and metabolism
RPPS3_10510	1163292	1163906	615	+	NA	SAM-dependent methyltransferase	NA	COG2230	[I] Lipid transport and metabolism
RPPS3_10520	1163914	1164309	396	-	NA	nitrogenase-associated protein NifO	NA	COG1397	[O] Posttranslational modification, protein turnover, chaperones
RPPS3_10530	1164324	1164914	591	-	NA	molybdenum ABC transporter ATP-binding protein	NA	COG2014	[S] Function unknown
RPPS3_10540	1165162	1166004	843	+	modD	molybdenum transport system protein ModD	K03813	COG0157	[H] Coenzyme transport and metabolism
RPPS3_10550	1165911	1166213	303	-	NA	hypothetical protein	NA	NA	NA
RPPS3_10560	1166258	1167892	1635	-	NA	acyl-CoA synthetase	NA	COG1309	[K] Transcription
RPPS3_10570	1168137	1168343	207	+	NA	hypothetical protein	NA	NA	NA
RPPS3_10580	1168422	1169072	651	+	NA	NUDIX hydrolase	K03574	COG0494	[V] Defense mechanisms
RPPS3_10590	1169213	1169587	375	+	NA	protocatechuate 4,5-dioxygenase subunit alpha	K04100	COG3384	[Q] Secondary metabolites biosynthesis, transport and catabolism
RPPS3_10600	1169603	1170460	858	+	mhpB	protocatechuate 3,4-dioxygenase subunit beta	K04101	COG3384	[Q] Secondary metabolites biosynthesis, transport and catabolism
RPPS3_10610	1170840	1171730	891	-	NA	AraC family transcriptional regulator	K18954	COG2207	[K] Transcription
RPPS3_10620	1171884	1173071	1188	+	NA	cytochrome P450	NA	COG1018	[C] Energy production and conversion
RPPS3_10630	1173075	1173368	294	-	NA	hypothetical protein	NA	NA	NA
RPPS3_10640	1173471	1175417	1947	-	NA	alkyl sulfatase	NA	COG2015	[Q] Secondary metabolites biosynthesis, transport and catabolism
RPPS3_10650	1175680	1176333	654	+	NA	DSBA oxidoreductase	NA	COG3917	[Q] Secondary metabolites biosynthesis, transport and catabolism
RPPS3_10660	1176465	1177223	759	+	NA	membrane protein	K07090	COG0730	[S] Function unknown
RPPS3_10670	1177266	1177790	525	+	NA	hypothetical protein	NA	COG2128	[P] Inorganic ion transport and metabolism
RPPS3_10680	1177836	1179278	1443	-	NA	FixG-related protein	NA	COG1149	[R] General function prediction only
RPPS3_10690	1179397	1179597	201	-	NA	hypothetical protein	NA	NA	NA
RPPS3_10700	1179902	1180492	591	+	NA	PadR family transcriptional regulator	NA	COG1695	[K] Transcription
RPPS3_10710	1180581	1181114	534	+	petA	ubiquinol-cytochrome c reductase iron-sulfur subunit	K00411	COG0723	[C] Energy production and conversion
RPPS3_10720	1181325	1181717	393	+	NA	nitrogen fixation	NA	COG1433	[O] Posttranslational modification, protein turnover, chaperones
RPPS3_10730	1181933	1182136	204	-	NA	sulfurtransferase	NA	NA	NA
RPPS3_10740	1182238	1182558	321	+	NA	transcriptional regulator	NA	COG0640	[K] Transcription
RPPS3_10750	1182560	1183555	996	+	NA	membrane protein	NA	COG0845	[M] Cell wall/membrane/envelope biogenesis
RPPS3_10760	1183552	1186776	3225	+	NA	multidrug transporter AcrB	NA	COG3087	[D] Cell cycle control, cell division, chromosome partitioning
RPPS3_10770	1186838	1187491	654	+	NA	DSBA oxidoreductase	NA	COG3391	[R] General function prediction only
RPPS3_10780	1187727	1188038	312	+	NA	hypothetical protein	NA	NA	NA
RPPS3_10790	1188043	1189305	1263	+	NA	oxidoreductase	NA	COG1018	[C] Energy production and conversion
RPPS3_10800	1189302	1189667	366	+	NA	cytochrome b5	NA	COG5274	[C] Energy production and conversion
RPPS3_10810	1189989	1191119	1131	-	NA	DNA modification methylase	K13581	COG0863	[L] Replication, recombination and repair
RPPS3_10820	1191500	1192420	921	+	NA	metalloprotease	K07054	COG2321	[R] General function prediction only
RPPS3_10830	1192539	1192820	282	+	NA	excinuclease ABC, C subunit-like	K07461	COG2827	[L] Replication, recombination and repair
RPPS3_10840	1192956	1193504	549	+	moaB	molybdenum cofactor biosynthesis protein	K03638	COG0521	[H] Coenzyme transport and metabolism
RPPS3_10850	1193617	1194435	819	+	NA	CoA synthetase alpha subunit	K01039	COG2057	[I] Lipid transport and metabolism
RPPS3_10860	1194432	1195184	753	+	NA	CoA synthetase beta subunit	K01040	COG2057	[I] Lipid transport and metabolism
RPPS3_10870	1195344	1196285	942	-	NA	MarR family transcriptional regulator	NA	COG1246	[E] Amino acid transport and metabolism
RPPS3_10880	1196441	1197007	567	-	NA	glycosyl transferase	NA	COG0463	[M] Cell wall/membrane/envelope biogenesis
RPPS3_10890	1197189	1198349	1161	+	NA	radical SAM family protein	NA	COG1372	[L] Replication, recombination and repair
RPPS3_10900	1198446	1199342	897	+	rnh	ribonuclease HII	K03470	COG0164	[L] Replication, recombination and repair
RPPS3_10910	1199339	1200922	1584	+	NA	hypothetical protein	NA	COG1807	[M] Cell wall/membrane/envelope biogenesis
RPPS3_10920	1200981	1201808	828	-	polN	uracil-DNA glycosylase	K02334	COG1573	[L] Replication, recombination and repair
RPPS3_10930	1202010	1203668	1659	+	NA	electron transfer flavoprotein-ubiquinone oxidoreductase	K00311	COG0644	[C] Energy production and conversion
RPPS3_10940	1203924	1205705	1782	+	NA	tetratricopeptide repeat	NA	COG3118	[O] Posttranslational modification, protein turnover, chaperones
RPPS3_10950	1205811	1206710	900	+	ispE	4-(cytidine 5'-diphospho)-2-C-methyl-D-erythritol kinase	K00919	COG1947	[I] Lipid transport and metabolism
RPPS3_10960	1206888	1207898	1011	-	NA	polyprenyl synthetase	K02523	COG0142	[H] Coenzyme transport and metabolism
RPPS3_10970	1208107	1208334	228	+	NA	hypothetical protein	NA	NA	NA
RPPS3_10980	1208327	1209106	780	+	NA	methyltransferase	NA	COG2827	[L] Replication, recombination and repair
RPPS3_10990	1209139	1209237	99	-	NA	hypothetical protein	NA	NA	NA
RPPS3_11000	1209352	1210254	903	+	NA	peptidase S49	NA	COG0616	[O] Posttranslational modification, protein turnover, chaperones
RPPS3_11010	1210374	1210562	189	+	NA	hypothetical protein	NA	NA	NA
RPPS3_11020	1210987	1211934	948	+	sygA	glycine--tRNA ligase subunit alpha	K01878	COG0752	[J] Translation, ribosomal structure and biogenesis
RPPS3_11030	1212125	1212559	435	+	NA	hypothetical protein	NA	COG1643	[J] Translation, ribosomal structure and biogenesis
RPPS3_11040	1212559	1214715	2157	+	sygB	glycine--tRNA ligase subunit beta	K01879	COG0751	[J] Translation, ribosomal structure and biogenesis
RPPS3_11050	1215241	1216347	1107	+	NA	flagellar hook-length control protein FliK	NA	NA	NA
RPPS3_11060	1216361	1217647	1287	-	NA	membrane protein	NA	COG3174	[S] Function unknown
RPPS3_11070	1218117	1218272	156	+	NA	hypothetical protein	NA	NA	NA
RPPS3_11080	1218364	1221378	3015	+	NA	pyruvate, phosphate dikinase	K01006	COG0574	[G] Carbohydrate transport and metabolism
RPPS3_11090	1221699	1223129	1431	+	NA	hydrolase	NA	COG3773	[D] Cell cycle control, cell division, chromosome partitioning
RPPS3_11100	1223460	1224335	876	-	NA	nicotinate-nucleotide diphosphorylase (carboxylating)	K00767	COG0157	[H] Coenzyme transport and metabolism
RPPS3_11110	1224350	1225963	1614	-	NA	L-aspartate oxidase	K00278	COG0029	[H] Coenzyme transport and metabolism
RPPS3_11120	1226057	1227169	1113	-	NA	quinolinate synthetase	K03517	COG0379	[H] Coenzyme transport and metabolism
RPPS3_11130	1227520	1228506	987	+	NA	acryloyl-CoA reductase AcuI/YhdH	K19745	COG0604	[C] Energy production and conversion
RPPS3_11140	1228621	1229205	585	+	NA	hypothetical protein containing TonB-dependent receptor, beta-barrel	NA	NA	NA
RPPS3_11150	1229240	1231921	2682	-	NA	membrane protein	NA	COG5373	[S] Function unknown
RPPS3_11160	1231973	1232968	996	-	NA	NAD regulator	NA	COG1057	[H] Coenzyme transport and metabolism
RPPS3_11170	1232965	1233471	507	-	NA	protein-tyrosine-phosphatase	NA	COG5350	[R] General function prediction only
RPPS3_11180	1233538	1234155	618	-	NA	hydrolase	K06952	COG3810	NA
RPPS3_11190	1234330	1234500	171	+	NA	hypothetical protein	NA	NA	NA
RPPS3_11200	1234508	1235164	657	-	tag	DNA-3-methyladenine glycosylase	K01246	COG2818	[L] Replication, recombination and repair
RPPS3_11210	1235161	1236042	882	-	NA	folate-binding protein	K06980	COG0354	[O] Posttranslational modification, protein turnover, chaperones
RPPS3_11220	1236190	1237524	1335	+	pyrC	dihydroorotase	K01465	COG0044	[F] Nucleotide transport and metabolism
RPPS3_11230	1238013	1238168	156	+	NA	hypothetical protein	NA	NA	NA
RPPS3_11240	1238189	1238452	264	-	NA	hypothetical protein	NA	NA	NA
RPPS3_11250	1238583	1238960	378	-	NA	TIGR02301 family protein	NA	COG5451	[S] Function unknown
RPPS3_11260	1239023	1239466	444	-	NA	NUDIX hydrolase	NA	COG2005	[K] Transcription
RPPS3_11270	1239463	1239960	498	-	NA	hypothetical protein	NA	NA	NA
RPPS3_11280	1240022	1240795	774	+	NA	gifsy-2 prophage protein	NA	COG2135	[O] Posttranslational modification, protein turnover, chaperones
RPPS3_11290	1240904	1242331	1428	-	NA	D-2-hydroxyacid dehydrogenase	NA	COG0277	[C] Energy production and conversion
RPPS3_11300	1242451	1243449	999	-	NA	translation factor Sua5	K07566	COG0009	[J] Translation, ribosomal structure and biogenesis
RPPS3_11310	1243683	1244585	903	+	NA	AraC family transcriptional regulator	K07506	COG2207	[K] Transcription
RPPS3_11320	1244711	1245997	1287	+	NA	MFS transporter	NA	COG2223	[P] Inorganic ion transport and metabolism
RPPS3_11330	1245990	1246892	903	+	NA	GntR family transcriptional regulator	NA	COG3618	[R] General function prediction only
RPPS3_11340	1247202	1247858	657	-	NA	hypothetical protein	NA	NA	NA
RPPS3_11350	1248211	1249545	1335	+	NA	curlin	NA	NA	NA
RPPS3_11360	1249659	1249979	321	+	NA	hypothetical protein	NA	NA	NA
RPPS3_11370	1249976	1250467	492	+	csgB	minor curlin subunit	NA	NA	NA
RPPS3_11380	1250464	1250880	417	+	NA	curli assembly protein CsgF	K04338	NA	NA
RPPS3_11390	1250932	1251873	942	+	csgG	curli production assembly protein CsgG	K06214	COG1462	[M] Cell wall/membrane/envelope biogenesis
RPPS3_11400	1251876	1252670	795	+	NA	lytic transglycosylase	NA	COG5283	[X] Mobilome: prophages, transposons
RPPS3_11410	1252714	1252992	279	-	NA	hypothetical protein	NA	NA	NA
RPPS3_11420	1253774	1255165	1392	+	NA	methyl-accepting chemotaxis protein	K03406	COG0840	[N] Cell motility
RPPS3_11430	1255289	1255549	261	+	NA	hypothetical protein	NA	NA	NA
RPPS3_11440	1255791	1256375	585	+	NA	Crp/Fnr family transcriptional regulator	K01420	COG0664	[T] Signal transduction mechanisms
RPPS3_11450	1256491	1256679	189	+	NA	membrane protein	NA	NA	NA
RPPS3_11460	1256755	1257126	372	+	NA	carboxymuconolactone decarboxylase	NA	COG0599	[R] General function prediction only
RPPS3_11470	1257261	1258340	1080	+	ribB	3,4-dihydroxy-2-butanone-4-phosphate synthase	K14652	COG0108	[H] Coenzyme transport and metabolism
RPPS3_11480	1258401	1259615	1215	+	NA	acyl-CoA dehydrogenase	K00252	COG1960	[I] Lipid transport and metabolism
RPPS3_11490	1259805	1260737	933	+	NA	MBL fold metallo-hydrolase	NA	COG0607	[P] Inorganic ion transport and metabolism
RPPS3_11500	1260750	1262501	1752	-	NA	chemotaxis protein	K03406	COG0840	[N] Cell motility
RPPS3_11510	1262698	1263444	747	+	NA	transcriptional regulator	NA	COG0217	[K] Transcription
RPPS3_11520	1263490	1263795	306	-	NA	hypothetical protein	NA	NA	NA
RPPS3_11530	1263986	1264516	531	+	ruvC	holliday junction resolvase	K01159	COG0817	[L] Replication, recombination and repair
RPPS3_11540	1264797	1265414	618	+	ruvA	holliday junction DNA helicase RuvA	K03550	COG0632	[L] Replication, recombination and repair
RPPS3_11550	1265411	1265836	426	+	NA	cytidine deaminase	K01489	COG0295	[F] Nucleotide transport and metabolism
RPPS3_11560	1266008	1267057	1050	+	ruvB	holliday junction DNA helicase RuvB	K03551	COG2255	[L] Replication, recombination and repair
RPPS3_11570	1267065	1267529	465	+	NA	tol-pal system-associated acyl-CoA thioesterase	K07107	COG0824	[I] Lipid transport and metabolism
RPPS3_11580	1267629	1268939	1311	+	ndh	pyridine nucleotide-disulfide oxidoreductase	K03885	COG1252	[C] Energy production and conversion
RPPS3_11590	1269086	1270294	1209	+	NA	membrane protein	NA	COG4645	[S] Function unknown
RPPS3_11600	1270352	1270819	468	+	NA	hypothetical protein	K09958	COG3558	[S] Function unknown
RPPS3_11610	1270838	1271383	546	+	NA	TetR family transcriptional regulator	NA	COG1309	[K] Transcription
RPPS3_11620	1271643	1272047	405	+	NA	RNA polymerase sigma-70 factor, ECF subfamily	NA	COG4941	[K] Transcription
RPPS3_11630	1272044	1273312	1269	+	NA	hypothetical protein	K03088	COG1595	[K] Transcription
RPPS3_11640	1273333	1274121	789	-	NA	3-oxoacyl-ACP reductase	NA	COG1028	[I] Lipid transport and metabolism
RPPS3_11650	1274332	1274508	177	+	NA	hypothetical protein	NA	NA	NA
RPPS3_11660	1274580	1274681	102	-	NA	hypothetical protein	NA	NA	NA
RPPS3_11670	1275015	1275431	417	+	NA	transcription initiation protein	NA	COG3795	[S] Function unknown
RPPS3_11680	1275555	1276259	705	+	NA	TetR family transcriptional regulator	NA	COG1309	[K] Transcription
RPPS3_11690	1276402	1276869	468	+	NA	hypothetical protein	NA	NA	NA
RPPS3_11700	1277019	1277486	468	+	NA	alkylhydroperoxidase	NA	COG2128	[P] Inorganic ion transport and metabolism
RPPS3_11710	1277560	1278375	816	+	NA	RNA polymerase sigma factor SigJ	K03088	COG1595	[K] Transcription
RPPS3_11720	1278682	1279392	711	+	tolQ	tol-pal system subunit TolQ	K03562	COG0811	[U] Intracellular trafficking, secretion, and vesicular transport
RPPS3_11730	1279493	1279900	408	+	tolR	biopolymer transporter ExbD	K03560	COG0848	[U] Intracellular trafficking, secretion, and vesicular transport
RPPS3_11740	1279951	1280934	984	+	tolA	cell envelope integrity/translocation protein TolA	NA	COG3170	[N] Cell motility
RPPS3_11750	1281005	1282339	1335	+	tolB	protein TolB	K03641	COG0823	[U] Intracellular trafficking, secretion, and vesicular transport
RPPS3_11760	1282500	1284830	2331	+	NA	diguanylate cyclase	NA	COG0745	[T] Signal transduction mechanisms
RPPS3_11770	1285076	1285765	690	+	NA	hypothetical protein	NA	COG3916	[T] Signal transduction mechanisms
RPPS3_11780	1286089	1286586	498	+	NA	peptidoglycan-associated lipoprotein	K03640	COG2885	[M] Cell wall/membrane/envelope biogenesis
RPPS3_11790	1286742	1287758	1017	+	NA	tol-pal system protein YbgF	NA	COG1729	[R] General function prediction only
RPPS3_11800	1287812	1288852	1041	+	NA	tRNA(Ile)-lysidine synthetase	K04075	COG0037	[J] Translation, ribosomal structure and biogenesis
RPPS3_11810	1289083	1290999	1917	+	ftsH	cell division protein FtsH	K03798	COG0465	[O] Posttranslational modification, protein turnover, chaperones
RPPS3_11820	1291132	1291881	750	+	NA	branched-chain amino acid ABC transporter permease	NA	COG1296	[E] Amino acid transport and metabolism
RPPS3_11830	1291878	1292195	318	+	NA	branched-chain amino acid ABC transporter	NA	COG4541	[S] Function unknown
RPPS3_11840	1292383	1293057	675	+	NA	TetR family transcriptional regulator	NA	COG1309	[K] Transcription
RPPS3_11850	1293181	1294674	1494	+	glcD	glycolate dehydrogenase, subunit GlcD	K00104	COG0277	[C] Energy production and conversion
RPPS3_11860	1294846	1296087	1242	+	glcE	glycolate dehydrogenase, FAD-binding subunit GlcE	K11472	COG0277	[C] Energy production and conversion
RPPS3_11870	1296084	1297397	1314	+	glcF	glycolate dehydrogenase, iron-sulfur subunit GlcF	K11473	COG0247	[C] Energy production and conversion
RPPS3_11880	1297472	1298395	924	+	NA	translation initiation factor 2	NA	NA	NA
RPPS3_11890	1298816	1299787	972	+	NA	hypothetical protein	NA	NA	NA
RPPS3_11900	1300052	1301812	1761	-	NA	ABC transporter ATP-binding protein	K02471	COG4178	[R] General function prediction only
RPPS3_11910	1302085	1303749	1665	+	ictP	lactate permease	K03303	COG1620	[C] Energy production and conversion
RPPS3_11920	1303892	1304308	417	+	NA	hypothetical protein	NA	COG3187	[O] Posttranslational modification, protein turnover, chaperones
RPPS3_11930	1304311	1305816	1506	-	NA	FAD-dependent oxidoreductase	NA	COG1233	[Q] Secondary metabolites biosynthesis, transport and catabolism
RPPS3_11940	1305929	1307122	1194	-	NA	hypothetical protein	NA	NA	NA
RPPS3_11950	1307337	1308980	1644	-	groEL	heat shock protein 60 family chaperone GroEL	K04077	COG0459	[O] Posttranslational modification, protein turnover, chaperones
RPPS3_11960	1309020	1309316	297	-	groES	molecular chaperone GroES	K04078	COG0234	[O] Posttranslational modification, protein turnover, chaperones
RPPS3_11970	1309614	1310129	516	+	NA	hypothetical protein	NA	NA	NA
RPPS3_11980	1310171	1311379	1209	+	NA	MFS transporter	NA	COG3104	[E] Amino acid transport and metabolism
RPPS3_11990	1311395	1312186	792	-	cheZ	chemotaxis protein CheZ	K03414	COG3143	[N] Cell motility
RPPS3_12000	1312487	1313275	789	+	NA	ErfK/YbiS/YcfS/YnhG protein family	NA	COG3087	[D] Cell cycle control, cell division, chromosome partitioning
RPPS3_12010	1313360	1314235	876	-	NA	ABC transporter substrate-binding protein	K09945	COG3416	[S] Function unknown
RPPS3_12020	1314334	1315227	894	-	NA	hypothetical protein	K03478	COG3394	[S] Function unknown
RPPS3_12030	1315224	1316267	1044	-	NA	bactoprenol glucosyl transferase	NA	COG3152	[S] Function unknown
RPPS3_12040	1316360	1317337	978	-	hisG	ATP phosphoribosyltransferase	K00765	COG0040	[E] Amino acid transport and metabolism
RPPS3_12050	1317334	1318482	1149	-	NA	ATP phosphoribosyltransferase regulatory subunit	K02502	COG3705	[E] Amino acid transport and metabolism
RPPS3_12060	1319047	1319796	750	-	rsmE	16S rRNA (uracil1498-N3)-methyltransferase	K09761	COG1385	[J] Translation, ribosomal structure and biogenesis
RPPS3_12070	1320171	1320701	531	+	NA	hypothetical protein	NA	NA	NA
RPPS3_12080	1320698	1321648	951	+	ubiA	4-hydroxybenzoate octaprenyltransferase	K03179	COG0382	[H] Coenzyme transport and metabolism
RPPS3_12090	1321685	1322209	525	-	NA	hypothetical protein	NA	NA	NA
RPPS3_12100	1322562	1323905	1344	+	NA	modulator protein	K03592	COG0312	[R] General function prediction only
RPPS3_12110	1323892	1324707	816	+	NA	3'(2'),5'-bisphosphate nucleotidase CysQ	K01092	COG0483	[G] Carbohydrate transport and metabolism
RPPS3_12120	1324745	1324993	249	+	NA	inositol monophosphatase	NA	COG0483	[G] Carbohydrate transport and metabolism
RPPS3_12130	1325063	1326367	1305	+	NA	3-deoxy-D-manno-octulosonic acid transferase	K02527	COG1519	[M] Cell wall/membrane/envelope biogenesis
RPPS3_12140	1326360	1327382	1023	+	lpxK	tetraacyldisaccharide 4'-kinase	K00912	COG1663	[M] Cell wall/membrane/envelope biogenesis
RPPS3_12150	1327392	1327619	228	-	NA	hypothetical protein	NA	COG3908	[S] Function unknown
RPPS3_12160	1327764	1329377	1614	-	xseA	exodeoxyribonuclease VII large subunit	K03601	COG1570	[L] Replication, recombination and repair
RPPS3_12170	1329495	1330484	990	+	NA	lysophospholipase	NA	COG2267	[I] Lipid transport and metabolism
RPPS3_12180	1330481	1331032	552	+	NA	hypothetical protein	NA	NA	NA
RPPS3_12190	1331035	1331337	303	+	NA	hypothetical protein	NA	COG1733	[K] Transcription
RPPS3_12200	1331495	1332778	1284	+	garS	phosphoribosylamine--glycine ligase	K01945	COG0151	[F] Nucleotide transport and metabolism
RPPS3_12210	1332930	1333838	909	+	NA	fluoroacetate dehalogenase	K01561	COG0596	[H] Coenzyme transport and metabolism
RPPS3_12220	1333822	1334268	447	-	NA	tRNA-specific adenosine deaminase	NA	COG0590	[J] Translation, ribosomal structure and biogenesis
RPPS3_12230	1334435	1336567	2133	+	NA	pseudouridine synthase	K06178	COG1187	[J] Translation, ribosomal structure and biogenesis
RPPS3_12240	1336757	1337320	564	+	NA	DNA methyltransferase	K08316	COG0742	[J] Translation, ribosomal structure and biogenesis
RPPS3_12250	1337466	1338488	1023	-	yfcB	ribosomal protein L3 N(5)-glutamine methyltransferase	K07320	COG2890	[J] Translation, ribosomal structure and biogenesis
RPPS3_12260	1338488	1338955	468	-	moaE	molybdenum cofactor biosynthesis protein MoaE	K03635	COG0314	[H] Coenzyme transport and metabolism
RPPS3_12270	1338982	1339233	252	-	moaD	molybdopterin synthase sulfur carrier subunit	K03636	COG1977	[H] Coenzyme transport and metabolism
RPPS3_12280	1339230	1339856	627	-	pgsA	CDP-diacylglycerol--glycerol-3-phosphate 3-phosphatidyltransferase	K08744	COG0558	[I] Lipid transport and metabolism
RPPS3_12290	1339996	1342098	2103	-	uvrC	excinuclease ABC subunit C	K03703	COG0322	[L] Replication, recombination and repair
RPPS3_12300	1342409	1343032	624	+	NA	membrane protein	K16079	COG3659	[M] Cell wall/membrane/envelope biogenesis
RPPS3_12310	1343679	1343894	216	-	cspA	cold-shock protein	K03704	COG1278	[K] Transcription
RPPS3_12320	1344168	1345025	858	-	NA	lactate dehydrogenase	K07115	COG2961	[J] Translation, ribosomal structure and biogenesis
RPPS3_12330	1345318	1345713	396	+	NA	two-component system response regulator	K03413	COG0784	[T] Signal transduction mechanisms
RPPS3_12340	1345798	1346193	396	-	NA	thioesterase	NA	COG5496	[R] General function prediction only
RPPS3_12350	1346362	1346565	204	-	NA	tautomerase	K01821	COG1942	[Q] Secondary metabolites biosynthesis, transport and catabolism
RPPS3_12360	1346789	1348318	1530	-	NA	histidine--tRNA ligase	K01892	COG0124	[J] Translation, ribosomal structure and biogenesis
RPPS3_12370	1348533	1349879	1347	+	NA	aspartate aminotransferase family protein	K00822	COG0161	[H] Coenzyme transport and metabolism
RPPS3_12380	1349976	1351532	1557	+	NA	diguanylate phosphodiesterase	K13593	COG2200	[T] Signal transduction mechanisms
RPPS3_12390	1351545	1352399	855	+	NA	haloacid dehalogenase	NA	COG0647	[F] Nucleotide transport and metabolism
RPPS3_12400	1352432	1354516	2085	-	NA	membrane protein	NA	COG1572	[O] Posttranslational modification, protein turnover, chaperones
RPPS3_12410	1354645	1357470	2826	-	NA	LytTR family transcriptional regulator	NA	NA	NA
RPPS3_12420	1357467	1358399	933	-	NA	putative conserved membrane protein	NA	COG2152	[G] Carbohydrate transport and metabolism
RPPS3_12430	1358399	1359403	1005	-	NA	ATPase AAA	K03924	COG0714	[R] General function prediction only
RPPS3_12440	1359637	1360248	612	+	NA	hypothetical protein	K09986	COG3816	[S] Function unknown
RPPS3_12450	1360245	1360922	678	+	NA	coenzyme A pyrophosphatase	NA	COG0494	[V] Defense mechanisms
RPPS3_12460	1360919	1361182	264	+	NA	hypothetical protein	NA	NA	NA
RPPS3_12470	1361179	1362435	1257	+	NA	poly(A) polymerase	K00970	COG0617	[J] Translation, ribosomal structure and biogenesis
RPPS3_12480	1362565	1362792	228	-	NA	hypothetical protein	NA	COG5475	[S] Function unknown
RPPS3_12490	1362871	1363503	633	-	NA	7-carboxy-7-deazaguanine synthase	NA	COG0602	[R] General function prediction only
RPPS3_12500	1363516	1363971	456	-	NA	tRNA methyltransferase	K03216	COG0219	[J] Translation, ribosomal structure and biogenesis
RPPS3_12510	1364149	1364775	627	+	NA	ubiquinol-cytochrome c reductase iron-sulfur subunit	K00411	COG0723	[C] Energy production and conversion
RPPS3_12520	1364816	1366882	2067	+	NA	cytochrome c	K00412	COG1290	[C] Energy production and conversion
RPPS3_12530	1367039	1367713	675	+	NA	carboxymethylenebutenolidase	K01061	COG0412	[Q] Secondary metabolites biosynthesis, transport and catabolism
RPPS3_12540	1367804	1368028	225	+	NA	hypothetical protein	NA	NA	NA
RPPS3_12550	1368175	1368951	777	-	fixR	oxidoreductase	NA	COG1028	[I] Lipid transport and metabolism
RPPS3_12560	1368948	1369586	639	-	pdxH	pyridoxine/pyridoxamine 5'-phosphate oxidase	K00275	COG0259	[H] Coenzyme transport and metabolism
RPPS3_12570	1369710	1370120	411	+	NA	hypothetical protein	NA	COG4520	[M] Cell wall/membrane/envelope biogenesis
RPPS3_12580	1370240	1371208	969	+	NA	molecular chaperone DnaJ	NA	COG0484	[O] Posttranslational modification, protein turnover, chaperones
RPPS3_12590	1371607	1372428	822	+	NA	enoyl-[acyl-carrier-protein] reductase	K00208	COG0623	[I] Lipid transport and metabolism
RPPS3_12600	1372579	1373172	594	+	NA	phosphoglycerate kinase	K15634	COG0406	[G] Carbohydrate transport and metabolism
RPPS3_12610	1373277	1374365	1089	+	aroC	chorismate synthase	K01736	COG0082	[E] Amino acid transport and metabolism
RPPS3_12620	1374473	1375672	1200	+	NA	adenylate cyclase	K01768	COG2114	[T] Signal transduction mechanisms
RPPS3_12630	1376072	1376377	306	-	NA	ATP-dependent Clp protease adapter protein ClpS 1	K06891	COG2127	[O] Posttranslational modification, protein turnover, chaperones
RPPS3_12640	1376613	1377449	837	+	NA	vWFA-like protein with metal ion dependent adhesion motif (MIDAS)	NA	COG2304	[R] General function prediction only
RPPS3_12650	1377578	1378729	1152	-	NA	alcohol dehydrogenase	K13954	COG1454	[C] Energy production and conversion
RPPS3_12660	1378917	1380437	1521	-	NA	aldehyde dehydrogenase	K00138	COG1012	[C] Energy production and conversion
RPPS3_12670	1380678	1382567	1890	+	NA	sigma-54-dependent Fis family transcriptional regulator	NA	COG4091	[E] Amino acid transport and metabolism
RPPS3_12680	1382835	1384232	1398	-	NA	carotenoid oxygenase	K11159	COG3670	[Q] Secondary metabolites biosynthesis, transport and catabolism
RPPS3_12690	1384265	1385641	1377	-	NA	hypothetical protein	NA	COG3864	[R] General function prediction only
RPPS3_12700	1385634	1386743	1110	-	NA	hypothetical protein	NA	COG0714	[R] General function prediction only
RPPS3_12710	1386762	1387808	1047	-	NA	hypothetical protein	NA	NA	NA
RPPS3_12720	1387991	1388986	996	-	NA	alpha/beta hydrolase	NA	COG0596	[H] Coenzyme transport and metabolism
RPPS3_12730	1389212	1390717	1506	-	NA	hypothetical protein	NA	COG5476	[R] General function prediction only
RPPS3_12740	1390862	1392514	1653	-	NA	ABC transporter-like	K02031	COG0444	[E] Amino acid transport and metabolism
RPPS3_12750	1392585	1393475	891	-	NA	peptide ABC transporter permease	K02034	COG1173	[E] Amino acid transport and metabolism
RPPS3_12760	1393489	1394430	942	-	NA	peptide ABC transporter	K02033	COG0601	[E] Amino acid transport and metabolism
RPPS3_12770	1394595	1395725	1131	-	NA	carboxypeptidase	K01295	COG0624	[E] Amino acid transport and metabolism
RPPS3_12780	1395977	1397590	1614	+	NA	ABC transporter substrate-binding protein	K02035	COG0747	[E] Amino acid transport and metabolism
RPPS3_12790	1397937	1398605	669	-	NA	FrnE protein	NA	COG2761	[O] Posttranslational modification, protein turnover, chaperones
RPPS3_12800	1398616	1399341	726	-	NA	hypothetical protein	NA	COG0300	[R] General function prediction only
RPPS3_12810	1399384	1399812	429	+	NA	transcriptional regulator, HxlR family	NA	COG1733	[K] Transcription
RPPS3_12820	1400104	1400739	636	-	NA	hypothetical protein	NA	NA	NA
RPPS3_12830	1401223	1402239	1017	+	NA	histidine kinase	NA	COG0618	[F] Nucleotide transport and metabolism
RPPS3_12840	1402294	1403085	792	-	NA	hypothetical protein	NA	NA	NA
RPPS3_12850	1403114	1404046	933	-	NA	CHAD domain-containing protein	NA	COG3025	[P] Inorganic ion transport and metabolism
RPPS3_12860	1404169	1404492	324	-	NA	hypothetical protein	NA	NA	NA
RPPS3_12870	1404761	1406584	1824	+	iorA	indolepyruvate ferredoxin oxidoreductase subunit alpha	K00179	COG4231	[C] Energy production and conversion
RPPS3_12880	1406581	1407525	945	+	NA	pyruvate ferredoxin oxidoreductase	K00180	COG1014	[C] Energy production and conversion
RPPS3_12890	1407522	1408685	1164	+	oorA	2-oxoglutarate ferredoxin oxidoreductase subunit alpha	K00174	COG0674	[C] Energy production and conversion
RPPS3_12900	1408687	1409517	831	+	oorB	2-oxoglutarate ferredoxin oxidoreductase subunit beta	K00175	COG1013	[C] Energy production and conversion
RPPS3_12910	1409532	1410092	561	+	NA	pyruvate ferredoxin oxidoreductase	K00177	COG1014	[C] Energy production and conversion
RPPS3_12920	1410117	1411451	1335	+	NA	phenylacetate--CoA ligase	K01912	COG1541	[H] Coenzyme transport and metabolism
RPPS3_12930	1411616	1412536	921	+	NA	ABC transporter permease	K01997	COG0559	[E] Amino acid transport and metabolism
RPPS3_12940	1412538	1413683	1146	+	NA	ABC transporter permease	K01998	COG0559	[E] Amino acid transport and metabolism
RPPS3_12950	1413680	1414441	762	+	NA	ABC transporter ATP-binding protein	K01995	COG0411	[E] Amino acid transport and metabolism
RPPS3_12960	1414446	1415195	750	+	NA	ABC transporter ATP-binding protein	K01996	COG0410	[E] Amino acid transport and metabolism
RPPS3_12970	1415179	1416879	1701	+	NA	long-chain-fatty-acid--CoA ligase	K01897	COG0318	[I] Lipid transport and metabolism
RPPS3_12980	1416917	1418122	1206	+	NA	leucine-binding protein (LBP)	NA	COG0471	[G] Carbohydrate transport and metabolism
RPPS3_12990	1418301	1419497	1197	-	NA	acyl-CoA dehydrogenase	NA	COG1960	[I] Lipid transport and metabolism
RPPS3_13000	1419516	1420652	1137	-	NA	acyl-CoA dehydrogenase	NA	COG2025	[C] Energy production and conversion
RPPS3_13010	1420656	1421504	849	-	NA	enoyl-CoA hydratase	K01692	COG1024	[I] Lipid transport and metabolism
RPPS3_13020	1421829	1422626	798	+	exbB	tonB-system energizer ExbB	K03561	COG0811	[U] Intracellular trafficking, secretion, and vesicular transport
RPPS3_13030	1422631	1423068	438	+	exbD	tonB system transport protein ExbD	K03559	COG0848	[U] Intracellular trafficking, secretion, and vesicular transport
RPPS3_13040	1423065	1423937	873	+	NA	cell envelope biogenesis protein TonB	K03832	COG0810	[M] Cell wall/membrane/envelope biogenesis
RPPS3_13050	1423957	1425465	1509	-	NA	AMP-dependent synthetase	NA	COG1309	[K] Transcription
RPPS3_13060	1425792	1426979	1188	+	NA	late embryogenesis abundant protein	NA	NA	NA
RPPS3_13070	1426995	1427603	609	+	NA	hypothetical protein	NA	NA	NA
RPPS3_13080	1427587	1427982	396	+	NA	hypothetical protein	NA	NA	NA
RPPS3_13090	1427979	1428692	714	+	NA	hypothetical protein	NA	NA	NA
RPPS3_13100	1428698	1428856	159	+	NA	hypothetical protein	NA	NA	NA
RPPS3_13110	1428984	1429871	888	+	rbn	inner membrane protein YihY, formerly thought to be RNase BN	K07058	COG1295	[S] Function unknown
RPPS3_13120	1429868	1430794	927	-	NA	DNA-binding response regulator	NA	COG0745	[T] Signal transduction mechanisms
RPPS3_13130	1430784	1434179	3396	-	NA	hybrid sensor histidine kinase/response regulator	NA	COG0745	[T] Signal transduction mechanisms
RPPS3_13140	1434409	1435671	1263	+	NA	urea ABC transporter substrate-binding protein	K11959	COG0683	[E] Amino acid transport and metabolism
RPPS3_13150	1435834	1436760	927	+	NA	urea ABC transporter permease subunit UrtB	K11960	COG0559	[E] Amino acid transport and metabolism
RPPS3_13160	1436775	1437926	1152	+	NA	urea ABC transporter permease subunit UrtC	K11961	COG4177	[E] Amino acid transport and metabolism
RPPS3_13170	1437937	1438692	756	+	NA	ABC transporter ATP-binding protein	K11962	COG4674	[R] General function prediction only
RPPS3_13180	1438840	1439529	690	+	NA	ABC transporter ATP-binding protein	K11963	COG0410	[E] Amino acid transport and metabolism
RPPS3_13190	1439566	1440795	1230	+	fmdA	formamidase	K01455	COG2421	[C] Energy production and conversion
RPPS3_13200	1440975	1441319	345	+	fmdB	FmdB family transcriptional regulator	NA	COG2331	[R] General function prediction only
RPPS3_13210	1441436	1442233	798	-	cobV	adenosylcobinamide-GDP ribazoletransferase	K02233	COG0368	[H] Coenzyme transport and metabolism
RPPS3_13220	1442478	1442834	357	+	NA	hypothetical protein	NA	NA	NA
RPPS3_13230	1443094	1445838	2745	+	NA	carbonate dehydratase	NA	COG1652	[S] Function unknown
RPPS3_13240	1445929	1446834	906	+	NA	universal stress protein	NA	COG0589	[T] Signal transduction mechanisms
RPPS3_13250	1446930	1448525	1596	+	NA	FAD-linked oxidase	K00803	COG0479	[C] Energy production and conversion
RPPS3_13260	1448497	1448961	465	-	NA	hypothetical protein	NA	NA	NA
RPPS3_13270	1449194	1449469	276	+	NA	hypothetical protein	NA	NA	NA
RPPS3_13280	1449669	1451285	1617	+	fliF	flagellar M-ring protein FliF	K02409	COG1766	[N] Cell motility
RPPS3_13290	1451292	1452380	1089	+	fliG	flagellar motor switch protein FliG	K02410	COG1536	[N] Cell motility
RPPS3_13300	1452380	1453006	627	+	NA	flagellar assembly protein FliH	K02411	COG1317	[N] Cell motility
RPPS3_13310	1453024	1453371	348	+	fliY	flagellar motor switch protein FliN	K02417	COG1886	[N] Cell motility
RPPS3_13320	1453419	1454798	1380	+	flbD	sigma-54-dependent Fis family transcriptional regulator	NA	COG0673	[R] General function prediction only
RPPS3_13330	1454982	1455137	156	-	NA	hypothetical protein	NA	NA	NA
RPPS3_13340	1455359	1456468	1110	+	NA	ATP-binding protein	K01144	COG0507	[L] Replication, recombination and repair
RPPS3_13350	1456727	1457515	789	-	NA	methyltransferase	NA	COG2226	[H] Coenzyme transport and metabolism
RPPS3_13360	1457703	1458230	528	+	NA	DNA starvation/stationary phase protection protein	K04047	COG0783	[P] Inorganic ion transport and metabolism
RPPS3_13370	1458477	1459001	525	-	NA	cupin domain-containing protein	NA	COG4297	[S] Function unknown
RPPS3_13380	1459234	1460427	1194	-	carA	carbamoyl phosphate synthase small subunit	K01956	COG0505	[E] Amino acid transport and metabolism
RPPS3_13390	1460576	1461280	705	+	NA	alpha/beta hydrolase	NA	COG0596	[H] Coenzyme transport and metabolism
RPPS3_13400	1461440	1461895	456	+	NA	aspartyl-tRNA amidotransferase subunit B	K09117	COG1610	[S] Function unknown
RPPS3_13410	1462106	1463686	1581	-	NA	inner membrane component of tripartite multidrug resistance system	K03446	COG0477	[G] Carbohydrate transport and metabolism
RPPS3_13420	1463697	1464695	999	-	NA	membrane fusion component of tripartite multidrug resistance system	K03543	COG1566	[V] Defense mechanisms
RPPS3_13430	1465332	1466180	849	+	NA	membrane protein	NA	COG5473	[S] Function unknown
RPPS3_13440	1466208	1466735	528	-	NA	transcriptional regulator, ArsR family	NA	COG0640	[K] Transcription
RPPS3_13450	1466981	1467568	588	+	NA	hypothetical protein	NA	NA	NA
RPPS3_13460	1467565	1468851	1287	-	NA	hypothetical protein	NA	NA	NA
RPPS3_13470	1469066	1469374	309	+	NA	hypothetical protein	NA	COG5473	[S] Function unknown
RPPS3_13480	1469402	1469929	528	-	NA	transcriptional regulator, ArsR family	NA	COG0640	[K] Transcription
RPPS3_13490	1469948	1470427	480	-	NA	ATPase	NA	COG0640	[K] Transcription
RPPS3_13500	1470420	1470734	315	-	NA	transcriptional regulator	NA	COG0346	[Q] Secondary metabolites biosynthesis, transport and catabolism
RPPS3_13510	1470864	1471481	618	+	NA	transporter	NA	COG1280	[E] Amino acid transport and metabolism
RPPS3_13520	1471618	1472403	786	-	NA	N-formylglutamate amidohydrolase	NA	COG3931	[E] Amino acid transport and metabolism
RPPS3_13530	1472568	1472972	405	+	NA	hypothetical protein	NA	COG2105	[R] General function prediction only
RPPS3_13540	1472989	1473231	243	-	NA	hypothetical protein	NA	NA	NA
RPPS3_13550	1473585	1474259	675	+	NA	glyoxalase family protein	NA	COG0346	[Q] Secondary metabolites biosynthesis, transport and catabolism
RPPS3_13560	1474534	1476555	2022	+	dnaG	DNA primase	K02316	COG0358	[L] Replication, recombination and repair
RPPS3_13570	1476815	1478911	2097	+	rpoD	RNA polymerase sigma factor RpoD	K03086	COG0568	[K] Transcription
RPPS3_13580	1478983	1479261	279	+	NA	hypothetical protein	NA	NA	NA
RPPS3_13590	1479489	1479695	207	-	NA	hypothetical protein	NA	NA	NA
RPPS3_13600	1479728	1480051	324	-	NA	transcriptional regulator	NA	COG3093	[V] Defense mechanisms
RPPS3_13610	1480084	1481310	1227	-	NA	transcriptional regulator NfxB	NA	NA	NA
RPPS3_13620	1482090	1483181	1092	+	NA	ATPase	NA	COG0745	[T] Signal transduction mechanisms
RPPS3_13630	1483422	1485185	1764	+	NA	diguanylate cyclase	NA	COG0745	[T] Signal transduction mechanisms
RPPS3_13640	1485436	1486287	852	-	NA	short-chain dehydrogenase	NA	COG0300	[R] General function prediction only
RPPS3_13650	1486476	1487591	1116	-	NA	beta-ketoacyl-ACP synthase III	K16872	COG0332	[I] Lipid transport and metabolism
RPPS3_13660	1487891	1488238	348	+	NA	cupin	K11312	COG3837	[S] Function unknown
RPPS3_13670	1488455	1489408	954	+	NA	restriction system protein	NA	COG1520	[M] Cell wall/membrane/envelope biogenesis
RPPS3_13680	1489583	1490146	564	+	pfpI	protease	K05520	COG0693	[R] General function prediction only
RPPS3_13690	1490342	1490713	372	-	NA	hypothetical protein	NA	NA	NA
RPPS3_13700	1490940	1491758	819	+	NA	lytic transglycosylase	NA	COG2951	[M] Cell wall/membrane/envelope biogenesis
RPPS3_13710	1491789	1492502	714	-	NA	flagellar basal body rod modification protein FlgD	K02389	COG1843	[N] Cell motility
RPPS3_13720	1492515	1494107	1593	-	NA	flagellar hook-length control protein	K10565	COG3144	[N] Cell motility
RPPS3_13730	1494408	1495613	1206	+	trmU	tRNA 2-thiouridine(34) synthase MnmA	K00566	COG0482	[J] Translation, ribosomal structure and biogenesis
RPPS3_13740	1495633	1496271	639	+	NA	SAM-dependent methyltransferase	K00570	COG3963	[I] Lipid transport and metabolism
RPPS3_13750	1496317	1496655	339	+	NA	hypothetical protein	NA	NA	NA
RPPS3_13760	1497023	1498843	1821	-	NA	allophanate hydrolase	K01457	COG0154	[J] Translation, ribosomal structure and biogenesis
RPPS3_13770	1498843	1502391	3549	-	NA	urea carboxylase	K01941	COG0439	[I] Lipid transport and metabolism
RPPS3_13780	1502394	1503029	636	-	NA	urea carboxylase	K09967	COG3665	[S] Function unknown
RPPS3_13790	1503032	1503871	840	-	NA	urea carboxylase	K09967	COG3665	[S] Function unknown
RPPS3_13800	1503910	1504701	792	-	NA	lauroyl acyltransferase	K02049	COG1116	[P] Inorganic ion transport and metabolism
RPPS3_13810	1504698	1505516	819	-	NA	lipid kinase	K02050	COG0600	[P] Inorganic ion transport and metabolism
RPPS3_13820	1505551	1506621	1071	-	NA	lipid kinase	K02051	COG0715	[P] Inorganic ion transport and metabolism
RPPS3_13830	1506995	1507786	792	-	NA	enoyl-CoA hydratase	K15866	COG1024	[I] Lipid transport and metabolism
RPPS3_13840	1507907	1509466	1560	+	NA	fatty-acid--CoA ligase	NA	COG1309	[K] Transcription
RPPS3_13850	1509624	1510436	813	-	NA	IclR family transcriptional regulator	NA	COG1414	[K] Transcription
RPPS3_13860	1510682	1511542	861	+	NA	3-alpha,7-alpha, 12-alpha-trihydroxy-5-beta-cholest-24-enoyl-CoA hydratase	NA	COG1028	[I] Lipid transport and metabolism
RPPS3_13870	1511667	1512911	1245	+	NA	branched-chain amino acid ABC transporter substrate-binding protein	K01999	COG0683	[E] Amino acid transport and metabolism
RPPS3_13880	1512919	1513638	720	+	NA	ABC transporter ATP-binding protein	K01995	COG0411	[E] Amino acid transport and metabolism
RPPS3_13890	1513631	1514335	705	+	NA	ABC transporter ATP-binding protein	K01996	COG0410	[E] Amino acid transport and metabolism
RPPS3_13900	1514349	1515212	864	+	NA	ABC transporter permease	K01997	COG0559	[E] Amino acid transport and metabolism
RPPS3_13910	1515209	1516219	1011	+	NA	ABC transporter permease	K01998	COG0559	[E] Amino acid transport and metabolism
RPPS3_13920	1516247	1519405	3159	-	ybdE	cobalt-zinc-cadmium resistance protein CzcA, cation efflux system protein CusA	K07787	COG3696	[P] Inorganic ion transport and metabolism
RPPS3_13930	1519402	1520796	1395	-	NA	cation transporter	K07798	COG0845	[M] Cell wall/membrane/envelope biogenesis
RPPS3_13940	1520884	1521279	396	-	kpsC	capsular polysaccharide biosynthesis/export periplasmic protein WcbA, Capsular polysaccharide export system protein KpsC	NA	COG0845	[M] Cell wall/membrane/envelope biogenesis
RPPS3_13950	1521376	1521774	399	-	NA	hypothetical protein	NA	NA	NA
RPPS3_13960	1522318	1523262	945	+	NA	membrane protein	NA	COG0664	[T] Signal transduction mechanisms
RPPS3_13970	1523249	1525228	1980	+	NA	segregation protein B	K11717	COG0520	[E] Amino acid transport and metabolism
RPPS3_13980	1525388	1526335	948	+	cysE	serine acetyltransferase	K00640	COG1045	[E] Amino acid transport and metabolism
RPPS3_13990	1526525	1527631	1107	+	NA	methionine ABC transporter ATP-binding protein	K02071	COG1135	[E] Amino acid transport and metabolism
RPPS3_14000	1527621	1528289	669	+	NA	methionine ABC transporter permease	K02072	COG2011	[E] Amino acid transport and metabolism
RPPS3_14010	1528319	1529092	774	+	NA	metal ABC transporter substrate-binding protein	K02073	COG1464	[P] Inorganic ion transport and metabolism
RPPS3_14020	1529641	1530978	1338	-	NA	coenzyme F390 synthetase	K01912	COG1541	[H] Coenzyme transport and metabolism
RPPS3_14030	1531074	1531859	786	-	NA	methionine ABC transporter substrate-binding protein	K02073	COG1464	[P] Inorganic ion transport and metabolism
RPPS3_14040	1532111	1532302	192	-	NA	hypothetical protein	NA	NA	NA
RPPS3_14050	1533060	1533830	771	+	draT	NAD(+) ADP-ribosyltransferase	K05951	NA	NA
RPPS3_14060	1534021	1534551	531	-	NA	5-nitroimidazole antibiotic resistance protein	K07005	COG3467	[V] Defense mechanisms
RPPS3_14070	1534609	1535199	591	-	NA	AnfR protein, required for Mo- and V-independent nitrogenase	NA	COG3703	[P] Inorganic ion transport and metabolism
RPPS3_14080	1535196	1535888	693	-	NA	Fe-only nitrogenase accessory protein AnfO	NA	NA	NA
RPPS3_14090	1535971	1537356	1386	-	anfK	nitrogenase (iron-iron) beta chain	K02591	COG2710	[P] Inorganic ion transport and metabolism
RPPS3_14100	1537369	1537809	441	-	anfG	nitrogenase iron-iron protein delta chain	K00531	NA	NA
RPPS3_14110	1537822	1539390	1569	-	anfD	nitrogenase (iron-iron) alpha chain	K02586	COG2710	[P] Inorganic ion transport and metabolism
RPPS3_14120	1539439	1540266	828	-	anfH	nitrogenase reductase	K02588	COG1348	[P] Inorganic ion transport and metabolism
RPPS3_14130	1540790	1542475	1686	-	anfA	nitrogenase (iron-iron) transcriptional regulator	K02584	COG3604	[K] Transcription
RPPS3_14140	1542479	1543003	525	-	NA	hypothetical protein	NA	NA	NA
RPPS3_14150	1543175	1544005	831	-	NA	molybdenum storage protein subunit alpha	K00947	COG1608	[I] Lipid transport and metabolism
RPPS3_14160	1544015	1544827	813	-	NA	uridine monophosphate kinase	K00947	COG1608	[I] Lipid transport and metabolism
RPPS3_14170	1545121	1545936	816	-	NA	GntR family transcriptional regulator	NA	COG0456	[J] Translation, ribosomal structure and biogenesis
RPPS3_14180	1546273	1547313	1041	+	NA	peptide ABC transporter ATP-binding protein	K02031	COG0444	[E] Amino acid transport and metabolism
RPPS3_14190	1547310	1548359	1050	+	NA	peptide ABC transporter ATP-binding protein	K10823	COG4608	[E] Amino acid transport and metabolism
RPPS3_14200	1548350	1549903	1554	+	NA	peptide ABC transporter	K02035	COG0747	[E] Amino acid transport and metabolism
RPPS3_14210	1549944	1550912	969	+	NA	peptide ABC transporter	K02033	COG0601	[E] Amino acid transport and metabolism
RPPS3_14220	1550909	1551793	885	+	NA	diguanylate cyclase	K02034	COG1173	[E] Amino acid transport and metabolism
RPPS3_14230	1551820	1553535	1716	+	NA	acyl-CoA synthetase	K01897	COG0318	[I] Lipid transport and metabolism
RPPS3_14240	1553599	1556907	3309	+	NA	carbamoyl phosphate synthase large subunit	NA	COG0508	[C] Energy production and conversion
RPPS3_14250	1556940	1557893	954	+	NA	hypothetical protein	NA	NA	NA
RPPS3_14260	1557900	1558055	156	-	NA	hypothetical protein	NA	NA	NA
RPPS3_14270	1558194	1558802	609	+	norE	nitric oxide reductase activation protein NorE	K02164	COG1845	[C] Energy production and conversion
RPPS3_14280	1558924	1559076	153	+	NA	nitric oxide reductase activation protein NorF	NA	NA	NA
RPPS3_14290	1559189	1559641	453	+	norC	cytochrome c	K02305	COG2010	[C] Energy production and conversion
RPPS3_14300	1559679	1561025	1347	+	norB	nitric oxide reductase	K04561	COG3256	[P] Inorganic ion transport and metabolism
RPPS3_14310	1561082	1561894	813	+	norQ	cbbQ/NirQ/NorQ/GpvN family protein	K04748	COG0714	[R] General function prediction only
RPPS3_14320	1562039	1563949	1911	+	norD	protein norD	K02448	COG4548	[P] Inorganic ion transport and metabolism
RPPS3_14330	1563961	1564833	873	-	NA	inner membrane protein YfdC	NA	COG2116	[P] Inorganic ion transport and metabolism
RPPS3_14340	1564955	1565911	957	-	NA	hypothetical protein	NA	COG3693	[G] Carbohydrate transport and metabolism
RPPS3_14350	1566066	1567274	1209	-	NA	putative metal chaperone, involved in Zn homeostasis, GTPase of COG0523 family	NA	COG0803	[P] Inorganic ion transport and metabolism
RPPS3_14360	1567605	1569464	1860	+	ilvD	dihydroxy-acid dehydratase	K01687	COG0129	[E] Amino acid transport and metabolism
RPPS3_14370	1569584	1570387	804	-	NA	gamma-glutamyl-gamma-aminobutyrate hydrolase	K07010	COG2071	[E] Amino acid transport and metabolism
RPPS3_14380	1570456	1570599	144	-	NA	hypothetical protein	NA	NA	NA
RPPS3_14390	1570633	1572447	1815	+	NA	chloride channel protein	K03281	COG0038	[P] Inorganic ion transport and metabolism
RPPS3_14400	1572461	1574266	1806	-	NA	allophanate hydrolase	K01457	COG0154	[J] Translation, ribosomal structure and biogenesis
RPPS3_14410	1574263	1575009	747	-	NA	GntR family transcriptional regulator	NA	COG0456	[J] Translation, ribosomal structure and biogenesis
RPPS3_14420	1575006	1575401	396	-	NA	hypothetical protein	NA	COG0319	[J] Translation, ribosomal structure and biogenesis
RPPS3_14430	1575404	1576861	1458	-	NA	amidase	K19837	COG0154	[J] Translation, ribosomal structure and biogenesis
RPPS3_14440	1576809	1576988	180	-	NA	hypothetical protein	NA	NA	NA
RPPS3_14450	1577140	1578963	1824	-	NA	ABC transporter ATP-binding protein	K02031	COG0444	[E] Amino acid transport and metabolism
RPPS3_14460	1578960	1579154	195	-	NA	hypothetical protein	NA	NA	NA
RPPS3_14470	1579158	1580069	912	-	NA	peptide ABC transporter permease	K02034	COG1173	[E] Amino acid transport and metabolism
RPPS3_14480	1580080	1581093	1014	-	NA	peptide ABC transporter permease	K02033	COG0601	[E] Amino acid transport and metabolism
RPPS3_14490	1581273	1582892	1620	-	NA	ABC transporter substrate-binding protein	K02035	COG0747	[E] Amino acid transport and metabolism
RPPS3_14500	1583268	1583732	465	-	NA	hypothetical protein	NA	NA	NA
RPPS3_14510	1583987	1584226	240	-	NA	hypothetical protein containing DNA binding HTH domain, Fis-type	NA	NA	NA
RPPS3_14520	1584567	1585574	1008	+	NA	ABC transporter substrate-binding protein	K02055	COG0687	[E] Amino acid transport and metabolism
RPPS3_14530	1585621	1586436	816	+	NA	ABC transporter permease	K02053	COG1177	[E] Amino acid transport and metabolism
RPPS3_14540	1586441	1587226	786	+	NA	ABC transporter permease	K02053	COG1177	[E] Amino acid transport and metabolism
RPPS3_14550	1587223	1588284	1062	+	NA	ABC transporter ATP-binding protein	K02052	COG3842	[E] Amino acid transport and metabolism
RPPS3_14560	1588309	1589139	831	+	cpdA	phosphodiesterase	NA	COG2365	[T] Signal transduction mechanisms
RPPS3_14570	1589293	1589637	345	+	NA	response regulator receiver	NA	COG0745	[T] Signal transduction mechanisms
RPPS3_14580	1589768	1590613	846	+	NA	hydrolase	NA	COG1073	[T] Signal transduction mechanisms
RPPS3_14590	1590963	1592615	1653	+	pgm	phosphoglucomutase, alpha-D-glucose phosphate-specific	K01835	COG0033	[G] Carbohydrate transport and metabolism
RPPS3_14600	1592793	1593485	693	+	nnrU	NnrU family protein	NA	COG4094	[S] Function unknown
RPPS3_14610	1593659	1594885	1227	+	NA	short-chain dehydrogenase	K07234	COG3213	[V] Defense mechanisms
RPPS3_14620	1594926	1595174	249	+	NA	hemerythrin	NA	COG4309	[S] Function unknown
RPPS3_14630	1595178	1596380	1203	-	NA	CoA transferase	NA	COG1804	[I] Lipid transport and metabolism
RPPS3_14640	1596514	1597200	687	-	NA	DNA-binding response regulator	NA	COG2197	[T] Signal transduction mechanisms
RPPS3_14650	1597205	1599517	2313	-	phyB	phytochrome, two-component sensor histidine kinase	NA	COG0745	[T] Signal transduction mechanisms
RPPS3_14660	1599863	1600018	156	+	pucB	light-harvesting protein B-800-850 beta chain	K08939	NA	NA
RPPS3_14670	1600031	1600210	180	+	pucA	light-harvesting protein B-800-850 alpha chain	K08930	NA	NA
RPPS3_14680	1600397	1601833	1437	+	pucC	chlorophyll transporter	K08226	COG0477	[G] Carbohydrate transport and metabolism
RPPS3_14690	1601852	1602502	651	+	NA	hypothetical protein	NA	NA	NA
RPPS3_14700	1602518	1602811	294	+	NA	hypothetical protein	NA	NA	NA
RPPS3_14710	1602952	1604493	1542	+	NA	FAD-containing monooxygenase EthA	NA	COG2072	[P] Inorganic ion transport and metabolism
RPPS3_14720	1604841	1606040	1200	+	NA	MexE family multidrug efflux RND transporter periplasmic adaptor subunit	K03585	COG0845	[M] Cell wall/membrane/envelope biogenesis
RPPS3_14730	1606051	1609218	3168	+	NA	RND efflux system, inner membrane transporter	K18138	COG0841	[V] Defense mechanisms
RPPS3_14740	1609345	1609800	456	+	NA	hypothetical protein	NA	NA	NA
RPPS3_14750	1610245	1610694	450	-	NA	hypothetical protein	NA	NA	NA
RPPS3_14760	1610810	1612039	1230	-	NA	coenzyme F420 hydrogenase subunit beta	K00441	COG1035	[C] Energy production and conversion
RPPS3_14770	1612100	1612588	489	-	NA	hypothetical protein	NA	NA	NA
RPPS3_14780	1612588	1614192	1605	-	NA	dienelactone hydrolase	NA	COG2267	[I] Lipid transport and metabolism
RPPS3_14790	1614192	1615559	1368	-	NA	membrane protein	NA	COG4949	[S] Function unknown
RPPS3_14800	1615756	1616736	981	+	NA	hydroxymethylbilane synthase	K01749	COG0181	[H] Coenzyme transport and metabolism
RPPS3_14810	1616742	1617764	1023	+	bchI	magnesium chelatase ATPase subunit I	K03405	COG1239	[H] Coenzyme transport and metabolism
RPPS3_14820	1617761	1619533	1773	+	bchD	magnesium chelatase	K03404	COG1239	[H] Coenzyme transport and metabolism
RPPS3_14830	1619798	1620526	729	-	NA	pilus assembly protein PilZ	NA	NA	NA
RPPS3_14840	1620906	1621952	1047	-	hemE	uroporphyrinogen decarboxylase	K01599	COG0407	[H] Coenzyme transport and metabolism
RPPS3_14850	1622063	1623016	954	+	NA	alpha/beta hydrolase	NA	COG0596	[H] Coenzyme transport and metabolism
RPPS3_14860	1623027	1623914	888	+	NA	alpha/beta hydrolase	K06049	COG0596	[H] Coenzyme transport and metabolism
RPPS3_14870	1623990	1625525	1536	+	crtI	phytoene dehydrogenase	K10027	COG1233	[Q] Secondary metabolites biosynthesis, transport and catabolism
RPPS3_14880	1625522	1626589	1068	+	crtB	phytoene synthase	K02291	COG1562	[I] Lipid transport and metabolism
RPPS3_14890	1626827	1627738	912	+	hemF	coproporphyrinogen III oxidase	K00228	COG0408	[H] Coenzyme transport and metabolism
RPPS3_14900	1627778	1628614	837	-	NA	universal stress protein UspA	NA	COG0589	[T] Signal transduction mechanisms
RPPS3_14910	1628915	1629049	135	+	NA	hypothetical protein	NA	NA	NA
RPPS3_14920	1629046	1629189	144	+	NA	hypothetical protein	NA	NA	NA
RPPS3_14930	1629269	1629571	303	+	NA	putative endonuclease containing a URI domain	K07461	COG2827	[L] Replication, recombination and repair
RPPS3_14940	1629904	1630857	954	-	crtC	hydroxyneurosporene synthase	K09844	COG5621	[R] General function prediction only
RPPS3_14950	1630862	1632421	1560	-	crtD	phytoene desaturase	K09845	COG1562	[I] Lipid transport and metabolism
RPPS3_14960	1632543	1633409	867	+	crtE	geranylgeranyl pyrophosphate synthase	K13789	COG0142	[H] Coenzyme transport and metabolism
RPPS3_14970	1633459	1634580	1122	+	crtF	O-methyltransferase	K09846	COG2230	[I] Lipid transport and metabolism
RPPS3_14980	1634668	1635606	939	+	bchC	chlorophyll synthesis pathway protein BchC	K11337	COG1063	[E] Amino acid transport and metabolism
RPPS3_14990	1635606	1636604	999	+	bchX	chlorophyllide reductase iron protein subunit X	K11333	COG2710	[P] Inorganic ion transport and metabolism
RPPS3_15000	1636628	1638217	1590	+	bchY	chlorophyllide reductase subunit Y	K11334	COG2710	[P] Inorganic ion transport and metabolism
RPPS3_15010	1638217	1639665	1449	+	bchZ	chlorophyllide reductase subunit Z	K11335	COG2710	[P] Inorganic ion transport and metabolism
RPPS3_15020	1639742	1639966	225	+	pufQ	protein PufQ	NA	NA	NA
RPPS3_15030	1640120	1640317	198	+	pufB	antenna complex alpha/subunit beta	K08927	NA	NA
RPPS3_15040	1640333	1640524	192	+	pufA	light-harvesting LHI, alpha subunit	K08926	NA	NA
RPPS3_15050	1640656	1641489	834	+	pufL	reaction center protein L chain	K08928	NA	NA
RPPS3_15060	1641517	1642440	924	+	pufM	photosynthetic reaction center subunit M	K08929	NA	NA
RPPS3_15070	1642726	1644159	1434	+	ppsR	regulator of carotenoid biosynthesis, transcriptional regulator, PpsR	NA	COG2204	[T] Signal transduction mechanisms
RPPS3_15080	1644152	1645045	894	+	bchG	bacteriochlorophyll synthase	K04040	COG0382	[H] Coenzyme transport and metabolism
RPPS3_15090	1645048	1646364	1317	+	pucC	chlorophyll transporter	K08226	COG0477	[G] Carbohydrate transport and metabolism
RPPS3_15100	1646366	1647571	1206	+	bchP	geranylgeranyl diphosphate reductase	K10960	COG0644	[C] Energy production and conversion
RPPS3_15110	1647591	1648055	465	+	tspO	sensory protein TspO	K05770	COG3476	[T] Signal transduction mechanisms
RPPS3_15120	1648089	1648361	273	+	NA	regulator of chromosome condensation	NA	NA	NA
RPPS3_15130	1648506	1648925	420	-	cycA	cytochrome c2	K08738	COG3474	[C] Energy production and conversion
RPPS3_15140	1649247	1650635	1389	+	ppsR	regulator of carotenoid biosynthesis, transcriptional regulator, PpsR	NA	COG2204	[T] Signal transduction mechanisms
RPPS3_15150	1650636	1652831	2196	+	NA	phytochrome, two-component sensor histidine kinase	NA	COG0745	[T] Signal transduction mechanisms
RPPS3_15160	1653089	1653751	663	-	NA	heme oxygenase	K00510	COG5398	[H] Coenzyme transport and metabolism
RPPS3_15170	1653812	1654693	882	-	NA	cobalamin-binding protein	NA	COG5012	[C] Energy production and conversion
RPPS3_15180	1654971	1655510	540	+	bchF	2-oxoglutarate synthase	K11336	NA	NA
RPPS3_15190	1655507	1656796	1290	+	bchN	light-independent protochlorophyllide reductase subunit N	K04038	COG2710	[P] Inorganic ion transport and metabolism
RPPS3_15200	1656799	1658421	1623	+	bchB	light-independent protochlorophyllide reductase subunit B	K04039	COG2710	[P] Inorganic ion transport and metabolism
RPPS3_15210	1658396	1662142	3747	+	bchH	magnesium chelatase	K03403	COG1429	[H] Coenzyme transport and metabolism
RPPS3_15220	1662139	1663077	939	+	bchL	ferredoxin, protochlorophyllide reductase (ATP-dependent) iron-sulfur ATP-binding protein	K04037	COG1348	[P] Inorganic ion transport and metabolism
RPPS3_15230	1663077	1663778	702	+	bchM	magnesium protoporphyrin IX methyltransferase	K03428	COG0500	[Q] Secondary metabolites biosynthesis, transport and catabolism
RPPS3_15240	1663775	1665208	1434	+	pucC	chlorophyll transporter	K08226	COG0477	[G] Carbohydrate transport and metabolism
RPPS3_15250	1665231	1665998	768	+	puhA	photosynthetic reaction center subunit H	K13991	COG3861	[S] Function unknown
RPPS3_15260	1665995	1666657	663	+	NA	phosphopantetheine adenylyltransferase	NA	COG3428	[S] Function unknown
RPPS3_15270	1666670	1667176	507	+	NA	phosphonate-binding protein	NA	NA	NA
RPPS3_15280	1667179	1667478	300	+	NA	hypothetical protein	NA	NA	NA
RPPS3_15290	1667475	1668572	1098	+	NA	magnesium-protoporphyrin IX monomethyl ester cyclase	K04035	COG1032	[R] General function prediction only
RPPS3_15300	1668586	1669650	1065	+	NA	hypothetical protein	NA	COG0523	[R] General function prediction only
RPPS3_15310	1669647	1670858	1212	+	hemA	5-aminolevulinate synthase	K00643	COG0156	[H] Coenzyme transport and metabolism
RPPS3_15320	1671148	1672116	969	-	cbbR	LysR family transcriptional regulator	NA	COG1910	[P] Inorganic ion transport and metabolism
RPPS3_15330	1672752	1673402	651	+	NA	phosphotransferase	NA	COG0745	[T] Signal transduction mechanisms
RPPS3_15340	1673424	1674260	837	+	NA	response regulator receiver	NA	COG0745	[T] Signal transduction mechanisms
RPPS3_15350	1674276	1676987	2712	+	NA	hybrid sensor histidine kinase/response regulator	NA	COG0745	[T] Signal transduction mechanisms
RPPS3_15360	1677189	1678646	1458	+	cbbL	ribulose bisphosphate carboxylase large chain	K01601	COG1850	[G] Carbohydrate transport and metabolism
RPPS3_15370	1678801	1679223	423	+	cbbS	ribulose bisphosphate carboxylase small chain	K01602	COG4451	[G] Carbohydrate transport and metabolism
RPPS3_15380	1679226	1680152	927	+	cbbX	cbbX protein	NA	COG3420	[P] Inorganic ion transport and metabolism
RPPS3_15390	1680464	1681246	783	-	NA	alpha/beta hydrolase	NA	COG0508	[C] Energy production and conversion
RPPS3_15400	1681250	1682545	1296	-	NA	O-acetylhomoserine aminocarboxypropyltransferase	K01740	COG2873	[E] Amino acid transport and metabolism
RPPS3_15410	1682704	1684821	2118	-	NA	peptidase S9	K01354	COG1770	[E] Amino acid transport and metabolism
RPPS3_15420	1684952	1685827	876	+	dapA	4-hydroxy-tetrahydrodipicolinate synthase	K01714	COG0329	[E] Amino acid transport and metabolism
RPPS3_15430	1686081	1688411	2331	+	NA	putative hypoxanthine oxidase XdhD	K03520	COG1529	[C] Energy production and conversion
RPPS3_15440	1688489	1689097	609	+	NA	LemA family protein	K03744	COG1704	[S] Function unknown
RPPS3_15450	1689102	1690028	927	+	NA	membrane protein	K06872	COG1512	[S] Function unknown
RPPS3_15460	1690042	1690539	498	+	NA	membrane protein	NA	COG1512	[S] Function unknown
RPPS3_15470	1690621	1691232	612	-	NA	glutathione S-transferase	NA	COG0625	[O] Posttranslational modification, protein turnover, chaperones
RPPS3_15480	1691441	1692418	978	+	NA	flagellar hook-length control protein FliK	NA	COG4223	[S] Function unknown
RPPS3_15490	1692575	1693348	774	-	fpr	ferredoxin--NADP(+) reductase	K00528	COG1018	[C] Energy production and conversion
RPPS3_15500	1693665	1694873	1209	-	NA	CoA transferase	NA	COG1804	[I] Lipid transport and metabolism
RPPS3_15510	1695128	1698130	3003	-	putA	bifunctional proline dehydrogenase/L-glutamate gamma-semialdehyde dehydrogenase	K13821	COG0506	[E] Amino acid transport and metabolism
RPPS3_15520	1698276	1698923	648	+	NA	hypothetical protein	NA	NA	NA
RPPS3_15530	1698950	1700719	1770	-	cyaA	adenylate cyclase	K01768	COG2114	[T] Signal transduction mechanisms
RPPS3_15540	1700931	1702040	1110	-	NA	hypothetical protein	K08990	COG3768	[S] Function unknown
RPPS3_15550	1702037	1703506	1470	-	NA	uncharacterized protein YcjX	K06918	COG3106	[R] General function prediction only
RPPS3_15560	1703748	1704443	696	+	NA	DNA-binding protein	K11068	COG1272	[U] Intracellular trafficking, secretion, and vesicular transport
RPPS3_15570	1704503	1705303	801	+	NA	dehydrogenase	NA	COG0300	[R] General function prediction only
RPPS3_15580	1705489	1705776	288	+	NA	hypothetical protein	NA	NA	NA
RPPS3_15590	1705780	1706862	1083	-	NA	threonine aldolase	K01620	COG2008	[E] Amino acid transport and metabolism
RPPS3_15600	1707169	1707786	618	-	rpsD	30S ribosomal protein S4	K02986	COG0522	[J] Translation, ribosomal structure and biogenesis
RPPS3_15610	1707975	1708751	777	-	NA	acyltransferase	NA	COG0508	[C] Energy production and conversion
RPPS3_15620	1708751	1709146	396	-	NA	cupin	NA	COG1917	[R] General function prediction only
RPPS3_15630	1709200	1709994	795	-	murI	glutamate racemase	K01776	COG0796	[M] Cell wall/membrane/envelope biogenesis
RPPS3_15640	1710077	1710565	489	-	NA	thioesterase	NA	COG2050	[Q] Secondary metabolites biosynthesis, transport and catabolism
RPPS3_15650	1710720	1712084	1365	+	NA	trpB-like pyridoxal-phosphate dependent enzyme	K06001	COG1350	[E] Amino acid transport and metabolism
RPPS3_15660	1712386	1712712	327	-	NA	chaperone protein DnaK	NA	NA	NA
RPPS3_15670	1712896	1713354	459	+	NA	hypothetical protein	NA	NA	NA
RPPS3_15680	1713860	1714111	252	+	NA	tryptophan synthase	NA	COG1350	[E] Amino acid transport and metabolism
RPPS3_15690	1714400	1716610	2211	+	purQ	phosphoribosylformylglycinamidine synthase subunit PurL	K01952	COG0046	[F] Nucleotide transport and metabolism
RPPS3_15700	1716795	1717946	1152	-	NA	acyltransferase	NA	COG1835	[M] Cell wall/membrane/envelope biogenesis
RPPS3_15710	1718051	1718413	363	-	NA	hypothetical protein	NA	COG2343	[S] Function unknown
RPPS3_15720	1718576	1718812	237	+	NA	ATP-binding protein	NA	COG5007	[T] Signal transduction mechanisms
RPPS3_15730	1718896	1719420	525	-	NA	MarR family transcriptional regulator	NA	COG1846	[K] Transcription
RPPS3_15740	1720095	1720823	729	+	NA	hypothetical protein	NA	NA	NA
RPPS3_15750	1720849	1721817	969	-	NA	dimethylhistidine N-methyltransferase	NA	COG4301	[R] General function prediction only
RPPS3_15760	1721862	1723115	1254	-	NA	ergothioneine biosynthesis protein EgtB	NA	COG2226	[H] Coenzyme transport and metabolism
RPPS3_15770	1723402	1723728	327	+	NA	monothiol glutaredoxin, Grx4 family	K07390	COG0278	[O] Posttranslational modification, protein turnover, chaperones
RPPS3_15780	1723830	1724267	438	+	NA	RNase III inhibitor	NA	COG2110	[J] Translation, ribosomal structure and biogenesis
RPPS3_15790	1724327	1725607	1281	+	NA	serine hydrolase	NA	COG0823	[U] Intracellular trafficking, secretion, and vesicular transport
RPPS3_15800	1725618	1727246	1629	-	mdlC	benzoylformate decarboxylase	K01576	COG0028	[E] Amino acid transport and metabolism
RPPS3_15810	1727504	1728361	858	-	NA	hypothetical protein	K09709	COG3777	[I] Lipid transport and metabolism
RPPS3_15820	1728374	1729468	1095	-	NA	CoA transferase	NA	COG1804	[I] Lipid transport and metabolism
RPPS3_15830	1729617	1730789	1173	-	NA	acyl-CoA dehydrogenase	NA	COG2025	[C] Energy production and conversion
RPPS3_15840	1730824	1732089	1266	-	NA	cytochrome P450	NA	COG1018	[C] Energy production and conversion
RPPS3_15850	1732436	1733608	1173	+	ivd	isovaleryl-CoA dehydrogenase	K00253	COG1960	[I] Lipid transport and metabolism
RPPS3_15860	1733704	1734498	795	+	NA	methyltransferase	NA	COG0607	[P] Inorganic ion transport and metabolism
RPPS3_15870	1734495	1735319	825	-	NA	hypothetical protein	NA	NA	NA
RPPS3_15880	1735388	1735969	582	-	NA	hypothetical protein	NA	COG3087	[D] Cell cycle control, cell division, chromosome partitioning
RPPS3_15890	1736150	1737694	1545	+	ilvB	acetolactate synthase I/II/III large subunit	K01652	COG0028	[E] Amino acid transport and metabolism
RPPS3_15900	1737807	1738238	432	+	NA	hypothetical protein	NA	NA	NA
RPPS3_15910	1738406	1738726	321	-	NA	hypothetical protein	NA	NA	NA
RPPS3_15920	1739532	1740050	519	+	NA	hypothetical protein	NA	NA	NA
RPPS3_15930	1740543	1741823	1281	-	NA	hypothetical protein	NA	COG4372	[S] Function unknown
RPPS3_15940	1742064	1742657	594	-	NA	hypothetical protein	NA	COG5400	[S] Function unknown
RPPS3_15950	1742795	1743271	477	+	NA	hypothetical protein	NA	COG3350	[S] Function unknown
RPPS3_15960	1743280	1744107	828	-	cysQ	3'(2'),5'-bisphosphate nucleotidase CysQ	K01082	COG1218	[P] Inorganic ion transport and metabolism
RPPS3_15970	1744241	1744897	657	+	NA	histidine phosphotransferase	K13588	COG5385	[S] Function unknown
RPPS3_15980	1745088	1747910	2823	+	cheA	chemotaxis protein CheA	K03407	COG0643	[N] Cell motility
RPPS3_15990	1747907	1748407	501	+	cheW	chemotaxis protein CheW	K03408	COG0835	[N] Cell motility
RPPS3_16000	1748475	1748840	366	+	cheY	two-component system response regulator	K03413	COG0784	[T] Signal transduction mechanisms
RPPS3_16010	1748982	1750094	1113	+	cheB	chemotaxis response regulator protein-glutamate methylesterase	K03412	COG2201	[N] Cell motility
RPPS3_16020	1750091	1750969	879	+	cheR	chemotaxis protein CheR	K00575	COG1352	[N] Cell motility
RPPS3_16030	1751258	1751959	702	-	ctrA	DNA-binding response regulator	K13584	COG0745	[T] Signal transduction mechanisms
RPPS3_16040	1752327	1753652	1326	+	fliI	ATP synthase	K02412	COG1157	[N] Cell motility
RPPS3_16050	1753762	1754190	429	+	NA	flagellar export protein FliJ	NA	NA	NA
RPPS3_16060	1754366	1754914	549	+	NA	DNA-directed RNA polymerase sigma-70 factor	K03088	COG1595	[K] Transcription
RPPS3_16070	1754914	1755861	948	+	NA	hypothetical protein	NA	COG5343	[T] Signal transduction mechanisms
RPPS3_16080	1756124	1756324	201	-	NA	hypothetical protein	NA	NA	NA
RPPS3_16090	1756656	1758785	2130	-	flhA	flagellar biosynthesis protein FlhA	K02400	COG1298	[N] Cell motility
RPPS3_16100	1758949	1760292	1344	+	NA	MFS transporter	NA	COG2223	[P] Inorganic ion transport and metabolism
RPPS3_16110	1760377	1762068	1692	-	NA	target SNARE coiled-coil homology domain	K03406	COG0840	[N] Cell motility
RPPS3_16120	1762742	1763797	1056	+	NA	AraC family transcriptional regulator	NA	COG2207	[K] Transcription
RPPS3_16130	1764220	1765728	1509	+	NA	diguanylate cyclase	K13590	COG2199	[T] Signal transduction mechanisms
RPPS3_16140	1765893	1766759	867	+	NA	high affinity iron permease FTR1	K07243	COG0672	[P] Inorganic ion transport and metabolism
RPPS3_16150	1766750	1767499	750	-	NA	transglutaminase	NA	COG1305	[O] Posttranslational modification, protein turnover, chaperones
RPPS3_16160	1767489	1767716	228	-	NA	DUF3222 domain-containing protein	NA	NA	NA
RPPS3_16170	1767814	1768080	267	-	NA	hypothetical protein	NA	NA	NA
RPPS3_16180	1768157	1769158	1002	-	NA	alpha/beta hydrolase	NA	COG0596	[H] Coenzyme transport and metabolism
RPPS3_16190	1769311	1770573	1263	+	NA	permease	K02005	COG0845	[M] Cell wall/membrane/envelope biogenesis
RPPS3_16200	1770570	1771796	1227	+	NA	membrane protein	K09808	COG4591	[M] Cell wall/membrane/envelope biogenesis
RPPS3_16210	1771789	1772469	681	+	NA	lipoprotein-releasing system ATP-binding protein LolD 1	K09810	COG1136	[M] Cell wall/membrane/envelope biogenesis
RPPS3_16220	1772568	1773785	1218	-	NA	hypothetical protein	NA	COG0515	[T] Signal transduction mechanisms
RPPS3_16230	1774389	1775210	822	+	NA	flagellar basal body rod protein FlgG	NA	COG1749	[N] Cell motility
RPPS3_16240	1775320	1775718	399	-	NA	hypothetical protein	NA	NA	NA
RPPS3_16250	1775852	1776865	1014	-	NA	NADP-dependent oxidoreductase	NA	COG0667	[R] General function prediction only
RPPS3_16260	1777068	1778276	1209	-	NA	ABC transporter permease	K01999	COG0683	[E] Amino acid transport and metabolism
RPPS3_16270	1778379	1779074	696	+	NA	urease accessory protein	NA	COG2215	[P] Inorganic ion transport and metabolism
RPPS3_16280	1779104	1780318	1215	-	NA	diguanylate cyclase	NA	COG0745	[T] Signal transduction mechanisms
RPPS3_16290	1780691	1780879	189	+	NA	hypothetical protein	NA	NA	NA
RPPS3_16300	1781089	1781451	363	+	ptpS	6-carboxy-5,6,7,8-tetrahydropterin synthase	K01737	COG0720	[H] Coenzyme transport and metabolism
RPPS3_16310	1781518	1782108	591	-	NA	hemerythrin	NA	COG4309	[S] Function unknown
RPPS3_16320	1782250	1785003	2754	-	NA	haloacid dehalogenase	K17686	COG2217	[P] Inorganic ion transport and metabolism
RPPS3_16330	1785214	1785489	276	+	NA	repressor CsoR of the copZA operon	NA	COG2226	[H] Coenzyme transport and metabolism
RPPS3_16340	1785520	1786203	684	-	NA	hypothetical protein	NA	NA	NA
RPPS3_16350	1786310	1787161	852	-	hpaD	3,4-dihydroxyphenylacetate 2,3-dioxygenase	K00455	COG3384	[Q] Secondary metabolites biosynthesis, transport and catabolism
RPPS3_16360	1787188	1787730	543	-	NA	glyoxalase	NA	COG2514	[Q] Secondary metabolites biosynthesis, transport and catabolism
RPPS3_16370	1787887	1788189	303	-	NA	hypothetical protein	NA	NA	NA
RPPS3_16380	1788445	1789794	1350	-	hemN	coproporphyrinogen III oxidase	K02495	COG0635	[H] Coenzyme transport and metabolism
RPPS3_16390	1789823	1790533	711	-	bchJ	bacteriochlorophyll 4-vinyl reductase	K04036	COG1719	[R] General function prediction only
RPPS3_16400	1790505	1792202	1698	-	bchE	magnesium protoporphyrin IX monomethyl ester cyclase	K04034	COG1032	[R] General function prediction only
RPPS3_16410	1792359	1792787	429	-	NA	hypothetical protein	NA	NA	NA
RPPS3_16420	1793009	1793749	741	+	NA	metallophosphoesterase	NA	COG5607	[S] Function unknown
RPPS3_16430	1793753	1795192	1440	+	NA	serine/threonine protein kinase	NA	COG0745	[T] Signal transduction mechanisms
RPPS3_16440	1795239	1795889	651	-	NA	transport-associated protein	NA	COG2823	[S] Function unknown
RPPS3_16450	1796274	1798625	2352	+	NA	phosphoketolase	K01621	COG3957	[G] Carbohydrate transport and metabolism
RPPS3_16460	1798803	1799306	504	+	cheY	two-component system response regulator	K03413	COG0784	[T] Signal transduction mechanisms
RPPS3_16470	1799949	1802099	2151	+	NA	chemotaxis protein	NA	COG2972	[T] Signal transduction mechanisms
RPPS3_16480	1802280	1805102	2823	+	cheA	chemotaxis protein CheA	K03407	COG0643	[N] Cell motility
RPPS3_16490	1805099	1805599	501	+	cheW	chemotaxis protein CheW	K03408	COG0835	[N] Cell motility
RPPS3_16500	1805652	1806527	876	+	cheR	chemotaxis protein CheR	K00575	COG1352	[N] Cell motility
RPPS3_16510	1806539	1806853	315	+	NA	pilus assembly protein PilZ	NA	NA	NA
RPPS3_16520	1807083	1808333	1251	+	NA	diguanylate phosphodiesterase	NA	COG0745	[T] Signal transduction mechanisms
RPPS3_16530	1808367	1810958	2592	-	NA	hybrid sensor histidine kinase/response regulator	NA	COG0745	[T] Signal transduction mechanisms
RPPS3_16540	1811385	1812011	627	+	NA	DNA-binding response regulator	NA	COG0745	[T] Signal transduction mechanisms
RPPS3_16550	1812062	1812844	783	-	NA	3-oxoacyl-ACP reductase	K00059	COG1028	[I] Lipid transport and metabolism
RPPS3_16560	1812953	1813714	762	+	NA	2-dehydro-3-deoxy-D-gluconate 5-dehydrogenase	NA	COG0300	[R] General function prediction only
RPPS3_16570	1813747	1814472	726	+	NA	hypothetical protein	NA	NA	NA
RPPS3_16580	1814610	1816214	1605	-	NA	choline dehydrogenase	NA	COG2303	[I] Lipid transport and metabolism
RPPS3_16590	1816285	1817718	1434	-	NA	coniferyl-aldehyde dehydrogenase	K00154	COG1012	[C] Energy production and conversion
RPPS3_16600	1818320	1820575	2256	+	NA	translation-disabling ACNase RloC	NA	COG4694	[J] Translation, ribosomal structure and biogenesis
RPPS3_16610	1820770	1820925	156	+	NA	hypothetical protein	NA	NA	NA
RPPS3_16620	1820997	1822160	1164	+	NA	hypothetical protein	NA	NA	NA
RPPS3_16630	1822157	1822600	444	-	NA	hypothetical protein	NA	COG4731	[S] Function unknown
RPPS3_16640	1822732	1824105	1374	-	NA	cation transporter	NA	COG0534	[V] Defense mechanisms
RPPS3_16650	1824379	1825614	1236	+	NA	MFS transporter	NA	COG2223	[P] Inorganic ion transport and metabolism
RPPS3_16660	1825815	1826411	597	+	sodB	superoxide dismutase Fe	K04564	COG0605	[P] Inorganic ion transport and metabolism
RPPS3_16670	1826565	1826939	375	+	crcB	camphor resistance protein CrcB	K06199	COG0239	[D] Cell cycle control, cell division, chromosome partitioning
RPPS3_16680	1827040	1827528	489	-	NA	damage-inducible protein	NA	COG1058	[R] General function prediction only
RPPS3_16690	1827650	1828393	744	-	NA	permease	K07090	COG0730	[S] Function unknown
RPPS3_16700	1828539	1830326	1788	+	NA	isovaleryl-CoA dehydrogenase	NA	COG1960	[I] Lipid transport and metabolism
RPPS3_16710	1830448	1830651	204	-	NA	amidase family protein	NA	COG0154	[J] Translation, ribosomal structure and biogenesis
RPPS3_16720	1830790	1832802	2013	+	NA	hypothetical protein	NA	COG2365	[T] Signal transduction mechanisms
RPPS3_16730	1832803	1834275	1473	-	amiE	amidase	K01426	COG0154	[J] Translation, ribosomal structure and biogenesis
RPPS3_16740	1835074	1836687	1614	+	NA	cytochrome C	NA	NA	NA
RPPS3_16750	1836917	1837777	861	-	NA	TolA-like protein	NA	NA	NA
RPPS3_16760	1837882	1839438	1557	-	NA	long-chain-fatty-acid--CoA ligase	NA	COG3427	[C] Energy production and conversion
RPPS3_16770	1839628	1840803	1176	-	NA	acetyl-CoA acetyltransferase	K00626	COG0183	[I] Lipid transport and metabolism
RPPS3_16780	1840935	1841612	678	+	NA	TetR family transcriptional regulator	NA	COG1309	[K] Transcription
RPPS3_16790	1842071	1842829	759	+	NA	3-hydroxy-2-methylbutyryl-CoA dehydrogenase	NA	COG1028	[I] Lipid transport and metabolism
RPPS3_16800	1843051	1843857	807	+	NA	enoyl-CoA hydratase	NA	COG1024	[I] Lipid transport and metabolism
RPPS3_16810	1843908	1845782	1875	+	fcs	feruloyl-CoA synthase	K12508	COG3266	[D] Cell cycle control, cell division, chromosome partitioning
RPPS3_16820	1845953	1847080	1128	+	NA	acyl-CoA dehydrogenase	NA	COG1960	[I] Lipid transport and metabolism
RPPS3_16830	1847218	1848465	1248	+	NA	acyl-CoA dehydrogenase, short-chain specific	NA	COG2025	[C] Energy production and conversion
RPPS3_16840	1848594	1849838	1245	+	NA	acyl-CoA dehydrogenase, short-chain specific	NA	COG1960	[I] Lipid transport and metabolism
RPPS3_16850	1849999	1850697	699	+	pnbA	nitroreductase	NA	COG0778	[C] Energy production and conversion
RPPS3_16860	1850877	1851659	783	-	NA	3-hydroxybutyryl-CoA dehydratase	NA	COG1024	[I] Lipid transport and metabolism
RPPS3_16870	1851965	1852639	675	+	NA	cyclic nucleotide-binding protein	NA	COG0664	[T] Signal transduction mechanisms
RPPS3_16880	1852651	1853535	885	+	NA	indolepyruvate oxidoreductase subunit IorB	NA	COG1014	[C] Energy production and conversion
RPPS3_16890	1853690	1854190	501	+	NA	hypothetical protein	NA	NA	NA
RPPS3_16900	1854673	1856883	2211	+	NA	diguanylate cyclase	NA	COG0745	[T] Signal transduction mechanisms
RPPS3_16910	1857004	1857384	381	-	NA	hypothetical protein	NA	NA	NA
RPPS3_16920	1857635	1858042	408	+	NA	hypothetical protein	NA	NA	NA
RPPS3_16930	1858049	1858381	333	-	NA	ferredoxin	K06940	COG0727	[R] General function prediction only
RPPS3_16940	1858444	1859064	621	-	NA	pyridoxamine 5'-phosphate oxidase	K07006	COG3576	[R] General function prediction only
RPPS3_16950	1859166	1860083	918	+	NA	LysR family transcriptional regulator	NA	COG0583	[K] Transcription
RPPS3_16960	1860080	1860730	651	+	alkB	alpha-ketoglutarate-dependent dioxygenase AlkB	K03919	COG3145	[L] Replication, recombination and repair
RPPS3_16970	1860737	1862068	1332	-	paaK	phenylacetate-CoA ligase	K01912	COG1541	[H] Coenzyme transport and metabolism
RPPS3_16980	1862083	1862556	474	-	paaI	phenylacetic acid degradation protein PaaD	K02614	COG2050	[Q] Secondary metabolites biosynthesis, transport and catabolism
RPPS3_16990	1862782	1864821	2040	+	NA	bifunctional aldehyde dehydrogenase/enoyl-CoA hydratase	K02618	COG1012	[C] Energy production and conversion
RPPS3_17000	1864895	1865911	1017	+	NA	oxidoreductase	NA	COG0300	[R] General function prediction only
RPPS3_17010	1866153	1866890	738	+	NA	hypothetical protein	NA	NA	NA
RPPS3_17020	1867330	1868292	963	-	NA	fatty acid desaturase	NA	COG3239	[I] Lipid transport and metabolism
RPPS3_17030	1868346	1869569	1224	-	NA	osmotically inducible protein C	K06889	COG1073	[T] Signal transduction mechanisms
RPPS3_17040	1869802	1870467	666	-	NA	molybdopterin oxidoreductase	NA	COG2041	[C] Energy production and conversion
RPPS3_17050	1870490	1871689	1200	-	NA	cytochrome P450	NA	COG1018	[C] Energy production and conversion
RPPS3_17060	1871759	1871986	228	-	fdxA	ferredoxin	K05337	COG1141	[C] Energy production and conversion
RPPS3_17070	1872086	1873519	1434	-	amiE	amidase	K01426	COG0154	[J] Translation, ribosomal structure and biogenesis
RPPS3_17080	1873657	1874769	1113	+	NA	ABC transporter	K02471	COG4178	[R] General function prediction only
RPPS3_17090	1874787	1876163	1377	-	bglA	beta-galactosidase	K05350	COG2723	[G] Carbohydrate transport and metabolism
RPPS3_17100	1876348	1877127	780	-	NA	short-chain dehydrogenase	NA	COG0300	[R] General function prediction only
RPPS3_17110	1877170	1878654	1485	-	NA	ABC transporter ATP-binding protein	NA	COG0411	[E] Amino acid transport and metabolism
RPPS3_17120	1878654	1879577	924	-	NA	ABC transporter permease	K01998	COG0559	[E] Amino acid transport and metabolism
RPPS3_17130	1879579	1880454	876	-	NA	ABC transporter permease	K01997	COG0559	[E] Amino acid transport and metabolism
RPPS3_17140	1880652	1881902	1251	-	NA	ABC transporter substrate-binding protein	K01999	COG0683	[E] Amino acid transport and metabolism
RPPS3_17150	1882109	1883188	1080	+	yeaU	tartrate dehydrogenase	K07246	COG0473	[C] Energy production and conversion
RPPS3_17160	1883221	1884057	837	-	NA	hypothetical protein	NA	NA	NA
RPPS3_17170	1884200	1885114	915	-	serA	3-phosphoglycerate dehydrogenase	K00058	COG0111	[H] Coenzyme transport and metabolism
RPPS3_17180	1885153	1886403	1251	-	NA	Zn-dependent hydrolase	K06016	COG0624	[E] Amino acid transport and metabolism
RPPS3_17190	1886473	1887423	951	-	NA	LysR family transcriptional regulator	NA	COG1910	[P] Inorganic ion transport and metabolism
RPPS3_17200	1887539	1888357	819	+	NA	hypothetical protein	NA	COG4336	[S] Function unknown
RPPS3_17210	1888415	1889662	1248	+	NA	amino acid ABC transporter substrate-binding protein	K01999	COG0683	[E] Amino acid transport and metabolism
RPPS3_17220	1889789	1890667	879	+	NA	amino acid ABC transporter permease	K01997	COG0559	[E] Amino acid transport and metabolism
RPPS3_17230	1890667	1891653	987	+	NA	amino acid ABC transporter permease	K01998	COG0559	[E] Amino acid transport and metabolism
RPPS3_17240	1891650	1892384	735	+	NA	ABC transporter ATP-binding protein	K01995	COG0411	[E] Amino acid transport and metabolism
RPPS3_17250	1892368	1893072	705	+	NA	ABC transporter ATP-binding protein	K01996	COG0410	[E] Amino acid transport and metabolism
RPPS3_17260	1893259	1894038	780	+	NA	hydroxypyruvate isomerase	K01816	COG3622	[G] Carbohydrate transport and metabolism
RPPS3_17270	1894252	1897446	3195	+	ragC	RND transporter	NA	COG0841	[V] Defense mechanisms
RPPS3_17280	1897436	1898638	1203	+	ragD	RND transporter MFP subunit	NA	COG3678	[O] Posttranslational modification, protein turnover, chaperones
RPPS3_17290	1898807	1900321	1515	-	NA	acetyl-CoA acetyltransferase	K00626	COG0183	[I] Lipid transport and metabolism
RPPS3_17300	1900361	1901140	780	-	NA	2-deoxy-D-gluconate 3-dehydrogenase	NA	COG1028	[I] Lipid transport and metabolism
RPPS3_17310	1901308	1902108	801	+	NA	enoyl-CoA hydratase	K15866	COG1024	[I] Lipid transport and metabolism
RPPS3_17320	1902116	1903111	996	+	NA	tyrosine protein kinase, aminoglycoside phosphotransferase	NA	COG3173	[R] General function prediction only
RPPS3_17330	1903130	1903504	375	+	NA	hypothetical protein	NA	NA	NA
RPPS3_17340	1903833	1904612	780	-	NA	enoyl-CoA hydratase	K08299	COG1024	[I] Lipid transport and metabolism
RPPS3_17350	1904739	1906013	1275	+	NA	acyl-CoA dehydrogenase	NA	COG2025	[C] Energy production and conversion
RPPS3_17360	1906383	1907960	1578	-	NA	acyl-CoA synthetase	NA	COG0318	[I] Lipid transport and metabolism
RPPS3_17370	1908318	1909190	873	-	NA	oxidoreductase	NA	COG1028	[I] Lipid transport and metabolism
RPPS3_17380	1909302	1910114	813	+	NA	enoyl-CoA hydratase	NA	COG1024	[I] Lipid transport and metabolism
RPPS3_17390	1910262	1911806	1545	+	NA	acyl-CoA synthetase	K01897	COG0318	[I] Lipid transport and metabolism
RPPS3_17400	1911920	1914721	2802	-	NA	sensor histidine kinase with a PAC motif and a response regulator receiver domain	NA	COG0745	[T] Signal transduction mechanisms
RPPS3_17410	1914881	1915771	891	-	NA	LysR family transcriptional regulator	NA	COG1910	[P] Inorganic ion transport and metabolism
RPPS3_17420	1915768	1916835	1068	-	NA	membrane protein	NA	COG2855	[S] Function unknown
RPPS3_17430	1917117	1917887	771	+	NA	hypothetical protein	NA	NA	NA
RPPS3_17440	1917989	1920799	2811	+	ppc	phosphoenolpyruvate carboxylase	K01595	COG2352	[C] Energy production and conversion
RPPS3_17450	1920916	1921245	330	+	NA	QacE family quaternary ammonium compound efflux SMR transporter	K03297	COG2076	[V] Defense mechanisms
RPPS3_17460	1921656	1922966	1311	+	NA	porin	NA	COG3063	[N] Cell motility
RPPS3_17470	1923218	1924132	915	-	NA	3-hydroxyacyl-CoA dehydrogenase	NA	COG3425	[I] Lipid transport and metabolism
RPPS3_17480	1924280	1925419	1140	-	NA	thiolase	NA	COG0183	[I] Lipid transport and metabolism
RPPS3_17490	1925425	1925838	414	-	NA	DNA-binding protein	K07068	COG1545	[R] General function prediction only
RPPS3_17500	1926135	1927484	1350	+	NA	amidase	K02433	COG0154	[J] Translation, ribosomal structure and biogenesis
RPPS3_17510	1927477	1928163	687	+	NA	hypothetical protein	NA	COG0179	[Q] Secondary metabolites biosynthesis, transport and catabolism
RPPS3_17520	1928338	1928787	450	-	NA	phenylacetic acid degradation protein	NA	COG2050	[Q] Secondary metabolites biosynthesis, transport and catabolism
RPPS3_17530	1929173	1930345	1173	-	phbH	4-hydroxybenzoate 3-monooxygenase	K00481	COG0654	[H] Coenzyme transport and metabolism
RPPS3_17540	1930514	1931524	1011	+	NA	C4-dicarboxylate ABC transporter	NA	COG1638	[G] Carbohydrate transport and metabolism
RPPS3_17550	1931675	1932247	573	+	NA	C4-dicarboxylate ABC transporter permease	NA	COG4665	[Q] Secondary metabolites biosynthesis, transport and catabolism
RPPS3_17560	1932254	1933561	1308	+	NA	C4-dicarboxylate ABC transporter permease	NA	COG4665	[Q] Secondary metabolites biosynthesis, transport and catabolism
RPPS3_17570	1933623	1934084	462	+	NA	hypothetical protein	NA	NA	NA
RPPS3_17580	1934476	1935282	807	+	NA	enoyl-CoA hydratase	K20036	COG1024	[I] Lipid transport and metabolism
RPPS3_17590	1935294	1937189	1896	+	fcs	feruloyl-CoA synthase	K12508	COG3266	[D] Cell cycle control, cell division, chromosome partitioning
RPPS3_17600	1937327	1937746	420	+	NA	4-hydroxybenzoyl-CoA thioesterase	K01075	COG0824	[I] Lipid transport and metabolism
RPPS3_17610	1937828	1938985	1158	+	NA	branched-chain amino acid ABC transporter substrate-binding protein	K01999	COG0683	[E] Amino acid transport and metabolism
RPPS3_17620	1939300	1940154	855	+	NA	hypothetical protein containing GGDEF domain	NA	COG0745	[T] Signal transduction mechanisms
RPPS3_17630	1940092	1940811	720	-	NA	ABC transporter ATP-binding protein	K01996	COG0410	[E] Amino acid transport and metabolism
RPPS3_17640	1940808	1942580	1773	-	NA	metal-dependent hydrolase	K01995	COG0411	[E] Amino acid transport and metabolism
RPPS3_17650	1942586	1943626	1041	-	NA	ABC transporter permease	K01997	COG0559	[E] Amino acid transport and metabolism
RPPS3_17660	1943791	1944309	519	+	NA	MarR family transcriptional regulator	NA	COG1846	[K] Transcription
RPPS3_17670	1944322	1944666	345	-	NA	hypothetical protein	NA	NA	NA
RPPS3_17680	1944679	1945728	1050	-	NA	hypothetical protein	NA	NA	NA
RPPS3_17690	1945858	1947588	1731	-	NA	membrane protein	NA	COG0490	[P] Inorganic ion transport and metabolism
RPPS3_17700	1947637	1948221	585	+	NA	hypothetical protein	NA	NA	NA
RPPS3_17710	1948343	1949917	1575	+	NA	adenylate cyclase	NA	COG0745	[T] Signal transduction mechanisms
RPPS3_17720	1950197	1951477	1281	-	NA	hydroxypyruvate reductase	K00050	COG2379	[G] Carbohydrate transport and metabolism
RPPS3_17730	1951594	1952829	1236	-	NA	hypothetical protein	NA	COG0515	[T] Signal transduction mechanisms
RPPS3_17740	1953072	1954559	1488	-	ung	uracil-DNA glycosylase	K02334	COG1573	[L] Replication, recombination and repair
RPPS3_17750	1954855	1956105	1251	-	NA	putative DNA modification/repair radical SAM protein	NA	COG4277	[R] General function prediction only
RPPS3_17760	1956273	1957058	786	+	NA	error-prone repair protein ImuA	K14160	COG4544	[S] Function unknown
RPPS3_17770	1957027	1958547	1521	+	NA	DNA-directed DNA polymerase	K14161	COG0389	[L] Replication, recombination and repair
RPPS3_17780	1958699	1962241	3543	+	dnaE2	error-prone DNA polymerase	K14162	COG0587	[L] Replication, recombination and repair
RPPS3_17790	1962883	1963269	387	-	NA	hypothetical protein	NA	NA	NA
RPPS3_17800	1964107	1965060	954	-	NA	epimerase	NA	COG0451	[M] Cell wall/membrane/envelope biogenesis
RPPS3_17810	1965141	1966091	951	+	NA	LysR family transcriptional regulator	NA	COG0583	[K] Transcription
RPPS3_17820	1966142	1967539	1398	+	NA	carnitine dehydratase	NA	COG1804	[I] Lipid transport and metabolism
RPPS3_17830	1967758	1968996	1239	+	NA	hemolysin secretion protein D	K15727	COG0845	[M] Cell wall/membrane/envelope biogenesis
RPPS3_17840	1969156	1972278	3123	+	czcA	cobalt-zinc-cadmium resistance protein CzcA, cation efflux system protein CusA	K15726	COG3696	[P] Inorganic ion transport and metabolism
RPPS3_17850	1972478	1972804	327	+	NA	hypothetical protein	NA	NA	NA
RPPS3_17860	1973225	1974643	1419	-	NA	transporter	K12340	COG1538	[M] Cell wall/membrane/envelope biogenesis
RPPS3_17870	1974842	1975621	780	-	NA	enoyl-CoA hydratase	K01692	COG1024	[I] Lipid transport and metabolism
RPPS3_17880	1975707	1976444	738	-	NA	hypothetical protein	NA	NA	NA
RPPS3_17890	1976700	1977245	546	+	NA	RNA polymerase sigma factor	K03088	COG1595	[K] Transcription
RPPS3_17900	1977248	1977886	639	+	NA	hypothetical protein	NA	COG1595	[K] Transcription
RPPS3_17910	1977967	1978347	381	+	NA	hypothetical protein	NA	NA	NA
RPPS3_17920	1978407	1980632	2226	+	NA	ligand-gated channel protein	K02014	COG1629	[P] Inorganic ion transport and metabolism
RPPS3_17930	1980655	1981764	1110	-	NA	hypothetical protein	NA	COG5330	[S] Function unknown
RPPS3_17940	1981802	1982962	1161	-	NA	diguanylate cyclase	NA	COG0745	[T] Signal transduction mechanisms
RPPS3_17950	1983350	1983919	570	+	NA	RNA polymerase sigma factor	K03088	COG1595	[K] Transcription
RPPS3_17960	1983916	1984767	852	+	NA	hypothetical protein	NA	COG5662	[K] Transcription
RPPS3_17970	1985244	1985762	519	+	NA	TIGR03809 family protein	NA	NA	NA
RPPS3_17980	1986205	1988271	2067	+	NA	methyl-accepting chemotaxis protein	K03406	COG0840	[N] Cell motility
RPPS3_17990	1988587	1988928	342	+	NA	hypothetical protein	NA	NA	NA
RPPS3_18000	1989082	1991391	2310	+	NA	TonB-dependent receptor	K02014	COG1629	[P] Inorganic ion transport and metabolism
RPPS3_18010	1991560	1992003	444	+	NA	membrane protein	NA	NA	NA
RPPS3_18020	1992104	1992343	240	-	NA	pilus assembly protein PilZ	NA	COG3706	[T] Signal transduction mechanisms
RPPS3_18030	1992475	1993833	1359	-	NA	hypothetical protein	NA	COG3420	[P] Inorganic ion transport and metabolism
RPPS3_18040	1993938	1994216	279	-	NA	hypothetical protein	NA	NA	NA
RPPS3_18050	1994283	1994933	651	-	NA	peptidase C15	K01304	COG2039	[O] Posttranslational modification, protein turnover, chaperones
RPPS3_18060	1994930	1995928	999	-	argK	ATPase/protein kinase	K07588	COG1703	[O] Posttranslational modification, protein turnover, chaperones
RPPS3_18070	1996006	1996599	594	-	NA	carbonic anhydrase	K01673	COG0288	[P] Inorganic ion transport and metabolism
RPPS3_18080	1996796	1997584	789	-	NA	hypothetical protein	NA	NA	NA
RPPS3_18090	1997625	1997969	345	-	NA	hypothetical protein	NA	COG2361	[S] Function unknown
RPPS3_18100	1997970	1998284	315	-	NA	nucleotidyltransferase domain protein	K07075	COG1669	[R] General function prediction only
RPPS3_18110	1998320	1998730	411	-	NA	twitching motility protein PilT	NA	COG4113	[R] General function prediction only
RPPS3_18120	1998727	1998984	258	-	NA	prevent-host-death protein	NA	COG4118	[V] Defense mechanisms
RPPS3_18130	1999050	2001209	2160	-	mutB	methylmalonyl-CoA mutase	K01847	COG1842	[K] Transcription
RPPS3_18140	2001272	2001736	465	-	NA	aldehyde-activating protein	NA	COG3791	[S] Function unknown
RPPS3_18150	2001733	2003604	1872	-	NA	methylmalonyl-CoA mutase	K01847	COG2185	[I] Lipid transport and metabolism
RPPS3_18160	2003762	2004253	492	-	folK	2-amino-4-hydroxy-6- hydroxymethyldihydropteridine pyrophosphokinase	K00950	COG0801	[H] Coenzyme transport and metabolism
RPPS3_18170	2004255	2004620	366	-	folB	dihydroneopterin aldolase	K01633	COG1539	[H] Coenzyme transport and metabolism
RPPS3_18180	2004617	2005474	858	-	folP	dihydropteroate synthase	K00796	COG0294	[H] Coenzyme transport and metabolism
RPPS3_18190	2005540	2005947	408	-	NA	ferredoxin	NA	COG0633	[C] Energy production and conversion
RPPS3_18200	2005965	2006333	369	-	NA	hypothetical protein	NA	NA	NA
RPPS3_18210	2006670	2008280	1611	+	NA	ATPase	K06915	COG0433	[L] Replication, recombination and repair
RPPS3_18220	2008487	2009893	1407	+	NA	N-acyl-L-amino acid amidohydrolase	NA	COG0624	[E] Amino acid transport and metabolism
RPPS3_18230	2010237	2012537	2301	+	NA	TonB-dependent receptor	K02014	COG1629	[P] Inorganic ion transport and metabolism
RPPS3_18240	2012650	2013384	735	+	NA	cobalt ABC transporter substrate-binding protein	NA	COG5266	[R] General function prediction only
RPPS3_18250	2013381	2013662	282	+	NA	iron uptake protein	NA	NA	NA
RPPS3_18260	2013724	2015298	1575	+	NA	peptidase	NA	COG3182	[S] Function unknown
RPPS3_18270	2015295	2015582	288	+	NA	iron uptake protein	NA	NA	NA
RPPS3_18280	2015623	2017620	1998	-	NA	chemotaxis protein	K03406	COG0840	[N] Cell motility
RPPS3_18290	2018085	2018867	783	-	NA	class II aldolase	NA	COG0235	[G] Carbohydrate transport and metabolism
RPPS3_18300	2019134	2020012	879	+	NA	proline and alanine rich protein EspI, component of Type VII secretion system ESX-1	NA	NA	NA
RPPS3_18310	2020199	2020615	417	+	mucR	transcriptional regulator	NA	COG4957	[K] Transcription
RPPS3_18320	2020623	2021363	741	-	NA	3-ketoacyl-ACP reductase	NA	COG1028	[I] Lipid transport and metabolism
RPPS3_18330	2021445	2022077	633	+	NA	TetR family transcriptional regulator	NA	COG1309	[K] Transcription
RPPS3_18340	2022199	2022810	612	+	NA	hypothetical protein	NA	COG0583	[K] Transcription
RPPS3_18350	2022838	2023266	429	-	NA	cysteine desufuration protein SufE	K02426	COG2166	[O] Posttranslational modification, protein turnover, chaperones
RPPS3_18360	2023382	2023804	423	-	NA	hypothetical protein	NA	NA	NA
RPPS3_18370	2024172	2026040	1869	+	NA	PAS domain-containing sensor histidine kinase	K11357	COG0642	[T] Signal transduction mechanisms
RPPS3_18380	2026117	2026833	717	+	NA	peptidoglycan-binding protein	NA	COG3409	[M] Cell wall/membrane/envelope biogenesis
RPPS3_18390	2026976	2027317	342	+	NA	hypothetical protein	NA	COG5447	[S] Function unknown
RPPS3_18400	2027446	2028420	975	-	NA	flagellar biosynthesis protein FlhF	NA	COG5330	[S] Function unknown
RPPS3_18410	2028572	2029651	1080	-	NA	polysaccharide deacetylase	NA	COG3858	[D] Cell cycle control, cell division, chromosome partitioning
RPPS3_18420	2029731	2030261	531	-	NA	hypothetical protein	NA	NA	NA
RPPS3_18430	2030441	2030641	201	+	NA	hypothetical protein	NA	NA	NA
RPPS3_18440	2030659	2031441	783	+	NA	hypothetical protein	NA	NA	NA
RPPS3_18450	2031594	2032475	882	+	NA	hypothetical protein	NA	COG3662	[S] Function unknown
RPPS3_18460	2032555	2033124	570	-	NA	membrane protein	NA	COG5436	[S] Function unknown
RPPS3_18470	2033121	2033699	579	-	NA	membrane protein	NA	COG5402	[S] Function unknown
RPPS3_18480	2033743	2036016	2274	-	NA	penicillin-binding protein 1A	K05366	COG0744	[M] Cell wall/membrane/envelope biogenesis
RPPS3_18490	2036330	2037466	1137	+	NA	hypothetical protein	NA	COG1672	[R] General function prediction only
RPPS3_18500	2037463	2040981	3519	+	NA	hypothetical protein	NA	COG2842	[X] Mobilome: prophages, transposons
RPPS3_18510	2040978	2041487	510	+	NA	UPF0260 protein YcgN	K09160	COG2983	[S] Function unknown
RPPS3_18520	2041541	2042284	744	+	NA	Transporter	K07090	COG0730	[S] Function unknown
RPPS3_18530	2042577	2043092	516	-	NA	MarR family transcriptional regulator	NA	COG1846	[K] Transcription
RPPS3_18540	2043172	2044410	1239	+	NA	cytochrome p450	NA	COG1018	[C] Energy production and conversion
RPPS3_18550	2044418	2044741	324	+	thcC	ferredoxin	K04755	COG0633	[C] Energy production and conversion
RPPS3_18560	2044817	2046031	1215	+	NA	ABC transporter permease	K01999	COG0683	[E] Amino acid transport and metabolism
RPPS3_18570	2046539	2046745	207	-	NA	hypothetical protein	NA	NA	NA
RPPS3_18580	2046742	2047887	1146	-	NA	membrane protein	NA	COG3182	[S] Function unknown
RPPS3_18590	2047884	2050199	2316	-	NA	TonB-dependent receptor	K02014	COG1629	[P] Inorganic ion transport and metabolism
RPPS3_18600	2050694	2051575	882	+	NA	metallo-beta-lactamase family protein	NA	COG2333	[R] General function prediction only
RPPS3_18610	2052101	2053276	1176	-	NA	6-aminohexanoate-dimer hydrolase	NA	COG1680	[V] Defense mechanisms
RPPS3_18620	2053409	2053660	252	+	NA	hypothetical protein	K09803	COG2929	[S] Function unknown
RPPS3_18630	2053653	2053952	300	+	NA	hypothetical protein	NA	COG3514	[S] Function unknown
RPPS3_18640	2054028	2055095	1068	-	NA	choloylglycine hydrolase	K01442	COG3049	[M] Cell wall/membrane/envelope biogenesis
RPPS3_18650	2055308	2056897	1590	+	NA	MFS transporter	NA	COG3184	[S] Function unknown
RPPS3_18660	2057021	2058421	1401	+	NA	TRAP ABC transporter	NA	COG2358	[R] General function prediction only
RPPS3_18670	2058507	2058698	192	+	NA	pilus assembly protein	K02651	COG3847	[U] Intracellular trafficking, secretion, and vesicular transport
RPPS3_18680	2058989	2060542	1554	+	NA	hypothetical protein	NA	NA	NA
RPPS3_18690	2060809	2060961	153	+	NA	hypothetical protein	NA	NA	NA
RPPS3_18700	2061236	2062411	1176	+	NA	portal protein	NA	COG1372	[L] Replication, recombination and repair
RPPS3_18710	2062528	2063121	594	+	NA	hypothetical protein	NA	NA	NA
RPPS3_18720	2063209	2063406	198	+	NA	phage associated protein	NA	NA	NA
RPPS3_18730	2063414	2063593	180	+	NA	hypothetical protein	NA	NA	NA
RPPS3_18740	2063680	2064426	747	+	NA	peptidase U35	K06904	COG3740	[X] Mobilome: prophages, transposons
RPPS3_18750	2064558	2065814	1257	+	NA	phage capsid protein	NA	COG3378	[X] Mobilome: prophages, transposons
RPPS3_18760	2066078	2066446	369	+	NA	hypothetical protein	NA	NA	NA
RPPS3_18770	2066434	2066661	228	+	NA	hypothetical protein	NA	NA	NA
RPPS3_18780	2066714	2066830	117	+	NA	phage capsid protein, phage major capsid protein	NA	COG4653	[X] Mobilome: prophages, transposons
RPPS3_18790	2067096	2067269	174	+	NA	phage major capsid protein	NA	COG4653	[X] Mobilome: prophages, transposons
RPPS3_18800	2067310	2067918	609	+	NA	hypothetical protein	NA	NA	NA
RPPS3_18810	2068121	2070691	2571	+	NA	hypothetical protein	NA	COG1204	[L] Replication, recombination and repair
RPPS3_18820	2071114	2072070	957	+	NA	hypothetical protein	NA	NA	NA
RPPS3_18830	2072147	2073307	1161	+	NA	ATP-binding protein	NA	COG5323	[X] Mobilome: prophages, transposons
RPPS3_18840	2073510	2073803	294	+	NA	hypothetical protein	NA	NA	NA
RPPS3_18850	2073887	2074198	312	-	NA	hypothetical protein	NA	NA	NA
RPPS3_18860	2074359	2075123	765	-	NA	peptidase S1	NA	COG5640	[O] Posttranslational modification, protein turnover, chaperones
RPPS3_18870	2075188	2075754	567	+	NA	phage ORFG06	NA	NA	NA
RPPS3_18880	2075751	2076071	321	+	NA	phage head-tail adaptor protein	NA	COG5614	[X] Mobilome: prophages, transposons
RPPS3_18890	2076068	2076478	411	+	NA	phage ORFG08	NA	NA	NA
RPPS3_18900	2076491	2076898	408	+	NA	phage tail protein	NA	COG5437	[S] Function unknown
RPPS3_18910	2076908	2077225	318	+	NA	phage ORFG10	NA	NA	NA
RPPS3_18920	2077222	2077425	204	+	NA	phage ORFG10	NA	NA	NA
RPPS3_18930	2077422	2078015	594	+	NA	phage tail tape measure	NA	COG5281	[X] Mobilome: prophages, transposons
RPPS3_18940	2078170	2078808	639	+	NA	phage ORFG12	NA	COG5448	[S] Function unknown
RPPS3_18950	2079190	2080446	1257	+	NA	hypothetical protein	NA	NA	NA
RPPS3_18960	2080730	2081737	1008	-	NA	phenol degradation protein	NA	COG4313	[S] Function unknown
RPPS3_18970	2081856	2082851	996	-	NA	hypothetical protein	NA	COG0560	[E] Amino acid transport and metabolism
RPPS3_18980	2082869	2084566	1698	-	NA	arylsulfatase	K01130	COG3119	[P] Inorganic ion transport and metabolism
RPPS3_18990	2085058	2086248	1191	+	NA	Putative arylsulfatase regulatory protein	K06871	COG0641	[O] Posttranslational modification, protein turnover, chaperones
RPPS3_19000	2086377	2087288	912	+	NA	phage FAD/FMN-containing dehydrogenase	NA	COG5449	[S] Function unknown
RPPS3_19010	2087328	2087780	453	+	NA	phage NlpC/P60 family peptidase	NA	COG0791	[M] Cell wall/membrane/envelope biogenesis
RPPS3_19020	2087846	2088271	426	+	NA	aldehyde-activating protein	NA	COG3791	[S] Function unknown
RPPS3_19030	2088529	2088990	462	-	NA	hypothetical protein	NA	NA	NA
RPPS3_19040	2089143	2089616	474	+	NA	MarR family transcriptional regulator	NA	COG1846	[K] Transcription
RPPS3_19050	2089617	2090069	453	+	NA	hypothetical protein	NA	COG1018	[C] Energy production and conversion
RPPS3_19060	2090251	2094123	3873	+	NA	phage host specificity protein	NA	COG3391	[R] General function prediction only
RPPS3_19070	2094133	2095500	1368	+	NA	hypothetical protein	NA	NA	NA
RPPS3_19080	2095561	2096382	822	+	NA	glycohydrolase	K03791	COG3179	[R] General function prediction only
RPPS3_19090	2096385	2096957	573	+	NA	hypothetical protein	NA	NA	NA
RPPS3_19100	2097069	2097743	675	+	feuP	DNA-binding response regulator	K02483	COG0745	[T] Signal transduction mechanisms
RPPS3_19110	2097759	2099150	1392	+	feuQ	ATPase	NA	COG0745	[T] Signal transduction mechanisms
RPPS3_19120	2099247	2099711	465	+	NA	LipA a lipoprotein	NA	COG4520	[M] Cell wall/membrane/envelope biogenesis
RPPS3_19130	2099870	2101339	1470	+	NA	hypothetical protein	NA	NA	NA
RPPS3_19140	2101502	2102608	1107	+	cycH	c-type cytochrome biogenesis protein CcmI	K02200	COG0457	[R] General function prediction only
RPPS3_19150	2102722	2103225	504	+	cycJ	cytochrome c-type biogenesis protein CcmE	K02197	COG2332	[C] Energy production and conversion
RPPS3_19160	2103222	2105204	1983	+	cycK	c-type cytochrome biogenesis protein CcmF	K02198	COG1138	[C] Energy production and conversion
RPPS3_19170	2105206	2105682	477	-	NA	transcriptional regulator, XRE family	NA	COG1396	[K] Transcription
RPPS3_19180	2106038	2106535	498	+	cycL	cytochrome c biogenesis protein CcmH	K02200	COG0457	[R] General function prediction only
RPPS3_19190	2106651	2107673	1023	-	aimE	formamidase	K01455	COG2421	[C] Energy production and conversion
RPPS3_19200	2108078	2108566	489	-	NA	rubrerythrin	NA	COG1018	[C] Energy production and conversion
RPPS3_19210	2108620	2109528	909	-	NA	ferredoxin	NA	COG1018	[C] Energy production and conversion
RPPS3_19220	2109897	2111468	1572	+	NA	serine protease precursor MucD/AlgY associated with sigma factor RpoE	K04771	COG0265	[O] Posttranslational modification, protein turnover, chaperones
RPPS3_19230	2111700	2112425	726	+	NA	DNA-binding response regulator	K02483	COG0745	[T] Signal transduction mechanisms
RPPS3_19240	2112672	2113958	1287	+	NA	chemotaxis protein	K03406	COG0840	[N] Cell motility
RPPS3_19250	2114187	2115635	1449	+	NA	two-component sensor histidine kinase	NA	COG0745	[T] Signal transduction mechanisms
RPPS3_19260	2115632	2118604	2973	+	glnE	glutamine-synthetase adenylyltransferase	K00982	COG1391	[O] Posttranslational modification, protein turnover, chaperones
RPPS3_19270	2118663	2118914	252	-	NA	hypothetical protein	NA	NA	NA
RPPS3_19280	2119015	2120037	1023	-	NA	AraC family transcriptional regulator	NA	COG2207	[K] Transcription
RPPS3_19290	2120175	2120387	213	+	NA	hypothetical protein	NA	NA	NA
RPPS3_19300	2120504	2123902	3399	+	NA	peptidase S8	NA	COG2931	[Q] Secondary metabolites biosynthesis, transport and catabolism
RPPS3_19310	2124294	2126603	2310	-	NA	histidine kinase	K07716	COG0642	[T] Signal transduction mechanisms
RPPS3_19320	2126820	2128199	1380	-	NA	cation diffusion facilitator transporter	NA	COG0456	[J] Translation, ribosomal structure and biogenesis
RPPS3_19330	2128325	2129293	969	-	NA	quinone oxidoreductase	NA	COG0300	[R] General function prediction only
RPPS3_19340	2129339	2130334	996	-	NA	nitronate monooxygenase	K00459	COG2070	[R] General function prediction only
RPPS3_19350	2130575	2131360	786	-	NA	2-hydroxyhepta-2,4-diene-1,7-dioate isomerase	NA	COG0179	[Q] Secondary metabolites biosynthesis, transport and catabolism
RPPS3_19360	2131578	2132558	981	-	panE	2-dehydropantoate 2-reductase	K00077	COG1893	[H] Coenzyme transport and metabolism
RPPS3_19370	2132659	2133951	1293	-	oxlT	oxalate/formate MFS antiporter	K08177	COG0477	[G] Carbohydrate transport and metabolism
RPPS3_19380	2134120	2135397	1278	-	NA	formyl-CoA--oxalate CoA-transferase	K07749	COG1804	[I] Lipid transport and metabolism
RPPS3_19390	2135545	2136276	732	-	NA	GntR family transcriptional regulator	NA	COG1802	[K] Transcription
RPPS3_19400	2136799	2137725	927	+	pqqB	pyrroloquinoline quinone biosynthesis protein B	K06136	COG1235	[P] Inorganic ion transport and metabolism
RPPS3_19410	2137722	2138486	765	+	pqqC	pyrroloquinoline quinone biosynthesis protein C	K06137	COG5424	[H] Coenzyme transport and metabolism
RPPS3_19420	2138491	2138799	309	+	pqqD	coenzyme PQQ synthesis protein D	K06138	COG0535	[R] General function prediction only
RPPS3_19430	2138796	2139974	1179	+	pqqE	pyrroloquinoline quinone biosynthesis protein PqqE	K06139	COG0535	[R] General function prediction only
RPPS3_19440	2140227	2141102	876	-	NA	secretion protein HlyD	NA	COG0845	[M] Cell wall/membrane/envelope biogenesis
RPPS3_19450	2141114	2141323	210	-	NA	protein of unknown function DUF1656	NA	NA	NA
RPPS3_19460	2141323	2143335	2013	-	NA	fusaric acid resistance protein	NA	COG1289	[S] Function unknown
RPPS3_19470	2143498	2144178	681	+	NA	TetR family transcriptional regulator	NA	COG1309	[K] Transcription
RPPS3_19480	2144459	2145568	1110	-	NA	S-(hydroxymethyl)glutathione dehydrogenase	K00121	COG1062	[R] General function prediction only
RPPS3_19490	2145667	2147190	1524	-	NA	ATP-binding protein	K06915	COG0433	[L] Replication, recombination and repair
RPPS3_19500	2147316	2148332	1017	-	NA	alkanal monooxygenase	NA	COG2141	[H] Coenzyme transport and metabolism
RPPS3_19510	2148443	2149066	624	-	NA	TetR family transcriptional regulator	NA	COG1309	[K] Transcription
RPPS3_19520	2149146	2150234	1089	+	NA	acriflavin resistance protein	NA	COG0841	[V] Defense mechanisms
RPPS3_19530	2150231	2151304	1074	+	NA	hemolysin secretion protein D	NA	COG2197	[T] Signal transduction mechanisms
RPPS3_19540	2151301	2154351	3051	+	NA	RND efflux transporter	NA	COG0841	[V] Defense mechanisms
RPPS3_19550	2154353	2154634	282	+	NA	hypothetical protein	NA	NA	NA
RPPS3_19560	2154666	2155859	1194	+	NA	alpha/beta hydrolase	NA	COG1752	[R] General function prediction only
RPPS3_19570	2155919	2156476	558	+	NA	hypothetical protein	NA	COG3212	[S] Function unknown
RPPS3_19580	2156502	2158490	1989	-	NA	adenylate cyclase	NA	COG0745	[T] Signal transduction mechanisms
RPPS3_19590	2158771	2159403	633	-	NA	TetR family transcriptional regulator	NA	COG1309	[K] Transcription
RPPS3_19600	2159563	2160681	1119	+	NA	multidrug transporter	NA	COG5569	[P] Inorganic ion transport and metabolism
RPPS3_19610	2160681	2163836	3156	+	NA	cobalt-zinc-cadmium resistance protein CzcA, cation efflux system protein CusA	NA	COG0841	[V] Defense mechanisms
RPPS3_19620	2163987	2164940	954	+	yjbN	tRNA dihydrouridine synthase DusA	K05539	COG0042	[J] Translation, ribosomal structure and biogenesis
RPPS3_19630	2164962	2165105	144	-	NA	antitoxin to RelE-like translational repressor toxin	K07726	COG2944	[K] Transcription
RPPS3_19640	2165120	2165287	168	-	NA	DNA-binding protein	NA	COG2944	[K] Transcription
RPPS3_19650	2165421	2165957	537	-	NA	peptidase	K06985	COG3577	[R] General function prediction only
RPPS3_19660	2165980	2166204	225	-	NA	hypothetical protein	K06938	COG3313	[R] General function prediction only
RPPS3_19670	2166249	2167844	1596	-	NA	two-component sensor histidine kinase	K07716	COG0642	[T] Signal transduction mechanisms
RPPS3_19680	2168013	2168882	870	-	NA	oxidoreductase	K00020	COG2084	[I] Lipid transport and metabolism
RPPS3_19690	2169165	2170277	1113	+	NA	sodium, proton antiporter	K03593	COG0489	[D] Cell cycle control, cell division, chromosome partitioning
RPPS3_19700	2170529	2171620	1092	+	NA	ABC transporter substrate-binding protein	NA	COG1638	[G] Carbohydrate transport and metabolism
RPPS3_19710	2171820	2173661	1842	-	NA	C4-dicarboxylate ABC transporter	NA	COG4665	[Q] Secondary metabolites biosynthesis, transport and catabolism
RPPS3_19720	2173699	2174295	597	-	NA	C4-dicarboxylate ABC transporter	NA	COG4665	[Q] Secondary metabolites biosynthesis, transport and catabolism
RPPS3_19730	2174469	2175458	990	-	moaA	cyclic pyranopterin monophosphate synthase	K03639	COG2896	[H] Coenzyme transport and metabolism
RPPS3_19740	2175610	2176062	453	-	NA	hypothetical protein	NA	NA	NA
RPPS3_19750	2176226	2176903	678	-	cbbZ	phosphoglycolate phosphatase, bacterial	K01091	COG0546	[C] Energy production and conversion
RPPS3_19760	2177051	2177749	699	+	cbbI	ribose-5-phosphate isomerase	K01807	COG0120	[G] Carbohydrate transport and metabolism
RPPS3_19770	2177776	2178285	510	+	NA	hypothetical protein	K09924	COG3184	[S] Function unknown
RPPS3_19780	2178303	2179688	1386	+	gor	glutathione-disulfide reductase	K00383	COG1249	[C] Energy production and conversion
RPPS3_19790	2179875	2181263	1389	+	aroG	phospho-2-dehydro-3-deoxyheptonate aldolase	K01626	COG0722	[E] Amino acid transport and metabolism
RPPS3_19800	2181584	2181946	363	+	NA	diacylglycerol kinase	K00901	COG0818	[I] Lipid transport and metabolism
RPPS3_19810	2181993	2183750	1758	+	NA	NAD+ synthase	K01916	COG0171	[H] Coenzyme transport and metabolism
RPPS3_19820	2184194	2185111	918	-	NA	hypothetical protein	NA	NA	NA
RPPS3_19830	2185312	2185833	522	-	NA	hypothetical protein	NA	NA	NA
RPPS3_19840	2187015	2187440	426	+	NA	cupin	NA	COG1917	[R] General function prediction only
RPPS3_19850	2187537	2188706	1170	-	NA	hypothetical protein	NA	NA	NA
RPPS3_19860	2188892	2189200	309	-	NA	hypothetical protein	NA	NA	NA
RPPS3_19870	2189600	2190991	1392	+	cysS	cysteine--tRNA ligase	K01883	COG0215	[J] Translation, ribosomal structure and biogenesis
RPPS3_19880	2191210	2191341	132	+	NA	hypothetical protein	NA	NA	NA
RPPS3_19890	2191341	2191850	510	+	NA	GCN5 family acetyltransferase	K03830	COG0454	[K] Transcription
RPPS3_19900	2191847	2193445	1599	+	leuA	2-isopropylmalate synthase	K01649	COG0119	[E] Amino acid transport and metabolism
RPPS3_19910	2193649	2195208	1560	+	ilvB	acetolactate synthase I/II/III large subunit	K01652	COG0028	[E] Amino acid transport and metabolism
RPPS3_19920	2195220	2196629	1410	+	NA	FAD-linked oxidase	NA	COG0277	[C] Energy production and conversion
RPPS3_19930	2196654	2198723	2070	-	NA	cytochrome c	K19713	COG3258	[C] Energy production and conversion
RPPS3_19940	2198907	2199557	651	-	NA	Rossman fold protein, TIGR00730 family	K06966	COG1611	[R] General function prediction only
RPPS3_19950	2199701	2201656	1956	+	NA	metal ABC transporter permease	K06147	COG1132	[V] Defense mechanisms
RPPS3_19960	2201705	2202403	699	+	psd	phosphatidylserine decarboxylase proenzyme	K01613	COG0688	[I] Lipid transport and metabolism
RPPS3_19970	2202432	2203349	918	+	pssA	CDP-diacylglycerol--serine O-phosphatidyltransferase	K17103	COG1183	[I] Lipid transport and metabolism
RPPS3_19980	2203484	2204203	720	+	NA	demethylmenaquinone methyltransferase	NA	COG0684	[J] Translation, ribosomal structure and biogenesis
[truncated: 2,802 more rows]
