# Supplementary material for: Whole-genome sequencing and comparative analysis of two plant-associated strains of Rhodopseudomonas palustris (PS3 and YSC3)
Source: Sci Rep. 2018 Aug 24;8:12769. doi: 10.1038/s41598-018-31128-8 (PMC6109142; doi:10.1038/s41598-018-31128-8)
Supplement: Supplementary file 10 — Supplementary Table S6 [file 41598_2018_31128_MOESM10_ESM.xlsx]

## Sheet: S6 Table
Supplementary Table S6. List of predicted genes in the R. palustris strain YSC3.
Locus_tag	Stard	End	Length	Strand	Gene	Product description	K number	COG number	COG category
RPYSC3_00010	679	2097	1419	+	dnaA	chromosomal replication initiator protein DnaA	K02313	COG0593	[L] Replication, recombination and repair
RPYSC3_00020	2339	3457	1119	+	dnaN	DNA polymerase III subunit beta	K02338	COG0592	[L] Replication, recombination and repair
RPYSC3_00030	3659	4798	1140	+	recF	DNA replication/repair protein RecF	K03629	COG1195	[L] Replication, recombination and repair
RPYSC3_00040	5015	7456	2442	+	gyrB	DNA gyrase subunit B	K02470	COG0187	[L] Replication, recombination and repair
RPYSC3_00050	7735	8583	849	-	hpd	4-hydroxyphenylpyruvate dioxygenase	K00457	COG3185	[E] Amino acid transport and metabolism
RPYSC3_00060	8668	8853	186	-	NA	hypothetical protein	NA	COG3185	[E] Amino acid transport and metabolism
RPYSC3_00070	8980	9459	480	+	NA	AsnC family transcriptional regulator	NA	COG1522	[K] Transcription
RPYSC3_00080	9505	10953	1449	-	NA	histidine kinase	NA	COG0745	[T] Signal transduction mechanisms
RPYSC3_00090	10953	11237	285	-	kaiB	circadian oscillation regulator KaiB	K08481	COG0526	[O] Posttranslational modification, protein turnover, chaperones
RPYSC3_00100	11247	12938	1692	-	kaiC	circadian clock protein KaiC	K08482	COG0467	[T] Signal transduction mechanisms
RPYSC3_00110	13147	14226	1080	-	NA	methyl-accepting chemotaxis protein	NA	COG4191	[T] Signal transduction mechanisms
RPYSC3_00120	14491	15000	510	-	NA	transcriptional regulator	K05800	COG1522	[K] Transcription
RPYSC3_00130	15188	15403	216	+	NA	hypothetical protein	NA	NA	NA
RPYSC3_00140	15488	15736	249	-	NA	hypothetical protein	NA	NA	NA
RPYSC3_00150	15738	15923	186	-	rdxS	type cbb3 cytochrome oxidase biogenesis protein CcoS, involved in heme b insertion	NA	COG3197	[P] Inorganic ion transport and metabolism
RPYSC3_00160	15914	18112	2199	-	rdxI	cation (heavy metal) transporting ATPase	K01533	COG2217	[P] Inorganic ion transport and metabolism
RPYSC3_00170	18147	18647	501	-	rdxH	nitrogen fixation protein FixH	NA	COG5456	[P] Inorganic ion transport and metabolism
RPYSC3_00180	18667	20124	1458	-	NA	hypothetical protein	NA	COG1149	[R] General function prediction only
RPYSC3_00190	20241	21122	882	-	ccoP	cytochrome c oxidase, cbb3-type subunit III	K00406	COG2010	[C] Energy production and conversion
RPYSC3_00200	21130	21294	165	-	ccoQ	cbb3-type cytochrome oxidase subunit	K00407	COG4736	[C] Energy production and conversion
RPYSC3_00210	21304	22038	735	-	ccoO	cytochrome c oxidase, cbb3-type subunit II	K00405	COG2993	[C] Energy production and conversion
RPYSC3_00220	22051	23697	1647	-	ccoN	cytochrome c oxidase, cbb3-type subunit I	K00404	COG3278	[C] Energy production and conversion
RPYSC3_00230	24010	24930	921	-	panE	2-dehydropantoate 2-reductase	K00077	COG1893	[H] Coenzyme transport and metabolism
RPYSC3_00240	25004	25741	738	-	NA	short-chain dehydrogenase	NA	COG0300	[R] General function prediction only
RPYSC3_00250	25853	26455	603	-	NA	DSBA oxidoreductase	NA	COG3917	[Q] Secondary metabolites biosynthesis, transport and catabolism
RPYSC3_00260	26671	27339	669	+	gstA	glutathione S-transferase	K00799	COG0625	[O] Posttranslational modification, protein turnover, chaperones
RPYSC3_00270	27547	28422	876	-	NA	short chain dehydrogenase	K13775	COG1028	[I] Lipid transport and metabolism
RPYSC3_00280	28728	30461	1734	-	ggt	gamma-glutamyltransferase	K00681	COG0405	[E] Amino acid transport and metabolism
RPYSC3_00290	30567	31964	1398	+	NA	MFS transporter	K06902	COG2270	[R] General function prediction only
RPYSC3_00300	32180	33268	1089	+	aroG	phospho-2-dehydro-3-deoxyheptonate aldolase	K01626	COG0722	[E] Amino acid transport and metabolism
RPYSC3_00310	33525	35114	1590	-	purH	bifunctional phosphoribosylaminoimidazolecarboxamide formyltransferase/inosine monophosphate cyclohydrolase	K00602	COG0138	[F] Nucleotide transport and metabolism
RPYSC3_00320	35333	37219	1887	-	NA	heparinase	NA	COG5360	[S] Function unknown
RPYSC3_00330	37386	38738	1353	-	NA	MFS transporter	K03500	COG0144	[J] Translation, ribosomal structure and biogenesis
RPYSC3_00340	38891	39109	219	+	NA	hypothetical protein	NA	COG5508	[S] Function unknown
RPYSC3_00350	39196	39768	573	+	NA	nuclease	NA	COG1525	[L] Replication, recombination and repair
RPYSC3_00360	39772	40659	888	-	NA	hypothetical protein	NA	NA	NA
RPYSC3_00370	41008	42465	1458	+	NA	amine oxidase	NA	COG1231	[E] Amino acid transport and metabolism
RPYSC3_00380	42472	44883	2412	-	pheT	phenylalanine--tRNA ligase subunit beta	K01890	COG0072	[J] Translation, ribosomal structure and biogenesis
RPYSC3_00390	45028	45552	525	-	NA	hypothetical protein	NA	COG1643	[J] Translation, ribosomal structure and biogenesis
RPYSC3_00400	45790	46872	1083	-	pheS	phenylalanine--tRNA ligase subunit alpha	K01889	COG0016	[J] Translation, ribosomal structure and biogenesis
RPYSC3_00410	47016	47375	360	-	rplT	50S ribosomal protein L20	K02887	COG0292	[J] Translation, ribosomal structure and biogenesis
RPYSC3_00420	47459	47659	201	-	rpmI	50S ribosomal protein L35	K02916	COG0291	[J] Translation, ribosomal structure and biogenesis
RPYSC3_00430	47994	48431	438	-	infC	translation initiation factor IF-3	K02520	COG0290	[J] Translation, ribosomal structure and biogenesis
RPYSC3_00440	48854	49639	786	+	NA	alpha/beta hydrolase	NA	COG0596	[H] Coenzyme transport and metabolism
RPYSC3_00450	49807	51015	1209	-	NA	epoxyqueuosine reductase	K18979	COG1600	[J] Translation, ribosomal structure and biogenesis
RPYSC3_00460	50964	51656	693	-	NA	glutathione S-transferase	K00799	COG0625	[O] Posttranslational modification, protein turnover, chaperones
RPYSC3_00470	51856	52662	807	+	bacA	undecaprenyl-diphosphatase	K06153	COG1968	[I] Lipid transport and metabolism
RPYSC3_00480	52712	53677	966	-	NA	3-beta-hydroxy-Delta-steroid dehydrogenase	K00329	COG0451	[M] Cell wall/membrane/envelope biogenesis
RPYSC3_00490	54091	54705	615	+	NA	3'-5' exonuclease	K03684	COG0349	[J] Translation, ribosomal structure and biogenesis
RPYSC3_00500	54935	55675	741	+	NA	LPS export ABC transporter periplasmic protein LptC	K11719	COG3117	[M] Cell wall/membrane/envelope biogenesis
RPYSC3_00510	55684	56349	666	+	NA	organic solvent tolerance protein OstA	K09774	COG1934	[M] Cell wall/membrane/envelope biogenesis
RPYSC3_00520	56535	57479	945	+	NA	ABC transporter ATP-binding protein	K06861	COG1137	[M] Cell wall/membrane/envelope biogenesis
RPYSC3_00530	57510	57650	141	+	NA	hypothetical protein	NA	NA	NA
RPYSC3_00540	57685	59331	1647	+	rpoN	RNA polymerase sigma-54 factor	K03092	COG1508	[K] Transcription
RPYSC3_00550	59389	59994	606	+	NA	ribosome hibernation protein YhbH	NA	COG1544	[J] Translation, ribosomal structure and biogenesis
RPYSC3_00560	60269	60730	462	+	ptsN	PTS IIA-like nitrogen-regulatory protein PtsN	K02806	COG1762	[G] Carbohydrate transport and metabolism
RPYSC3_00570	61034	61300	267	-	NA	hypothetical protein	NA	COG5568	[S] Function unknown
RPYSC3_00580	61351	61776	426	-	NA	heat-shock protein Hsp20	NA	COG0071	[O] Posttranslational modification, protein turnover, chaperones
RPYSC3_00590	61930	63021	1092	-	ugpC	glycerol-3-phosphate import ATP-binding protein UgpC	K05816	COG3839	[G] Carbohydrate transport and metabolism
RPYSC3_00600	63027	63875	849	-	ugpE	glycerol-3-phosphate transporter membrane protein	K05815	COG0395	[G] Carbohydrate transport and metabolism
RPYSC3_00610	63875	64756	882	-	ugpA	glycerol-3-phosphate transporter permease	K05814	COG1175	[G] Carbohydrate transport and metabolism
RPYSC3_00620	64879	66207	1329	-	ugpB	glycerol-3-phosphate ABC transporter substrate-binding protein	K05813	COG1653	[G] Carbohydrate transport and metabolism
RPYSC3_00630	66437	67627	1191	-	NA	CoA transferase	NA	COG1804	[I] Lipid transport and metabolism
RPYSC3_00640	67966	68370	405	-	NA	TIGR02300 family protein	NA	COG4530	[S] Function unknown
RPYSC3_00650	68513	69850	1338	+	aroA	3-phosphoshikimate 1-carboxyvinyltransferase	K00800	COG0128	[E] Amino acid transport and metabolism
RPYSC3_00660	69854	70528	675	-	NA	protein of unknown function DUF374	K09778	COG2121	[S] Function unknown
RPYSC3_00670	70684	71322	639	+	cmk	cytidylate kinase	K00945	COG0283	[F] Nucleotide transport and metabolism
RPYSC3_00680	71623	73320	1698	+	rpsA	30S ribosomal protein S1	K02945	COG0539	[J] Translation, ribosomal structure and biogenesis
RPYSC3_00690	73550	74530	981	+	sppA	protease	K04773	COG0616	[O] Posttranslational modification, protein turnover, chaperones
RPYSC3_00700	74696	75010	315	+	ihfB	integration host factor subunit beta	K05788	COG0776	[L] Replication, recombination and repair
RPYSC3_00710	75048	75434	387	+	NA	hypothetical protein	NA	NA	NA
RPYSC3_00720	75493	76134	642	+	trpF	N-(5-phosphoribosyl)anthranilate isomerase	K01817	COG0135	[E] Amino acid transport and metabolism
RPYSC3_00730	76148	77362	1215	+	trpB	tryptophan synthase subunit beta	K01696	COG0133	[E] Amino acid transport and metabolism
RPYSC3_00740	77362	78198	837	+	trpA	tryptophan synthase subunit alpha	K01695	COG0159	[E] Amino acid transport and metabolism
RPYSC3_00750	78308	79291	984	+	accD	acetyl-CoA carboxylase carboxyl transferase subunit beta	K01963	COG0777	[I] Lipid transport and metabolism
RPYSC3_00760	79288	80616	1329	+	folC	bifunctional folylpolyglutamate synthase/dihydrofolate synthase	K11754	COG0285	[H] Coenzyme transport and metabolism
RPYSC3_00770	80626	81726	1101	-	NA	ATP-dependent DNA ligase LigC	NA	COG3275	[T] Signal transduction mechanisms
RPYSC3_00780	81870	82190	321	-	trxA	thiol reductase thioredoxin	K03671	COG0526	[O] Posttranslational modification, protein turnover, chaperones
RPYSC3_00790	82287	85772	3486	-	NA	double-strand break repair helicase AddA	K16898	COG1074	[L] Replication, recombination and repair
RPYSC3_00800	85769	88918	3150	-	NA	double-strand break repair protein AddB	K16899	COG3857	[L] Replication, recombination and repair
RPYSC3_00810	88994	89716	723	-	NA	mannose-1-phosphate guanylyltransferase	K00992	COG1208	[J] Translation, ribosomal structure and biogenesis
RPYSC3_00820	89873	90181	309	-	NA	pilus assembly protein PilZ	NA	NA	NA
RPYSC3_00830	90285	91805	1521	-	NA	tRNA threonylcarbamoyladenosine biosynthesis protein TsaE	K07102	COG3178	[R] General function prediction only
RPYSC3_00840	91802	94234	2433	-	NA	two-component sensor histidine kinase	NA	COG0745	[T] Signal transduction mechanisms
RPYSC3_00850	94535	94993	459	-	dut	deoxyuridine 5'-triphosphate nucleotidohydrolase	K01520	COG0756	[F] Nucleotide transport and metabolism
RPYSC3_00860	94990	96435	1446	-	coaBC	phosphopantothenate synthase	K13038	COG0452	[H] Coenzyme transport and metabolism
RPYSC3_00870	96489	98066	1578	-	ubiB	2-polyprenylphenol 6-hydroxylase	K03688	COG0661	[H] Coenzyme transport and metabolism
RPYSC3_00880	98063	98824	762	-	ubiE	ubiquinone/menaquinone biosynthesis C-methyltransferase UbiE	K03183	COG2226	[H] Coenzyme transport and metabolism
RPYSC3_00890	99068	99943	876	+	mutM	formamidopyrimidine-DNA glycosylase	K10563	COG0266	[L] Replication, recombination and repair
RPYSC3_00900	100202	100726	525	-	NA	hypothetical protein	NA	NA	NA
RPYSC3_00910	100828	102171	1344	-	NA	peptidoglycan-binding protein	NA	COG0265	[O] Posttranslational modification, protein turnover, chaperones
RPYSC3_00920	102380	103180	801	+	moeB	thiamine biosynthesis protein ThiF	K11996	COG0476	[H] Coenzyme transport and metabolism
RPYSC3_00930	103305	104993	1689	+	NA	MFS transporter	NA	COG1754	[S] Function unknown
RPYSC3_00940	105130	105348	219	-	NA	hypothetical protein	NA	NA	NA
RPYSC3_00950	105482	105823	342	-	NA	phasin	NA	COG5490	[S] Function unknown
RPYSC3_00960	106062	106466	405	-	NA	hypothetical protein	NA	NA	NA
RPYSC3_00970	106545	106886	342	-	NA	hypothetical protein	NA	NA	NA
RPYSC3_00980	107700	108596	897	+	NA	peptidase	NA	COG0369	[P] Inorganic ion transport and metabolism
RPYSC3_00990	108732	109142	411	+	NA	flagellar basal body rod protein FlgC	K02388	COG1558	[N] Cell motility
RPYSC3_01000	109254	110312	1059	-	oppF	peptide ABC transporter substrate-binding protein	K02032	COG1123	[O] Posttranslational modification, protein turnover, chaperones
RPYSC3_01010	110309	111307	999	-	oppD	peptide ABC transporter ATP-binding protein	K02031	COG0444	[E] Amino acid transport and metabolism
RPYSC3_01020	111310	112218	909	-	oppC	ABC transporter permease	K02034	COG1173	[E] Amino acid transport and metabolism
RPYSC3_01030	112215	113195	981	-	oppB	ABC transporter permease	K02033	COG0601	[E] Amino acid transport and metabolism
RPYSC3_01040	113223	114824	1602	-	oppA	peptide ABC transporter substrate-binding protein	K02035	COG0747	[E] Amino acid transport and metabolism
RPYSC3_01050	114914	115870	957	-	NA	cobalamin biosynthesis protein	NA	COG0803	[P] Inorganic ion transport and metabolism
RPYSC3_01060	115867	117510	1644	-	NA	amidohydrolase	K07047	COG1574	[R] General function prediction only
RPYSC3_01070	117749	119290	1542	+	NA	aspartate aminotransferase	K00375	COG1167	[K] Transcription
RPYSC3_01080	119396	120184	789	-	NA	transmembrane protein TauE-like	K07090	COG0730	[S] Function unknown
RPYSC3_01090	120193	121704	1512	-	betB	aldehyde dehydrogenase	NA	COG1309	[K] Transcription
RPYSC3_01100	121916	122323	408	+	tauX	transcriptional regulator	NA	COG1917	[R] General function prediction only
RPYSC3_01110	122320	123714	1395	+	tauY	FAD-dependent oxidoreductase	NA	COG0665	[E] Amino acid transport and metabolism
RPYSC3_01120	123842	124150	309	-	NA	hypothetical protein	NA	NA	NA
RPYSC3_01130	124536	125597	1062	+	NA	dTDP-glucose 4,6-dehydratase	K01710	COG1088	[M] Cell wall/membrane/envelope biogenesis
RPYSC3_01140	125623	126180	558	+	rmlC	dTDP-4-dehydrorhamnose 3,5-epimerase	K01790	COG1898	[M] Cell wall/membrane/envelope biogenesis
RPYSC3_01150	126185	127078	894	+	rmlD	NAD(P)-dependent oxidoreductase	K00067	COG1091	[M] Cell wall/membrane/envelope biogenesis
RPYSC3_01160	127080	127955	876	+	rmlA	glucose-1-phosphate thymidylyltransferase	K00973	COG1209	[M] Cell wall/membrane/envelope biogenesis
RPYSC3_01170	128048	128938	891	+	NA	hypothetical protein	NA	NA	NA
RPYSC3_01180	129029	131308	2280	+	phyB	phytochrome, two-component sensor histidine kinase	NA	COG0745	[T] Signal transduction mechanisms
RPYSC3_01190	131301	132941	1641	+	NA	KTN NAD-binding domain-containing protein	NA	COG0490	[P] Inorganic ion transport and metabolism
RPYSC3_01200	132948	133772	825	-	NA	phosphodiesterase	NA	COG2146	[P] Inorganic ion transport and metabolism
RPYSC3_01210	133769	134593	825	-	NA	phosphodiesterase	NA	COG2146	[P] Inorganic ion transport and metabolism
RPYSC3_01220	134658	135935	1278	-	NA	sugar ABC transporter substrate-binding protein	K02027	COG1653	[G] Carbohydrate transport and metabolism
RPYSC3_01230	135968	136804	837	-	NA	sugar ABC transporter permease	K02026	COG0395	[G] Carbohydrate transport and metabolism
RPYSC3_01240	136801	137760	960	-	NA	ABC transporter permease	K02025	COG1175	[G] Carbohydrate transport and metabolism
RPYSC3_01250	137753	138907	1155	-	NA	glycerol-3-phosphate ABC transporter ATP-binding protein	K10112	COG3839	[G] Carbohydrate transport and metabolism
RPYSC3_01260	139035	139913	879	+	NA	LysR family transcriptional regulator	NA	COG1910	[P] Inorganic ion transport and metabolism
RPYSC3_01270	139919	140614	696	-	NA	sulfate ABC transporter ATP-binding protein	K02045	COG1118	[P] Inorganic ion transport and metabolism
RPYSC3_01280	140611	141387	777	-	NA	sulfonate ABC transporter permease	K02050	COG0600	[P] Inorganic ion transport and metabolism
RPYSC3_01290	141395	142387	993	-	NA	sulfate ABC transporter substrate-binding protein	K02051	COG0715	[P] Inorganic ion transport and metabolism
RPYSC3_01300	142403	144262	1860	-	hydC	2Fe-2S binding protein	NA	COG0437	[C] Energy production and conversion
RPYSC3_01310	144267	146294	2028	-	NA	oxidoreductase	K15022	COG4231	[C] Energy production and conversion
RPYSC3_01320	146439	148148	1710	-	NA	chemotaxis protein	NA	COG0840	[N] Cell motility
RPYSC3_01330	148153	149244	1092	-	cheB	chemotaxis response regulator protein-glutamate methylesterase	K03412	COG2201	[N] Cell motility
RPYSC3_01340	149265	150107	843	-	cheR	chemotaxis protein CheR	K00575	COG1352	[N] Cell motility
RPYSC3_01350	150271	152469	2199	-	NA	chemotaxis protein	K03406	COG0840	[N] Cell motility
RPYSC3_01360	152535	153023	489	-	cheW	chemotaxis protein CheW	K03408	COG0835	[N] Cell motility
RPYSC3_01370	153084	153554	471	-	cheW	chemotaxis protein CheW	K03408	COG0835	[N] Cell motility
RPYSC3_01380	153554	155620	2067	-	cheA	chemotaxis protein CheA	K03407	COG0643	[N] Cell motility
RPYSC3_01390	155617	155982	366	-	cheY	two-component system response regulator	K03413	COG0784	[T] Signal transduction mechanisms
RPYSC3_01400	155982	156305	324	-	NA	sulfate transporter	NA	COG3113	[M] Cell wall/membrane/envelope biogenesis
RPYSC3_01410	156592	157734	1143	+	NA	two-component system response regulator	K07814	COG3437	[T] Signal transduction mechanisms
RPYSC3_01420	157774	158115	342	-	NA	hypothetical protein	NA	NA	NA
RPYSC3_01430	158112	160646	2535	-	NA	cytochrome c oxidase polypeptide I	K15408	COG0843	[C] Energy production and conversion
RPYSC3_01440	160643	161296	654	-	NA	cytochrome c oxidase polypeptide II	K02275	COG1622	[C] Energy production and conversion
RPYSC3_01450	161360	161842	483	+	NA	hypothetical protein	NA	COG4244	[S] Function unknown
RPYSC3_01460	161806	162300	495	-	NA	protoporphyrinogen IX oxidase, HemJ	NA	COG1981	[S] Function unknown
RPYSC3_01470	162297	163058	762	-	NA	cytochrome c oxidase caa3-type assembly factor CtaG BS (unrelated to Cox11-CtaG family)	K02351	COG3336	[C] Energy production and conversion
RPYSC3_01480	163507	163686	180	-	NA	hypothetical protein	NA	NA	NA
RPYSC3_01490	163884	164675	792	-	NA	molybdenum-dependent transcriptional regulator	K02019	COG2005	[K] Transcription
RPYSC3_01500	164790	165326	537	-	NA	hypothetical protein	NA	COG1618	[F] Nucleotide transport and metabolism
RPYSC3_01510	165350	166144	795	-	NA	iron ABC transporter ATP-binding protein	K02013	COG1120	[P] Inorganic ion transport and metabolism
RPYSC3_01520	166141	167214	1074	-	NA	iron ABC transporter permease	K02015	COG0609	[P] Inorganic ion transport and metabolism
RPYSC3_01530	167165	168214	1050	-	NA	ABC transporter substrate-binding protein	K02016	COG0614	[P] Inorganic ion transport and metabolism
RPYSC3_01540	168211	168744	534	-	NA	S-adenosyl-L-methionine-binding protein	NA	COG0235	[G] Carbohydrate transport and metabolism
RPYSC3_01550	169272	171455	2184	+	NA	membrane protein	K02014	COG1629	[P] Inorganic ion transport and metabolism
RPYSC3_01560	171509	172147	639	+	NA	flagellar motor protein MotA	K03562	COG0811	[U] Intracellular trafficking, secretion, and vesicular transport
RPYSC3_01570	172160	172627	468	+	NA	biopolymer transporter ExbD	K03560	COG0848	[U] Intracellular trafficking, secretion, and vesicular transport
RPYSC3_01580	172624	173430	807	+	NA	TonB-like protein	NA	COG0810	[M] Cell wall/membrane/envelope biogenesis
RPYSC3_01590	173786	174949	1164	-	NA	glucokinase	NA	COG0542	[O] Posttranslational modification, protein turnover, chaperones
RPYSC3_01600	175282	175662	381	+	rplU	50S ribosomal protein L21	K02888	COG0261	[J] Translation, ribosomal structure and biogenesis
RPYSC3_01610	175752	176024	273	+	rpmA	50S ribosomal protein L27	K02899	COG0211	[J] Translation, ribosomal structure and biogenesis
RPYSC3_01620	176160	176759	600	+	NA	N-acetyltransferase GCN5	NA	COG2320	[R] General function prediction only
RPYSC3_01630	176971	177162	192	+	NA	hypothetical protein	NA	NA	NA
RPYSC3_01640	177290	177463	174	+	NA	hypothetical protein	NA	NA	NA
RPYSC3_01650	177464	178369	906	-	NA	DMT transporter permease	NA	COG0697	[G] Carbohydrate transport and metabolism
RPYSC3_01660	178522	179583	1062	+	NA	GTPase ObgE	K03979	COG0536	[D] Cell cycle control, cell division, chromosome partitioning
RPYSC3_01670	179725	180855	1131	+	proB	glutamate 5-kinase	K00931	COG0263	[E] Amino acid transport and metabolism
RPYSC3_01680	181143	181400	258	-	NA	hypothetical protein	K07746	COG3609	[K] Transcription
RPYSC3_01690	181523	182815	1293	+	proA	gamma-glutamyl-phosphate reductase	K00147	COG0014	[E] Amino acid transport and metabolism
RPYSC3_01700	182840	183469	630	+	NA	nicotinate-nicotinamide nucleotide adenylyltransferase	K00969	COG1057	[H] Coenzyme transport and metabolism
RPYSC3_01710	183840	184136	297	+	NA	ribosome silencing factor RsfS	K09710	COG0799	[J] Translation, ribosomal structure and biogenesis
RPYSC3_01720	184226	184708	483	+	NA	23S rRNA (pseudouridine1915-N3)-methyltransferase RlmH	K00783	COG1576	[J] Translation, ribosomal structure and biogenesis
RPYSC3_01730	184728	186119	1392	+	NA	membrane protein	NA	COG4942	[D] Cell cycle control, cell division, chromosome partitioning
RPYSC3_01740	186116	187492	1377	+	ctpA	peptidase S41	K03797	COG0793	[O] Posttranslational modification, protein turnover, chaperones
RPYSC3_01750	187644	188885	1242	+	NA	putative periplasmic protein YibQ, distant homology with nucleoside diphosphatase and polysaccharide deacetylase	K09798	COG2861	[G] Carbohydrate transport and metabolism
RPYSC3_01760	188924	189430	507	+	invA	RNA pyrophosphohydrolase	K08311	COG0494	[V] Defense mechanisms
RPYSC3_01770	189591	190661	1071	-	NA	hypothetical protein	NA	NA	NA
RPYSC3_01780	190932	191879	948	+	NA	NAD-dependent dehydratase	K08678	COG0451	[M] Cell wall/membrane/envelope biogenesis
RPYSC3_01790	191876	192397	522	+	invA	RNA pyrophosphohydrolase	K08311	COG0494	[V] Defense mechanisms
RPYSC3_01800	192583	192990	408	-	atpC	ATP synthase epsilon chain	K02114	COG0355	[C] Energy production and conversion
RPYSC3_01810	193102	194532	1431	-	atpD	ATP synthase subunit beta	K02112	COG0055	[C] Energy production and conversion
RPYSC3_01820	194606	195481	876	-	atpG	ATP synthase subunit gamma	K02115	COG0224	[C] Energy production and conversion
RPYSC3_01830	195625	197157	1533	-	atpA	ATP synthase subunit alpha	K02111	COG0056	[C] Energy production and conversion
RPYSC3_01840	197157	197717	561	-	atpH	ATP synthase subunit delta	K02113	COG0712	[C] Energy production and conversion
RPYSC3_01850	198456	198926	471	+	rlpA	septum-associated rare lipoprotein A	K03642	COG0797	[M] Cell wall/membrane/envelope biogenesis
RPYSC3_01860	199080	201290	2211	-	priA	primosomal protein N'	K04066	COG1198	[L] Replication, recombination and repair
RPYSC3_01870	201477	202448	972	+	xerC	tyrosine recombinase XerC	K03733	COG0582	[L] Replication, recombination and repair
RPYSC3_01880	202589	203179	591	+	NA	hypothetical protein	NA	NA	NA
RPYSC3_01890	203244	203813	570	-	NA	hypothetical protein	NA	NA	NA
RPYSC3_01900	203827	205230	1404	-	dldH	dihydrolipoyl dehydrogenase	K00382	COG1249	[C] Energy production and conversion
RPYSC3_01910	205262	206008	747	-	gcd	glucose-1-dehydrogenase	NA	COG0300	[R] General function prediction only
RPYSC3_01920	206016	206417	402	-	NA	membrane protein	NA	COG3686	[S] Function unknown
RPYSC3_01930	206477	207721	1245	-	sucB	dihydrolipoamide succinyltransferase	K00658	COG0508	[C] Energy production and conversion
RPYSC3_01940	207826	210783	2958	-	sucA	2-oxoglutarate dehydrogenase subunit E1	K00164	COG0567	[C] Energy production and conversion
RPYSC3_01950	210911	211795	885	-	sucD	succinate-CoA ligase subunit alpha	K01902	COG0074	[C] Energy production and conversion
RPYSC3_01960	211860	213056	1197	-	sucC	succinyl-CoA ligase subunit beta	K01903	COG0045	[C] Energy production and conversion
RPYSC3_01970	213153	214121	969	-	mdh	malate dehydrogenase	K00024	COG0039	[C] Energy production and conversion
RPYSC3_01980	214267	215451	1185	-	NA	AFG1 family ATPase	K06916	COG1485	[R] General function prediction only
RPYSC3_01990	215534	216073	540	-	NA	2'-5' RNA ligase	K01975	COG1514	[J] Translation, ribosomal structure and biogenesis
RPYSC3_02000	216280	216894	615	-	tesA	arylesterase	K10804	COG2755	[E] Amino acid transport and metabolism
RPYSC3_02010	216974	217717	744	+	NA	ABC transporter ATP-binding protein	K02003	COG1136	[M] Cell wall/membrane/envelope biogenesis
RPYSC3_02020	217721	220291	2571	+	NA	glycosyl transferase family 1	K02004	COG0577	[V] Defense mechanisms
RPYSC3_02030	220632	221423	792	+	NA	membrane protein	K06890	COG0670	[R] General function prediction only
RPYSC3_02040	221550	221852	303	-	NA	hypothetical protein	NA	COG2801	[X] Mobilome: prophages, transposons
RPYSC3_02050	221871	222350	480	-	NA	hypothetical protein	NA	COG3747	[X] Mobilome: prophages, transposons
RPYSC3_02060	222460	222819	360	-	NA	hypothetical protein	NA	COG3335	[X] Mobilome: prophages, transposons
RPYSC3_02070	222892	223767	876	-	NA	hypothetical protein	NA	COG2801	[X] Mobilome: prophages, transposons
RPYSC3_02080	223949	224542	594	+	NA	GCN5 family N-acetyltransferase	K03823	COG1247	[E] Amino acid transport and metabolism
RPYSC3_02090	224633	225001	369	-	NA	hypothetical protein	NA	NA	NA
RPYSC3_02100	225407	226162	756	-	NA	hypothetical protein	NA	COG5429	[S] Function unknown
RPYSC3_02110	226331	229048	2718	-	acnA	aconitate hydratase	K01681	COG1048	[C] Energy production and conversion
RPYSC3_02120	229264	229866	603	+	ccmA	cytochrome c biogenesis ATP-binding export protein CcmA	K02193	COG1131	[V] Defense mechanisms
RPYSC3_02130	229863	230531	669	+	ccmB	heme exporter protein CcmB	K02194	COG2386	[O] Posttranslational modification, protein turnover, chaperones
RPYSC3_02140	230622	231002	381	+	NA	hypothetical protein	NA	COG5642	[S] Function unknown
RPYSC3_02150	231064	231726	663	+	NA	hypothetical protein	NA	NA	NA
RPYSC3_02160	231902	232636	735	+	ccmC	heme exporter protein CcmC	K02195	COG0755	[O] Posttranslational modification, protein turnover, chaperones
RPYSC3_02170	232636	232809	174	+	NA	hemagglutination activity protein	K02196	COG3114	[U] Intracellular trafficking, secretion, and vesicular transport
RPYSC3_02180	232826	233422	597	+	ccmG	thiol disulfide interchange protein	K02199	COG0526	[O] Posttranslational modification, protein turnover, chaperones
RPYSC3_02190	233562	233945	384	+	NA	DNA-binding protein	NA	COG1031	[R] General function prediction only
RPYSC3_02200	234074	234691	618	-	ispZ	septation protein A	K06190	COG2917	[D] Cell cycle control, cell division, chromosome partitioning
RPYSC3_02210	234688	235635	948	-	ftsY	signal recognition particle-docking protein FtsY	K03110	COG0552	[U] Intracellular trafficking, secretion, and vesicular transport
RPYSC3_02220	235664	236614	951	+	NA	RNA pseudouridine synthase	K06177	COG0564	[J] Translation, ribosomal structure and biogenesis
RPYSC3_02230	236624	237718	1095	-	NA	hypothetical protein	K03168	COG0550	[L] Replication, recombination and repair
RPYSC3_02240	238104	240056	1953	+	NA	acetyl-coenzyme A synthetase	K01895	COG0365	[I] Lipid transport and metabolism
RPYSC3_02250	240431	240955	525	+	NA	hypothetical protein	NA	COG5263	[G] Carbohydrate transport and metabolism
RPYSC3_02260	241032	242036	1005	-	NA	membrane protein	NA	COG3170	[N] Cell motility
RPYSC3_02270	243350	243610	261	-	NA	hypothetical protein	NA	NA	NA
RPYSC3_02280	243611	244099	489	-	NA	general stress protein	NA	COG3871	[S] Function unknown
RPYSC3_02290	244338	245120	783	-	sdhB	succinate dehydrogenase iron-sulfur subunit	K00240	COG0479	[C] Energy production and conversion
RPYSC3_02300	245235	247058	1824	-	sdhA	succinate dehydrogenase flavoprotein subunit	K00239	COG1053	[C] Energy production and conversion
RPYSC3_02310	247062	247475	414	-	sdhD	succinate dehydrogenase, hydrophobic membrane anchor protein	K00242	COG2142	[C] Energy production and conversion
RPYSC3_02320	247472	247807	336	-	sdhC	succinate dehydrogenase, cytochrome b556 subunit	K00241	COG2009	[C] Energy production and conversion
RPYSC3_02330	248247	249191	945	+	czcD	cobalt transporter	K16264	COG1230	[P] Inorganic ion transport and metabolism
RPYSC3_02340	249418	250929	1512	-	matB	malonyl-CoA synthase	K18661	COG0318	[I] Lipid transport and metabolism
RPYSC3_02350	251202	251777	576	+	NA	fasciclin	NA	COG1652	[S] Function unknown
RPYSC3_02360	251990	252631	642	+	NA	cytochrome b561	NA	COG1969	[C] Energy production and conversion
RPYSC3_02370	252725	253504	780	+	NA	twin-arginine translocation pathway signal	NA	COG2041	[C] Energy production and conversion
RPYSC3_02380	253700	254218	519	+	sodC	superoxide dismutase Cu-Zn precursor	K04565	COG2032	[P] Inorganic ion transport and metabolism
RPYSC3_02390	254361	255548	1188	-	NA	MFS transporter	NA	COG0596	[H] Coenzyme transport and metabolism
RPYSC3_02400	255768	256880	1113	+	leuB	3-isopropylmalate dehydrogenase	K00052	COG0473	[C] Energy production and conversion
RPYSC3_02410	257044	257445	402	-	NA	hypothetical protein	NA	NA	NA
RPYSC3_02420	257588	258397	810	-	NA	hypothetical protein	NA	NA	NA
RPYSC3_02430	258512	259546	1035	+	asdB	aspartate-semialdehyde dehydrogenase	K00133	COG0136	[E] Amino acid transport and metabolism
RPYSC3_02440	259706	260263	558	+	NA	membrane protein	NA	COG2862	[S] Function unknown
RPYSC3_02450	260413	261057	645	-	NA	carbonate dehydratase	K01673	COG0288	[P] Inorganic ion transport and metabolism
RPYSC3_02460	261239	262117	879	+	NA	CoA ester lyase	K01644	COG2301	[G] Carbohydrate transport and metabolism
RPYSC3_02470	262286	263977	1692	-	NA	chemotaxis protein	NA	COG2972	[T] Signal transduction mechanisms
RPYSC3_02480	264702	265307	606	-	leuD	3-isopropylmalate dehydratase small subunit	K01704	COG0066	[E] Amino acid transport and metabolism
RPYSC3_02490	265393	265806	414	-	NA	Zn-dependent protease	NA	COG3824	[O] Posttranslational modification, protein turnover, chaperones
RPYSC3_02500	265910	266254	345	+	NA	hypothetical protein	NA	NA	NA
RPYSC3_02510	266490	266771	282	+	NA	hypothetical protein	NA	NA	NA
RPYSC3_02520	266888	267214	327	+	NA	hypothetical protein	NA	NA	NA
RPYSC3_02530	267338	268030	693	+	NA	hypothetical protein	NA	NA	NA
RPYSC3_02540	268094	269503	1410	-	leuC	3-isopropylmalate dehydratase large subunit	K01703	COG0065	[E] Amino acid transport and metabolism
RPYSC3_02550	269813	270202	390	-	rplS	50S ribosomal protein L19	K02884	COG0335	[J] Translation, ribosomal structure and biogenesis
RPYSC3_02560	270316	271062	747	-	trmD	tRNA (guanosine(37)-N1)-methyltransferase TrmD	K00554	COG0336	[J] Translation, ribosomal structure and biogenesis
RPYSC3_02570	271205	271735	531	-	rimM	ribosome maturation factor RimM	K02860	COG0806	[J] Translation, ribosomal structure and biogenesis
RPYSC3_02580	271748	272068	321	-	rpsP	30S ribosomal protein S16	K02959	COG0228	[J] Translation, ribosomal structure and biogenesis
RPYSC3_02590	272236	273780	1545	-	ffh	signal recognition particle protein	K03106	COG0541	[U] Intracellular trafficking, secretion, and vesicular transport
RPYSC3_02600	274047	274295	249	+	NA	hypothetical protein	NA	COG4118	[V] Defense mechanisms
RPYSC3_02610	274554	274703	150	+	NA	hypothetical protein	NA	COG4113	[R] General function prediction only
RPYSC3_02620	274795	275769	975	+	romA	membrane protein	NA	COG2220	[G] Carbohydrate transport and metabolism
RPYSC3_02630	275779	276477	699	-	bp26	protein of unknown function DUF541	K09807	COG2968	[S] Function unknown
RPYSC3_02640	276474	277295	822	-	NA	transcriptional regulator	NA	COG4978	[T] Signal transduction mechanisms
RPYSC3_02650	277531	278412	882	+	dapF	diaminopimelate epimerase	K01778	COG0253	[E] Amino acid transport and metabolism
RPYSC3_02660	278412	279683	1272	+	NA	tRNA (N(6)-L-threonylcarbamoyladenosine(37)-C(2))- methylthiotransferase MtaB	K18707	COG0621	[J] Translation, ribosomal structure and biogenesis
RPYSC3_02670	279693	280355	663	-	NA	nicotinamide N-methylase	NA	COG3897	[R] General function prediction only
RPYSC3_02680	280509	280922	414	-	NA	ubiquinol-cytochrome c reductase	NA	COG2947	[R] General function prediction only
RPYSC3_02690	280925	281914	990	-	gpdA	glycerol-3-phosphate dehydrogenase (NAD(P)(+))	K00057	COG0240	[C] Energy production and conversion
RPYSC3_02700	281951	283042	1092	-	gcp	N(6)-L-threonylcarbamoyladenine synthase TsaD	K01409	COG0533	[J] Translation, ribosomal structure and biogenesis
RPYSC3_02710	283267	284013	747	+	NA	uroporphyrinogen III methyltransferase	K01719	COG1587	[H] Coenzyme transport and metabolism
RPYSC3_02720	284065	285474	1410	+	NA	hypothetical protein	NA	COG4223	[S] Function unknown
RPYSC3_02730	285483	287183	1701	+	NA	heme biosynthesis protein HemY	K02498	COG3071	[S] Function unknown
RPYSC3_02740	287460	288644	1185	-	NA	hypothetical protein	NA	COG1837	[R] General function prediction only
RPYSC3_02750	289215	289997	783	-	NA	HAMP domain-containing protein	NA	COG2770	[T] Signal transduction mechanisms
RPYSC3_02760	290848	291630	783	+	NA	photosynthesis regulator	NA	COG5012	[C] Energy production and conversion
RPYSC3_02770	291806	292891	1086	+	NA	hypothetical protein	NA	NA	NA
RPYSC3_02780	292923	294221	1299	-	NA	ribulose bisphosphate carboxylase-like protein	K01601	COG1850	[G] Carbohydrate transport and metabolism
RPYSC3_02790	294334	294756	423	-	NA	protein of unknown function UPF0047	NA	COG0432	[H] Coenzyme transport and metabolism
RPYSC3_02800	294981	296918	1938	+	NA	acyltransferase	NA	COG5164	[K] Transcription
RPYSC3_02810	296969	298135	1167	-	NA	hypothetical protein	NA	NA	NA
RPYSC3_02820	298302	299549	1248	-	NA	hypothetical protein	K19294	COG1696	[M] Cell wall/membrane/envelope biogenesis
RPYSC3_02830	299808	300992	1185	+	NA	hypothetical protein	NA	COG1837	[R] General function prediction only
RPYSC3_02840	301419	302339	921	+	trx	thioredoxin	K05838	COG3118	[O] Posttranslational modification, protein turnover, chaperones
RPYSC3_02850	302366	303043	678	+	NA	ATP-dependent protease	K07157	COG2802	[S] Function unknown
RPYSC3_02860	303134	303331	198	+	NA	protein YcaR in KDO2-Lipid A biosynthesis cluster	K09791	COG2835	[S] Function unknown
RPYSC3_02870	303328	303861	534	-	NA	DinB superfamily	NA	COG2318	[S] Function unknown
RPYSC3_02880	303955	305175	1221	-	ubiH	2-octaprenyl-6-methoxyphenyl hydroxylase	K03185	COG0654	[H] Coenzyme transport and metabolism
RPYSC3_02890	305414	306289	876	+	tesB	acyl-CoA thioesterase II	K10805	COG1946	[I] Lipid transport and metabolism
RPYSC3_02900	306392	307240	849	+	NA	hypothetical protein	NA	NA	NA
RPYSC3_02910	307533	307871	339	+	glnK	nitrogen regulatory protein P-II 1	K04752	COG0347	[T] Signal transduction mechanisms
RPYSC3_02920	307947	309278	1332	+	amtB	ammonia channel protein	K03320	COG0004	[P] Inorganic ion transport and metabolism
RPYSC3_02930	309588	309926	339	+	glnK	nitrogen regulatory protein P-II 1	K04752	COG0347	[T] Signal transduction mechanisms
RPYSC3_02940	309964	311406	1443	+	amtB	ammonia channel protein	K03320	COG0004	[P] Inorganic ion transport and metabolism
RPYSC3_02950	311576	311872	297	+	NA	PAP2 family phosphoesterase	K07075	COG1669	[R] General function prediction only
RPYSC3_02960	311853	312221	369	+	NA	hypothetical protein	NA	COG2361	[S] Function unknown
RPYSC3_02970	312344	313570	1227	+	NA	aspartate aminotransferase	NA	COG1605	[E] Amino acid transport and metabolism
RPYSC3_02980	313584	316058	2475	+	NA	cell division protein FtsK	K03466	COG1674	[D] Cell cycle control, cell division, chromosome partitioning
RPYSC3_02990	316076	317020	945	+	NA	membrane protein	NA	COG2834	[M] Cell wall/membrane/envelope biogenesis
RPYSC3_03000	317032	317628	597	+	NA	hypothetical protein	NA	COG2230	[I] Lipid transport and metabolism
RPYSC3_03010	317681	318493	813	+	xthA	exodeoxyribonuclease III	K01142	COG0708	[L] Replication, recombination and repair
RPYSC3_03020	318494	318943	450	-	NA	cyclic nucleotide-binding protein	NA	COG0664	[T] Signal transduction mechanisms
RPYSC3_03030	318983	319669	687	-	NA	DNA-binding response regulator	NA	COG0745	[T] Signal transduction mechanisms
RPYSC3_03040	319834	320403	570	+	NA	hypothetical protein	NA	COG3786	[M] Cell wall/membrane/envelope biogenesis
RPYSC3_03050	320471	321130	660	-	NA	YggS family pyridoxal phosphate enzyme	K06997	COG0325	[R] General function prediction only
RPYSC3_03060	321301	322974	1674	+	NA	diguanylate cyclase	NA	COG0745	[T] Signal transduction mechanisms
RPYSC3_03070	323180	325810	2631	+	leuS	leucine--tRNA ligase	K01869	COG0495	[J] Translation, ribosomal structure and biogenesis
RPYSC3_03080	325797	326360	564	+	NA	hypothetical protein	K03643	COG2980	[M] Cell wall/membrane/envelope biogenesis
RPYSC3_03090	326417	327448	1032	+	NA	DNA polymerase III subunit delta	K02340	COG1466	[L] Replication, recombination and repair
RPYSC3_03100	327703	328593	891	-	parB	chromosome partitioning protein ParB	K03497	COG1475	[D] Cell cycle control, cell division, chromosome partitioning
RPYSC3_03110	328765	329619	855	-	parA	chromosome partitioning protein ParA	K03496	COG1192	[N] Cell motility
RPYSC3_03120	329648	330319	672	-	gidB	ribosomal RNA small subunit methyltransferase G	K03501	COG0357	[J] Translation, ribosomal structure and biogenesis
RPYSC3_03130	330490	332358	1869	-	gidA	tRNA uridine(34) 5-carboxymethylaminomethyl synthesis enzyme MnmG	K03495	COG0445	[J] Translation, ribosomal structure and biogenesis
RPYSC3_03140	332522	333847	1326	-	trmE	tRNA uridine(34) 5-carboxymethylaminomethyl synthesis GTPase MnmE	K03650	COG0486	[J] Translation, ribosomal structure and biogenesis
RPYSC3_03150	333935	335200	1266	-	rho	transcription termination factor Rho	K03628	COG1158	[K] Transcription
RPYSC3_03160	335462	335902	441	-	NA	membrane protein	K08973	COG1981	[S] Function unknown
RPYSC3_03170	336357	337196	840	+	NA	phosphoenolpyruvate synthase regulatory protein	K09773	COG1806	[T] Signal transduction mechanisms
RPYSC3_03180	337193	337801	609	+	maf	septum formation inhibitor Maf	K06287	COG0424	[Q] Secondary metabolites biosynthesis, transport and catabolism
RPYSC3_03190	337898	338497	600	+	coaE	dephospho-CoA kinase	K00859	COG0237	[H] Coenzyme transport and metabolism
RPYSC3_03200	338533	339231	699	+	dnaQ	DNA polymerase III subunit epsilon	K02342	COG0847	[L] Replication, recombination and repair
RPYSC3_03210	339311	339784	474	-	secB	protein-export protein SecB	K03071	COG1952	[U] Intracellular trafficking, secretion, and vesicular transport
RPYSC3_03220	340145	340954	810	+	NA	calcium-binding protein	NA	COG4395	[I] Lipid transport and metabolism
RPYSC3_03230	340932	342425	1494	+	NA	lytic transglycosylase	K08304	COG2821	[M] Cell wall/membrane/envelope biogenesis
RPYSC3_03240	342431	343015	585	+	NA	DNA mismatch repair protein MutS	NA	COG2840	[L] Replication, recombination and repair
RPYSC3_03250	343347	344648	1302	-	hslU	HslU--HslV peptidase ATPase subunit	K03667	COG1220	[O] Posttranslational modification, protein turnover, chaperones
RPYSC3_03260	344690	345301	612	-	NA	hypothetical protein	NA	NA	NA
RPYSC3_03270	345298	345867	570	-	hslV	HslU--HslV peptidase proteolytic subunit	K01419	COG0638	[O] Posttranslational modification, protein turnover, chaperones
RPYSC3_03280	346055	346648	594	+	hisB	imidazoleglycerol-phosphate dehydratase	K01693	COG0131	[E] Amino acid transport and metabolism
RPYSC3_03290	346676	347197	522	+	NA	hypothetical protein	NA	NA	NA
RPYSC3_03300	347194	347844	651	+	hisH	imidazole glycerol phosphate synthase subunit HisH	K02501	COG0118	[E] Amino acid transport and metabolism
RPYSC3_03310	347841	348578	738	+	hisA	phosphoribosylformimino-5-aminoimidazole carboxamide ribotide isomerase	K01814	COG0106	[E] Amino acid transport and metabolism
RPYSC3_03320	348589	349356	768	+	hisF	imidazole glycerol phosphate synthase cyclase subunit	K02500	COG0107	[E] Amino acid transport and metabolism
RPYSC3_03330	349410	349733	324	+	hisE	phosphoribosyl-ATP pyrophosphatase	K01523	COG0140	[E] Amino acid transport and metabolism
RPYSC3_03340	349808	350764	957	+	coaA	type I pantothenate kinase	K00867	COG1072	[H] Coenzyme transport and metabolism
RPYSC3_03350	350950	351900	951	-	NA	hypothetical protein	NA	COG3176	[R] General function prediction only
RPYSC3_03360	352061	353962	1902	-	NA	histidine kinase	NA	COG0745	[T] Signal transduction mechanisms
RPYSC3_03370	354089	355627	1539	-	NA	ATPase AAA	K07391	COG0606	[O] Posttranslational modification, protein turnover, chaperones
RPYSC3_03380	355727	355951	225	-	NA	hypothetical protein	NA	NA	NA
RPYSC3_03390	355948	356604	657	-	NA	4-coumaroyl-homoserine lactone synthase	K18096	COG3916	[T] Signal transduction mechanisms
RPYSC3_03400	356690	357421	732	-	NA	HTH-type quorum sensing-dependent transcriptional regulator RpaR	K18098	COG2771	[K] Transcription
RPYSC3_03410	357638	358579	942	-	gshB	glutathione synthetase	K01920	COG0189	[H] Coenzyme transport and metabolism
RPYSC3_03420	358652	359044	393	-	NA	protein of unknown function UPF0102	K07460	COG0792	[L] Replication, recombination and repair
RPYSC3_03430	359031	359987	957	-	NA	rRNA (cytidine-2'-O-)-methyltransferase	K07056	COG0313	[J] Translation, ribosomal structure and biogenesis
RPYSC3_03440	360205	361404	1200	+	NA	ethanolamine utilization protein EutM	NA	COG2956	[M] Cell wall/membrane/envelope biogenesis
RPYSC3_03450	361422	361784	363	-	NA	MarR family transcriptional regulator	NA	COG1733	[K] Transcription
RPYSC3_03460	361855	362184	330	+	NA	hypothetical protein	NA	COG3631	[R] General function prediction only
RPYSC3_03470	362189	363346	1158	-	hemN	coproporphyrinogen III oxidase	K02495	COG0635	[H] Coenzyme transport and metabolism
RPYSC3_03480	363336	363968	633	-	NA	non-canonical purine NTP pyrophosphatase	K02428	COG0127	[F] Nucleotide transport and metabolism
RPYSC3_03490	364020	364733	714	-	rph	ribonuclease PH	K00989	COG0689	[J] Translation, ribosomal structure and biogenesis
RPYSC3_03500	364888	365976	1089	+	hrcA	HrcA family transcriptional regulator	K03705	COG1420	[K] Transcription
RPYSC3_03510	366067	366690	624	+	NA	nucleotide exchange factor GrpE	K03687	COG0576	[O] Posttranslational modification, protein turnover, chaperones
RPYSC3_03520	366794	367735	942	-	NA	hypothetical protein	NA	NA	NA
RPYSC3_03530	368070	369965	1896	+	dnaK	molecular chaperone DnaK	K04043	COG0443	[O] Posttranslational modification, protein turnover, chaperones
RPYSC3_03540	370094	371233	1140	+	dnaJ	molecular chaperone DnaJ	K03686	COG0484	[O] Posttranslational modification, protein turnover, chaperones
RPYSC3_03550	371327	371932	606	+	NA	methyltransferase	K00570	COG3963	[I] Lipid transport and metabolism
RPYSC3_03560	372039	372620	582	+	NA	FMN reductase	NA	COG0431	[C] Energy production and conversion
RPYSC3_03570	372628	373341	714	+	pyrF	orotidine 5'-phosphate decarboxylase	K01591	COG0284	[F] Nucleotide transport and metabolism
RPYSC3_03580	373366	373674	309	+	NA	hypothetical protein	NA	COG5470	[S] Function unknown
RPYSC3_03590	373769	374584	816	+	dapB	4-hydroxy-tetrahydrodipicolinate reductase	K00215	COG0289	[E] Amino acid transport and metabolism
RPYSC3_03600	374666	376180	1515	-	pgmI	2,3-bisphosphoglycerate-independent phosphoglycerate mutase	K15633	COG0696	[G] Carbohydrate transport and metabolism
RPYSC3_03610	376271	377203	933	-	ada	6-O-methylguanine DNA methyltransferase	K10778	COG2169	[L] Replication, recombination and repair
RPYSC3_03620	377218	377733	516	-	NA	membrane protein	NA	COG5488	[S] Function unknown
RPYSC3_03630	377756	378541	786	+	nth	endonuclease III	K10773	COG0177	[L] Replication, recombination and repair
RPYSC3_03640	378671	380236	1566	-	NA	peptidase S10	NA	COG2939	[E] Amino acid transport and metabolism
RPYSC3_03650	380365	381168	804	-	NA	alpha/beta hydrolase	K06049	COG0596	[H] Coenzyme transport and metabolism
RPYSC3_03660	381756	381866	111	+	NA	hypothetical protein	NA	NA	NA
RPYSC3_03670	381885	382628	744	-	NA	cysteine biosynthesis protein	NA	COG2981	[E] Amino acid transport and metabolism
RPYSC3_03680	382719	384551	1833	-	aceK	bifunctional isocitrate dehydrogenase kinase/phosphatase	K00906	COG4579	[T] Signal transduction mechanisms
RPYSC3_03690	384909	385757	849	-	NA	hypothetical protein	NA	COG0596	[H] Coenzyme transport and metabolism
RPYSC3_03700	385873	387684	1812	-	lepA	elongation factor 4	K03596	COG0481	[J] Translation, ribosomal structure and biogenesis
RPYSC3_03710	387790	389367	1578	+	NA	hypothetical protein	NA	COG0671	[I] Lipid transport and metabolism
RPYSC3_03720	389419	389751	333	-	NA	HPr kinase	K11189	COG1925	[T] Signal transduction mechanisms
RPYSC3_03730	389748	390149	402	-	NA	PTS fructose transporter subunit IIA	K02793	COG2893	[G] Carbohydrate transport and metabolism
RPYSC3_03740	390337	390804	468	-	NA	HPr kinase	NA	COG1493	[T] Signal transduction mechanisms
RPYSC3_03750	390801	392528	1728	-	exoS	histidine kinase	K14980	COG0642	[T] Signal transduction mechanisms
RPYSC3_03760	392709	393410	702	-	chvI	DNA-binding response regulator	K14981	COG0745	[T] Signal transduction mechanisms
RPYSC3_03770	393644	394378	735	+	NA	pyridoxamine 5'-phosphate oxidase	K07226	COG0748	[P] Inorganic ion transport and metabolism
RPYSC3_03780	394567	396180	1614	+	pckA	phosphoenolpyruvate carboxykinase (ATP)	K01610	COG1866	[C] Energy production and conversion
RPYSC3_03790	396268	397170	903	-	NA	hypothetical protein	NA	NA	NA
RPYSC3_03800	397459	398334	876	+	penP	class A beta-lactamase	K17836	COG2367	[V] Defense mechanisms
RPYSC3_03810	398431	398793	363	-	NA	hypothetical protein	NA	NA	NA
RPYSC3_03820	398969	399868	900	-	rpoH	RNA polymerase factor sigma-32	K03089	COG0568	[K] Transcription
RPYSC3_03830	400090	401094	1005	-	rluD	pseudouridine synthase	K06180	COG0564	[J] Translation, ribosomal structure and biogenesis
RPYSC3_03840	401137	401472	336	+	NA	hypothetical protein	NA	NA	NA
RPYSC3_03850	402148	402606	459	+	NA	hypothetical protein	NA	COG3311	[K] Transcription
RPYSC3_03860	402590	403198	609	+	NA	hypothetical protein	NA	COG1569	[R] General function prediction only
RPYSC3_03870	403384	405816	2433	-	NA	diguanylate cyclase	NA	COG0745	[T] Signal transduction mechanisms
RPYSC3_03880	406219	407004	786	-	NA	ribosomal protein L11 methyltransferase	NA	COG1092	[J] Translation, ribosomal structure and biogenesis
RPYSC3_03890	407072	407509	438	-	trxC	thiol reductase thioredoxin	K03672	COG0526	[O] Posttranslational modification, protein turnover, chaperones
RPYSC3_03900	407639	408622	984	-	NA	alcohol dehydrogenase	K13953	COG1064	[G] Carbohydrate transport and metabolism
RPYSC3_03910	408699	408920	222	-	chaB	cation transporter	K06197	COG4572	[P] Inorganic ion transport and metabolism
RPYSC3_03920	409142	409864	723	+	pimt	protein-L-isoaspartate O-methyltransferase	K00573	COG2518	[O] Posttranslational modification, protein turnover, chaperones
RPYSC3_03930	410027	410851	825	+	NA	universal stress protein UspA	NA	COG0589	[T] Signal transduction mechanisms
RPYSC3_03940	411060	412340	1281	-	melA	alpha-glucosidase/alpha-galactosidase	K07406	COG1486	[G] Carbohydrate transport and metabolism
RPYSC3_03950	412565	413503	939	+	pfkB	phosphofructokinase	K16370	COG1105	[G] Carbohydrate transport and metabolism
RPYSC3_03960	413607	415922	2316	+	NA	hypothetical protein	NA	COG1251	[C] Energy production and conversion
RPYSC3_03970	416194	417456	1263	+	glgC	glucose-1-phosphate adenylyltransferase	K00975	COG0448	[G] Carbohydrate transport and metabolism
RPYSC3_03980	417453	418904	1452	+	glgA	glycogen synthase	K00703	COG0297	[G] Carbohydrate transport and metabolism
RPYSC3_03990	419047	419847	801	+	NA	enoyl-CoA hydratase	K01692	COG1024	[I] Lipid transport and metabolism
RPYSC3_04000	419844	420416	573	+	NA	hypothetical protein	NA	NA	NA
RPYSC3_04010	420432	421187	756	-	radC	DNA repair protein RadC	K03630	COG2003	[L] Replication, recombination and repair
RPYSC3_04020	421256	421498	243	-	NA	hypothetical protein	NA	NA	NA
RPYSC3_04030	421603	422598	996	+	NA	Ku protein	K10979	COG1273	[L] Replication, recombination and repair
RPYSC3_04040	422893	423717	825	-	map	type I methionyl aminopeptidase	K01265	COG0024	[J] Translation, ribosomal structure and biogenesis
RPYSC3_04050	423921	425714	1794	+	NA	K+/H+ antiporter	K11105	COG3263	[C] Energy production and conversion
RPYSC3_04060	425736	426644	909	-	mepA	penicillin-insensitive murein endopeptidase	K07261	COG3770	[M] Cell wall/membrane/envelope biogenesis
RPYSC3_04070	427069	429312	2244	+	NA	hypothetical protein	NA	COG0745	[T] Signal transduction mechanisms
RPYSC3_04080	429328	431085	1758	-	NA	alkaline phosphatase	K01077	COG1785	[P] Inorganic ion transport and metabolism
RPYSC3_04090	431261	433732	2472	-	NA	hypothetical protein	NA	COG1672	[R] General function prediction only
RPYSC3_04100	433737	434924	1188	-	NA	hypothetical protein	NA	COG1672	[R] General function prediction only
RPYSC3_04110	435056	436393	1338	-	argG	argininosuccinate synthase	K01940	COG0137	[E] Amino acid transport and metabolism
RPYSC3_04120	436494	437273	780	-	NA	phosphoesterase	NA	COG3907	[R] General function prediction only
RPYSC3_04130	437270	437770	501	-	NA	hypothetical protein	NA	NA	NA
RPYSC3_04140	437770	438363	594	-	NA	phosphohydrolase	K07023	COG1896	[F] Nucleotide transport and metabolism
RPYSC3_04150	438367	439566	1200	-	NA	23S rRNA (adenine2503-C2)-methyltransferase RlmN	K06941	COG0820	[J] Translation, ribosomal structure and biogenesis
RPYSC3_04160	439752	440327	576	-	NA	hypothetical protein	NA	COG5342	[R] General function prediction only
RPYSC3_04170	440482	441318	837	-	NA	2,4-dienoyl-CoA reductase	NA	COG1028	[I] Lipid transport and metabolism
RPYSC3_04180	441392	442561	1170	-	NA	hypothetical protein	NA	COG2801	[X] Mobilome: prophages, transposons
RPYSC3_04190	442842	443816	975	+	NA	NADPH, quinone oxidoreductase	K00344	COG0604	[C] Energy production and conversion
RPYSC3_04200	443878	446013	2136	-	NA	amine oxidase	NA	COG1233	[Q] Secondary metabolites biosynthesis, transport and catabolism
RPYSC3_04210	446151	446771	621	+	NA	TetR family transcriptional regulator	NA	COG1309	[K] Transcription
RPYSC3_04220	446793	447167	375	-	NA	hypothetical protein	NA	COG3339	[S] Function unknown
RPYSC3_04230	447250	447552	303	-	phhB	4a-hydroxytetrahydrobiopterin dehydratase	K01724	COG2154	[H] Coenzyme transport and metabolism
RPYSC3_04240	447740	449128	1389	+	NA	TRAP ABC transporter	NA	COG2358	[R] General function prediction only
RPYSC3_04250	449132	450577	1446	-	NA	peptidase	NA	COG3182	[S] Function unknown
RPYSC3_04260	450582	452858	2277	-	NA	TonB-dependent receptor	K02014	COG1629	[P] Inorganic ion transport and metabolism
RPYSC3_04270	453592	455415	1824	+	bipA	GTP-binding protein	K06207	COG1217	[T] Signal transduction mechanisms
RPYSC3_04280	455645	456913	1269	+	NA	amine oxidase	K00274	COG1231	[E] Amino acid transport and metabolism
RPYSC3_04290	457089	457598	510	+	NA	N-acetyltransferase GCN5	NA	COG0456	[J] Translation, ribosomal structure and biogenesis
RPYSC3_04300	457675	458214	540	+	ppa	inorganic pyrophosphatase	K01507	COG0221	[C] Energy production and conversion
RPYSC3_04310	458250	459731	1482	+	NA	peptidase, M20/M25/M40 family	K13049	COG0624	[E] Amino acid transport and metabolism
RPYSC3_04320	459798	460967	1170	-	NA	hypothetical protein	NA	COG2801	[X] Mobilome: prophages, transposons
RPYSC3_04330	461176	462063	888	-	NA	bifunctional 5,10-methylene-tetrahydrofolate dehydrogenase/5,10-methylene-tetrahydrofolate cyclohydrolase	K01491	COG0190	[H] Coenzyme transport and metabolism
RPYSC3_04340	462170	462496	327	-	NA	hypothetical protein	K09131	COG1872	[S] Function unknown
RPYSC3_04350	462520	462810	291	-	NA	cell division integral membrane protein, YGGT family	K02221	COG0762	[S] Function unknown
RPYSC3_04360	463269	464081	813	-	NA	enoyl-CoA hydratase	NA	COG1024	[I] Lipid transport and metabolism
RPYSC3_04370	464159	464659	501	-	NA	hypothetical protein	NA	COG3631	[R] General function prediction only
RPYSC3_04380	464763	465560	798	-	NA	glutamine amidotransferase	K01951	COG0518	[F] Nucleotide transport and metabolism
RPYSC3_04390	465680	466459	780	-	NA	short-chain dehydrogenase	K07124	COG0300	[R] General function prediction only
RPYSC3_04400	466642	467169	528	-	NA	hypothetical protein	NA	COG4103	[S] Function unknown
RPYSC3_04410	467306	468691	1386	-	NA	cytochrome P450	NA	COG0369	[P] Inorganic ion transport and metabolism
RPYSC3_04420	468811	469812	1002	-	NA	D-glycerate dehydrogenase	K00015	COG1052	[C] Energy production and conversion
RPYSC3_04430	470047	470571	525	+	NA	hypothetical protein	NA	COG3807	[S] Function unknown
RPYSC3_04440	470681	471172	492	-	NA	transcriptional repressor	K09826	COG0735	[P] Inorganic ion transport and metabolism
RPYSC3_04450	471430	471957	528	+	fabA	beta-hydroxydecanoyl-ACP dehydratase	K01716	COG0764	[I] Lipid transport and metabolism
RPYSC3_04460	472019	473245	1227	+	fabB	beta-ketoacyl-acyl-carrier-protein synthase I	K00647	COG0304	[I] Lipid transport and metabolism
RPYSC3_04470	473441	474250	810	+	NA	enoyl-[acyl-carrier-protein] reductase	K00208	COG0623	[I] Lipid transport and metabolism
RPYSC3_04480	474619	475137	519	-	NA	hypothetical protein	NA	NA	NA
RPYSC3_04490	475370	477580	2211	-	katG	catalase peroxidase	K03782	COG0376	[P] Inorganic ion transport and metabolism
RPYSC3_04500	477852	478790	939	+	oxyR	LysR family transcriptional regulator	K04761	COG0583	[K] Transcription
RPYSC3_04510	478802	480484	1683	-	NA	hypothetical protein	K03406	COG0840	[N] Cell motility
RPYSC3_04520	480854	482521	1668	-	NA	hypothetical protein	K03406	COG0840	[N] Cell motility
RPYSC3_04530	482804	484972	2169	-	pnp	polyribonucleotide nucleotidyltransferase	K00962	COG1185	[J] Translation, ribosomal structure and biogenesis
RPYSC3_04540	485313	485582	270	-	rpsO	30S ribosomal protein S15	K02956	COG0184	[J] Translation, ribosomal structure and biogenesis
RPYSC3_04550	485585	486685	1101	-	truB	tRNA pseudouridine(55) synthase TruB	K03177	COG0130	[J] Translation, ribosomal structure and biogenesis
RPYSC3_04560	486685	487098	414	-	rbfA	ribosome-binding factor A	K02834	COG0858	[J] Translation, ribosomal structure and biogenesis
RPYSC3_04570	487121	487228	108	-	NA	hypothetical protein	NA	NA	NA
RPYSC3_04580	487273	489927	2655	-	infB	translation initiation factor IF-2	K02519	COG0532	[J] Translation, ribosomal structure and biogenesis
RPYSC3_04590	489920	490699	780	-	NA	DNA-binding protein	K07742	COG2740	[R] General function prediction only
RPYSC3_04600	490761	492374	1614	-	nusA	transcription termination/antitermination protein NusA	K02600	COG0195	[K] Transcription
RPYSC3_04610	492377	493156	780	-	NA	ribosome maturation factor	K09748	COG0779	[J] Translation, ribosomal structure and biogenesis
RPYSC3_04620	493497	494582	1086	+	NA	hypothetical protein	NA	COG5330	[S] Function unknown
RPYSC3_04630	494705	495550	846	+	NA	phytanoyl-CoA dioxygenase	NA	COG5285	[Q] Secondary metabolites biosynthesis, transport and catabolism
RPYSC3_04640	495563	496321	759	-	NA	tRNA (guanosine(46)-N7)-methyltransferase TrmB	K03439	COG0220	[J] Translation, ribosomal structure and biogenesis
RPYSC3_04650	496452	496871	420	-	NA	transcriptional regulator	NA	COG1395	[K] Transcription
RPYSC3_04660	497069	498682	1614	-	lnt	apolipoprotein N-acyltransferase	K03820	COG0815	[M] Cell wall/membrane/envelope biogenesis
RPYSC3_04670	498679	499824	1146	-	NA	DNA-binding protein	NA	COG3170	[N] Cell motility
RPYSC3_04680	499826	500398	573	-	NA	endoribonuclease YbeY	K07042	COG0319	[J] Translation, ribosomal structure and biogenesis
RPYSC3_04690	500398	501453	1056	-	NA	phosphate starvation protein PhoH	K06217	COG1702	[T] Signal transduction mechanisms
RPYSC3_04700	501460	502851	1392	-	miaB	tRNA (N6-isopentenyl adenosine(37)-C2)-methylthiotransferase MiaB	K06168	COG0621	[J] Translation, ribosomal structure and biogenesis
RPYSC3_04710	502972	503631	660	-	NA	haloacid dehalogenase	NA	COG1554	[G] Carbohydrate transport and metabolism
RPYSC3_04720	503719	504150	432	-	NA	transcriptional repressor	K03711	COG0735	[P] Inorganic ion transport and metabolism
RPYSC3_04730	504211	504696	486	-	rimI	ribosomal-protein-alanine N-acetyltransferase RimI	K03789	COG0456	[J] Translation, ribosomal structure and biogenesis
RPYSC3_04740	504719	505414	696	-	NA	tRNA threonylcarbamoyladenosine biosynthesis protein TsaB	K14742	COG1214	[J] Translation, ribosomal structure and biogenesis
RPYSC3_04750	505549	506115	567	-	NA	iron transporter	NA	COG2151	[O] Posttranslational modification, protein turnover, chaperones
RPYSC3_04760	506263	506757	495	-	NA	universal stress protein A	NA	COG2077	[O] Posttranslational modification, protein turnover, chaperones
RPYSC3_04770	507019	508143	1125	-	NA	hypothetical protein	NA	COG2801	[X] Mobilome: prophages, transposons
RPYSC3_04780	508259	509311	1053	-	trpS	tryptophan--tRNA ligase	K01867	COG0180	[J] Translation, ribosomal structure and biogenesis
RPYSC3_04790	509367	511037	1671	-	NA	murein biosynthesis integral membrane protein MurJ	K03980	COG0728	[M] Cell wall/membrane/envelope biogenesis
RPYSC3_04800	511299	512300	1002	+	NA	carbohydrate kinase	NA	COG0524	[G] Carbohydrate transport and metabolism
RPYSC3_04810	512462	514207	1746	-	NA	long-chain-fatty-acid--CoA ligase	K00666	COG1021	[Q] Secondary metabolites biosynthesis, transport and catabolism
RPYSC3_04820	514288	515475	1188	-	NA	1,4-butanediol diacrylate esterase	NA	COG2931	[Q] Secondary metabolites biosynthesis, transport and catabolism
RPYSC3_04830	515716	516045	330	+	NA	hypothetical protein	NA	NA	NA
RPYSC3_04840	516208	517701	1494	+	NA	hypothetical protein	K00135	COG1012	[C] Energy production and conversion
RPYSC3_04850	517756	519192	1437	-	NA	membrane protein	NA	COG1042	[C] Energy production and conversion
RPYSC3_04860	519331	520014	684	-	NA	peptidase	NA	NA	NA
RPYSC3_04870	520017	521003	987	-	NA	dihydrofolate reductase	NA	COG2379	[G] Carbohydrate transport and metabolism
RPYSC3_04880	521003	521827	825	-	NA	ABC transporter ATP-binding protein	K02050	COG0600	[P] Inorganic ion transport and metabolism
RPYSC3_04890	521824	522654	831	-	atsC	nitrate/sulfonate/bicarbonate ABC transporter ATP-binding protein	K02049	COG1116	[P] Inorganic ion transport and metabolism
RPYSC3_04900	522663	523799	1137	-	NA	nitrate ABC transporter substrate-binding protein	K02051	COG0715	[P] Inorganic ion transport and metabolism
RPYSC3_04910	523929	524741	813	+	NA	creatininase	K01470	COG1402	[H] Coenzyme transport and metabolism
RPYSC3_04920	525116	527185	2070	+	NA	membrane protein	K16080	COG3659	[M] Cell wall/membrane/envelope biogenesis
RPYSC3_04930	527217	528848	1632	-	NA	glutamate synthase	NA	COG0070	[E] Amino acid transport and metabolism
RPYSC3_04940	529144	530094	951	+	NA	putative membrane protein	NA	COG0189	[H] Coenzyme transport and metabolism
RPYSC3_04950	530187	531188	1002	+	NA	NADP-dependent oxidoreductase	K07119	COG2130	[Q] Secondary metabolites biosynthesis, transport and catabolism
RPYSC3_04960	531538	532869	1332	+	NA	pilus assembly protein TadG	NA	COG4961	[U] Intracellular trafficking, secretion, and vesicular transport
RPYSC3_04970	533006	533566	561	+	NA	hypothetical protein	NA	COG3753	[S] Function unknown
RPYSC3_04980	533639	533935	297	+	NA	membrane protein	NA	COG2261	[R] General function prediction only
RPYSC3_04990	533989	534771	783	-	fabG	3-oxoacyl-ACP reductase	K00059	COG1028	[I] Lipid transport and metabolism
RPYSC3_05000	535032	536096	1065	+	NA	acyl-CoA dehydrogenase	K00249	COG1960	[I] Lipid transport and metabolism
RPYSC3_05010	536123	537283	1161	+	NA	acyl-CoA dehydrogenase	NA	COG1960	[I] Lipid transport and metabolism
RPYSC3_05020	537316	538122	807	+	NA	enoyl-CoA hydratase	NA	COG1024	[I] Lipid transport and metabolism
RPYSC3_05030	538337	539101	765	-	NA	hypothetical protein	NA	COG0346	[Q] Secondary metabolites biosynthesis, transport and catabolism
RPYSC3_05040	539104	539892	789	-	paaG	enoyl-CoA hydratase	K15866	COG1024	[I] Lipid transport and metabolism
RPYSC3_05050	540071	541276	1206	-	NA	ABC transporter permease	K01999	COG0683	[E] Amino acid transport and metabolism
RPYSC3_05060	541712	542446	735	+	NA	nuclease	NA	COG1525	[L] Replication, recombination and repair
RPYSC3_05070	542470	543975	1506	+	NA	Zn-dependent protease	NA	COG4784	[R] General function prediction only
RPYSC3_05080	544055	544897	843	-	NA	CarD family transcriptional regulator	K07736	COG1329	[K] Transcription
RPYSC3_05090	545421	545759	339	-	NA	4Fe-4S ferredoxin	K05524	COG1146	[F] Nucleotide transport and metabolism
RPYSC3_05100	545834	546103	270	-	NA	hypothetical protein	K04762	COG1188	[J] Translation, ribosomal structure and biogenesis
RPYSC3_05110	546133	549405	3273	-	NA	helicase	K17675	COG0513	[L] Replication, recombination and repair
RPYSC3_05120	549708	550580	873	-	NA	hypothetical protein	NA	COG3064	[M] Cell wall/membrane/envelope biogenesis
RPYSC3_05130	550883	551188	306	+	rpmB	50S ribosomal protein L28	K02902	COG0227	[J] Translation, ribosomal structure and biogenesis
RPYSC3_05140	551511	554735	3225	+	NA	histidine kinase	NA	COG0745	[T] Signal transduction mechanisms
RPYSC3_05150	554752	555888	1137	-	NA	hypothetical protein	NA	COG4246	[S] Function unknown
RPYSC3_05160	555913	557817	1905	-	cobT	cobaltochelatase subunit CobT	K09883	COG4547	[H] Coenzyme transport and metabolism
RPYSC3_05170	557957	558952	996	-	cobS	cobaltochelatase subunit CobS	K09882	COG0714	[R] General function prediction only
RPYSC3_05180	559229	559846	618	+	NA	membrane protein	NA	COG0671	[I] Lipid transport and metabolism
RPYSC3_05190	559911	560555	645	-	NA	molecular chaperone DnaJ	NA	COG0484	[O] Posttranslational modification, protein turnover, chaperones
RPYSC3_05200	560677	560946	270	+	NA	BolA family transcriptional regulator	K05527	COG0271	[T] Signal transduction mechanisms
RPYSC3_05210	560960	562321	1362	-	NA	DNA-binding protein	NA	COG3170	[N] Cell motility
RPYSC3_05220	562369	563514	1146	-	aroB	3-dehydroquinate synthase	K01735	COG0337	[E] Amino acid transport and metabolism
RPYSC3_05230	563511	564128	618	-	aroK	shikimate kinase	K00891	COG0703	[E] Amino acid transport and metabolism
RPYSC3_05240	564267	564413	147	+	NA	hypothetical protein	NA	NA	NA
RPYSC3_05250	564430	565449	1020	+	NA	site-specific tyrosine recombinase XerD	K04763	COG0582	[L] Replication, recombination and repair
RPYSC3_05260	565456	566031	576	-	NA	cytochrome b	K12262	COG3038	[C] Energy production and conversion
RPYSC3_05270	566318	567268	951	+	accA	acetyl-CoA carboxylase carboxyl transferase subunit alpha	K01962	COG0825	[I] Lipid transport and metabolism
RPYSC3_05280	567640	569073	1434	+	NA	putative exported protein	NA	COG3266	[D] Cell cycle control, cell division, chromosome partitioning
RPYSC3_05290	569414	569773	360	+	NA	hypothetical protein	NA	COG3335	[X] Mobilome: prophages, transposons
RPYSC3_05300	569883	570362	480	+	NA	hypothetical protein	NA	COG3747	[X] Mobilome: prophages, transposons
RPYSC3_05310	570369	573209	2841	-	secA	protein translocase subunit SecA	K03070	COG0653	[U] Intracellular trafficking, secretion, and vesicular transport
RPYSC3_05320	573552	574472	921	+	NA	peptidyl-prolyl cis-trans isomerase	K03769	COG0760	[O] Posttranslational modification, protein turnover, chaperones
RPYSC3_05330	574579	577311	2733	-	mutS	DNA mismatch repair protein MutS	K03555	COG0249	[L] Replication, recombination and repair
RPYSC3_05340	577476	578684	1209	+	pcaF	acetyl-CoA acetyltransferase	NA	COG0183	[I] Lipid transport and metabolism
RPYSC3_05350	578863	580425	1563	-	farB	EmrB/QacA family drug resistance transporter	K03446	COG0477	[G] Carbohydrate transport and metabolism
RPYSC3_05360	580429	581598	1170	-	NA	transporter	K03543	COG1566	[V] Defense mechanisms
RPYSC3_05370	581591	582076	486	-	NA	MarR family transcriptional regulator	NA	COG1846	[K] Transcription
RPYSC3_05380	582273	582761	489	+	NA	transcriptional repressor	K09823	COG0735	[P] Inorganic ion transport and metabolism
RPYSC3_05390	582926	583849	924	+	NA	DMT transporter permease	NA	COG0697	[G] Carbohydrate transport and metabolism
RPYSC3_05400	583863	585158	1296	+	gcpE	4-hydroxy-3-methylbut-2-en-1-yl diphosphate synthase	K03526	COG0821	[I] Lipid transport and metabolism
RPYSC3_05410	585181	585474	294	-	NA	hypothetical protein	NA	COG3668	[X] Mobilome: prophages, transposons
RPYSC3_05420	585771	587423	1653	-	nha	Na+/H+ antiporter	K03316	COG0025	[P] Inorganic ion transport and metabolism
RPYSC3_05430	587546	589315	1770	+	NA	diguanylate cyclase	NA	COG0745	[T] Signal transduction mechanisms
RPYSC3_05440	589332	589775	444	+	NA	blue-light sensor BLUF	NA	COG3804	[S] Function unknown
RPYSC3_05450	589797	590483	687	-	NA	membrane protein	NA	COG4291	[S] Function unknown
RPYSC3_05460	590491	591417	927	-	NA	geranylgeranyl pyrophosphate synthase	K00795	COG0142	[H] Coenzyme transport and metabolism
RPYSC3_05470	591519	592229	711	+	NA	monofunctional biosynthetic peptidoglycan transglycosylase	K03814	COG0744	[M] Cell wall/membrane/envelope biogenesis
RPYSC3_05480	592391	592573	183	+	rpmF	50S ribosomal protein L32	K02911	COG0333	[J] Translation, ribosomal structure and biogenesis
RPYSC3_05490	592816	593445	630	+	NA	hypothetical protein	NA	NA	NA
RPYSC3_05500	593463	593777	315	-	NA	hypothetical protein	NA	NA	NA
RPYSC3_05510	594016	595758	1743	+	NA	diguanylate cyclase	NA	COG0745	[T] Signal transduction mechanisms
RPYSC3_05520	595920	596510	591	-	NA	polyhydroxyalkanoate synthesis repressor PhaR	NA	COG5394	[Q] Secondary metabolites biosynthesis, transport and catabolism
RPYSC3_05530	596781	597959	1179	+	NA	acetyl-CoA acetyltransferase	K00626	COG0183	[I] Lipid transport and metabolism
RPYSC3_05540	598141	598866	726	+	NA	beta-ketoacyl-ACP reductase	K00023	COG1028	[I] Lipid transport and metabolism
RPYSC3_05550	598943	599809	867	+	NA	membrane protein	NA	COG0697	[G] Carbohydrate transport and metabolism
RPYSC3_05560	599882	600094	213	-	NA	hypothetical protein	NA	NA	NA
RPYSC3_05570	600204	600725	522	-	NA	peptidase	K06985	COG3577	[R] General function prediction only
RPYSC3_05580	600856	603333	2478	-	hrpB	ATP-dependent helicase HrpB	K03579	COG1643	[J] Translation, ribosomal structure and biogenesis
RPYSC3_05590	603507	604559	1053	+	NA	acyltransferase	NA	COG4763	[S] Function unknown
RPYSC3_05600	604713	606272	1560	-	NA	acetyl-CoA hydrolase	K18118	COG0427	[C] Energy production and conversion
RPYSC3_05610	607004	608455	1452	-	NA	hypothetical protein	NA	COG3203	[M] Cell wall/membrane/envelope biogenesis
RPYSC3_05620	609056	609568	513	+	NA	hypothetical protein	NA	COG1846	[K] Transcription
RPYSC3_05630	609563	610681	1119	-	NA	hypothetical protein	NA	COG1073	[T] Signal transduction mechanisms
RPYSC3_05640	611156	611704	549	+	NA	disulfide bond formation protein DsbB	NA	COG1495	[O] Posttranslational modification, protein turnover, chaperones
RPYSC3_05650	611708	612760	1053	-	NA	membrane protein	K07120	COG3180	[R] General function prediction only
RPYSC3_05660	612955	613497	543	+	NA	hypothetical protein	NA	NA	NA
RPYSC3_05670	613651	614034	384	+	NA	antiholin-like protein LrgA	NA	COG1380	[R] General function prediction only
RPYSC3_05680	614031	614753	723	+	NA	membrane protein	NA	COG1346	[M] Cell wall/membrane/envelope biogenesis
RPYSC3_05690	614847	615311	465	+	NA	hypothetical protein	NA	NA	NA
RPYSC3_05700	615315	616391	1077	-	NA	phospholipase	NA	COG4099	[R] General function prediction only
RPYSC3_05710	616574	617719	1146	+	NA	AI-2E family transporter	NA	COG3115	[D] Cell cycle control, cell division, chromosome partitioning
RPYSC3_05720	617716	618378	663	-	chrR	sensor histidine kinase	K07167	COG3806	[T] Signal transduction mechanisms
RPYSC3_05730	618375	618962	588	-	NA	RNA polymerase sigma factor RpoE	K03088	COG1595	[K] Transcription
RPYSC3_05740	619354	619455	102	+	NA	hypothetical protein	NA	NA	NA
RPYSC3_05750	619593	620474	882	-	NA	LysR family transcriptional regulator	NA	COG0583	[K] Transcription
RPYSC3_05760	620580	621887	1308	+	dctA	C4-dicarboxylate transporter DctA	K11103	COG1301	[C] Energy production and conversion
RPYSC3_05770	621926	622765	840	+	NA	ureidoglycine aminohydrolase	K14977	COG3257	[S] Function unknown
RPYSC3_05780	622762	623271	510	+	NA	ureidoglycolate hydrolase	K01483	COG3194	[F] Nucleotide transport and metabolism
RPYSC3_05790	623322	623942	621	-	NA	methyltransferase	NA	COG2242	[H] Coenzyme transport and metabolism
RPYSC3_05800	624061	624618	558	-	NA	HNH endonuclease	NA	COG3756	[S] Function unknown
RPYSC3_05810	624900	625898	999	+	cysK	cysteine synthase A	K01738	COG0031	[E] Amino acid transport and metabolism
RPYSC3_05820	625963	626880	918	-	purC	phosphoribosylaminoimidazolesuccinocarboxamide synthase	K01923	COG0152	[F] Nucleotide transport and metabolism
RPYSC3_05830	626948	627865	918	-	NA	hypothetical protein containing pirin, N-terminal domain	K06911	COG1741	[R] General function prediction only
RPYSC3_05840	627909	628889	981	-	NA	hypothetical protein	NA	COG2801	[X] Mobilome: prophages, transposons
RPYSC3_05850	629058	630479	1422	-	mcd	MCD, Malonyl-CoA decarboxylase MCD	K01578	COG1593	[G] Carbohydrate transport and metabolism
RPYSC3_05860	630653	631258	606	-	NA	diguanylate cyclase	NA	COG0745	[T] Signal transduction mechanisms
RPYSC3_05870	631338	632702	1365	-	NA	2-methylcitrate dehydratase	NA	COG2079	[G] Carbohydrate transport and metabolism
RPYSC3_05880	632873	633985	1113	+	NA	membrane protein	NA	COG4129	[S] Function unknown
RPYSC3_05890	633987	634448	462	-	NA	membrane protein	NA	COG5528	[S] Function unknown
RPYSC3_05900	634772	635035	264	+	NA	hypothetical protein	NA	NA	NA
RPYSC3_05910	635209	636393	1185	+	NA	esterase	NA	COG3693	[G] Carbohydrate transport and metabolism
RPYSC3_05920	636512	636931	420	+	NA	putativee membrane protein	NA	NA	NA
RPYSC3_05930	636995	637972	978	-	NA	AraC family transcriptional regulator	NA	COG1917	[R] General function prediction only
RPYSC3_05940	638215	638880	666	-	NA	hypothetical protein	NA	COG0607	[P] Inorganic ion transport and metabolism
RPYSC3_05950	638971	640089	1119	-	NA	hypothetical protein	NA	COG2304	[R] General function prediction only
RPYSC3_05960	640266	640724	459	+	NA	hypothetical protein	NA	COG5321	[S] Function unknown
RPYSC3_05970	640863	641417	555	-	regR	two-component system response regulator	K15012	COG4567	[T] Signal transduction mechanisms
RPYSC3_05980	641509	642831	1323	-	regS	two-component sensor histidine kinase	K15011	COG0642	[T] Signal transduction mechanisms
RPYSC3_05990	642942	643736	795	+	NA	ABC transporter ATP-binding protein	K01990	COG1131	[V] Defense mechanisms
RPYSC3_06000	643733	644563	831	+	NA	ABC transporter	K01992	COG0842	[V] Defense mechanisms
RPYSC3_06010	644702	646030	1329	+	NA	esterase	K05973	COG4553	[I] Lipid transport and metabolism
RPYSC3_06020	646370	647119	750	+	NA	metal-dependent hydrolase	K07043	COG1451	[R] General function prediction only
RPYSC3_06030	647184	649400	2217	-	NA	penicillin-binding protein	K05366	COG0744	[M] Cell wall/membrane/envelope biogenesis
RPYSC3_06040	649583	649834	252	+	NA	hypothetical protein	NA	NA	NA
RPYSC3_06050	649930	650142	213	-	NA	hypothetical protein	NA	NA	NA
RPYSC3_06060	650433	651653	1221	-	NA	hypothetical protein	NA	COG0515	[T] Signal transduction mechanisms
RPYSC3_06070	651805	652167	363	-	NA	membrane protein	K08987	COG3759	[S] Function unknown
RPYSC3_06080	652249	652677	429	+	NA	hypothetical protein	NA	COG5470	[S] Function unknown
RPYSC3_06090	652773	655517	2745	+	NA	hypothetical protein	NA	COG0745	[T] Signal transduction mechanisms
RPYSC3_06100	655707	658043	2337	+	NA	RNA-binding protein	K06959	COG2183	[K] Transcription
RPYSC3_06110	658066	659286	1221	-	NA	chromate transporter	K07240	COG2059	[P] Inorganic ion transport and metabolism
RPYSC3_06120	659283	660176	894	-	NA	short-chain dehydrogenase	NA	COG0300	[R] General function prediction only
RPYSC3_06130	660213	661694	1482	-	NA	amino acid permease	K03294	COG0531	[E] Amino acid transport and metabolism
RPYSC3_06140	661735	662415	681	-	NA	TetR family transcriptional regulator	NA	COG1309	[K] Transcription
RPYSC3_06150	662510	664177	1668	+	NA	acyl-CoA dehydrogenase	K09456	COG1960	[I] Lipid transport and metabolism
RPYSC3_06160	664342	665682	1341	-	prc	peptidase S41	K03797	COG0793	[O] Posttranslational modification, protein turnover, chaperones
RPYSC3_06170	665846	668647	2802	-	glnD	protein PII uridylyltransferase	K00990	COG2844	[O] Posttranslational modification, protein turnover, chaperones
RPYSC3_06180	668870	670111	1242	+	argJ	arginine biosynthesis bifunctional protein ArgJ	K00620	COG1364	[E] Amino acid transport and metabolism
RPYSC3_06190	670296	670697	402	+	mutT	NTP pyrophosphohydrolase	K03574	COG0494	[V] Defense mechanisms
RPYSC3_06200	670787	671956	1170	-	NA	hypothetical protein	NA	COG2801	[X] Mobilome: prophages, transposons
RPYSC3_06210	672104	672928	825	-	NA	SAM-dependent methyltransferase	NA	COG0596	[H] Coenzyme transport and metabolism
RPYSC3_06220	672955	673254	300	-	NA	hypothetical protein	NA	NA	NA
RPYSC3_06230	673360	674175	816	+	NA	amidophosphoribosyltransferase	NA	COG1040	[R] General function prediction only
RPYSC3_06240	674218	674493	276	+	NA	glutaredoxin 3	K03676	COG0695	[O] Posttranslational modification, protein turnover, chaperones
RPYSC3_06250	674490	675365	876	+	NA	amidohydrolase	NA	COG5002	[T] Signal transduction mechanisms
RPYSC3_06260	675362	675856	495	+	NA	hypothetical protein	NA	COG5319	[S] Function unknown
RPYSC3_06270	676050	676517	468	+	NA	transporter	K08978	COG2510	[S] Function unknown
RPYSC3_06280	676518	677417	900	-	NA	DMT transporter permease	NA	COG0697	[G] Carbohydrate transport and metabolism
RPYSC3_06290	677545	678306	762	-	ubiG	bifunctional 3-demethylubiquinone 3-O-methyltransferase/2-octaprenyl-6-hydroxy phenol methylase	K00568	COG2227	[H] Coenzyme transport and metabolism
RPYSC3_06300	678498	679751	1254	+	lysC	aspartate kinase	K00928	COG0527	[E] Amino acid transport and metabolism
RPYSC3_06310	680082	682349	2268	+	ptsP	peptidase	K08484	COG3605	[T] Signal transduction mechanisms
RPYSC3_06320	682405	683490	1086	+	prfA	peptide chain release factor 1	K02835	COG0216	[J] Translation, ribosomal structure and biogenesis
RPYSC3_06330	683487	684356	870	+	hemK	N5-glutamine S-adenosyl-L-methionine-dependent methyltransferase	K02493	COG2890	[J] Translation, ribosomal structure and biogenesis
RPYSC3_06340	684813	685502	690	+	NA	eukaryotic translation initiation factor 3 subunit 10	NA	COG5373	[S] Function unknown
RPYSC3_06350	685587	686351	765	-	NA	methyltransferase type 11	NA	COG2226	[H] Coenzyme transport and metabolism
RPYSC3_06360	686537	687304	768	+	NA	hydroxyacylglutathione hydrolase	K01069	COG0491	[R] General function prediction only
RPYSC3_06370	687301	687738	438	+	NA	cupin	K09705	COG3542	[R] General function prediction only
RPYSC3_06380	687863	688801	939	-	NA	ribokinase	NA	COG0524	[G] Carbohydrate transport and metabolism
RPYSC3_06390	688798	689730	933	-	NA	NADH pyrophosphatase	K03426	COG2816	[F] Nucleotide transport and metabolism
RPYSC3_06400	689735	690154	420	-	NA	histidine triad (HIT) protein	NA	COG0537	[F] Nucleotide transport and metabolism
RPYSC3_06410	690614	692485	1872	+	dnaX	DNA polymerase III subunit gamma/tau	K02343	COG2812	[L] Replication, recombination and repair
RPYSC3_06420	692507	692827	321	+	NA	nucleoid-associated protein	K09747	COG0718	[R] General function prediction only
RPYSC3_06430	692931	693533	603	+	recR	recombination protein RecR	K06187	COG0353	[L] Replication, recombination and repair
RPYSC3_06440	693553	693981	429	+	NA	hypothetical protein	NA	NA	NA
RPYSC3_06450	693998	695377	1380	-	ampG	MFS transporter	K08218	COG0477	[G] Carbohydrate transport and metabolism
RPYSC3_06460	695446	696648	1203	-	NA	DNA recombinase	K09760	COG1322	[L] Replication, recombination and repair
RPYSC3_06470	696798	697325	528	+	def	peptide deformylase	K01462	COG0242	[J] Translation, ribosomal structure and biogenesis
RPYSC3_06480	697404	698339	936	+	fmt	methionyl-tRNA formyltransferase	K00604	COG0223	[J] Translation, ribosomal structure and biogenesis
RPYSC3_06490	698514	699251	738	+	truA	tRNA pseudouridine synthase A	K06173	COG0101	[J] Translation, ribosomal structure and biogenesis
RPYSC3_06500	699396	700559	1164	-	dapE	succinyl-diaminopimelate desuccinylase	K01439	COG0624	[E] Amino acid transport and metabolism
RPYSC3_06510	700559	701032	474	-	NA	protein of unknown function DUF805	NA	COG3152	[S] Function unknown
RPYSC3_06520	701051	701896	846	-	dapD	2,3,4,5-tetrahydropyridine-2,6-dicarboxylate N-succinyltransferase	K00674	COG2171	[E] Amino acid transport and metabolism
RPYSC3_06530	702055	702324	270	+	NA	hypothetical protein	K07461	COG2827	[L] Replication, recombination and repair
RPYSC3_06540	702425	703126	702	-	NA	haloacid dehalogenase	K07025	COG1011	[H] Coenzyme transport and metabolism
RPYSC3_06550	703123	704121	999	-	NA	membrane protein	NA	COG5480	[S] Function unknown
RPYSC3_06560	704229	705125	897	-	argB	acetylglutamate kinase	K00930	COG0548	[E] Amino acid transport and metabolism
RPYSC3_06570	705250	705621	372	-	NA	membrane protein	NA	COG2363	[S] Function unknown
RPYSC3_06580	705618	706268	651	-	NA	GTP-binding protein	K03978	COG0218	[D] Cell cycle control, cell division, chromosome partitioning
RPYSC3_06590	706351	708216	1866	-	NA	membrane protein insertase YidC	K03217	COG0706	[M] Cell wall/membrane/envelope biogenesis
RPYSC3_06600	708233	708574	342	-	rnpA	ribonuclease P protein component	K03536	COG0594	[J] Translation, ribosomal structure and biogenesis
RPYSC3_06610	709062	710540	1479	+	NA	ATPase	NA	COG0745	[T] Signal transduction mechanisms
RPYSC3_06620	710999	711508	510	-	NA	methionyl-tRNA formyltransferase	NA	COG0223	[J] Translation, ribosomal structure and biogenesis
RPYSC3_06630	711535	712863	1329	-	NA	hypothetical protein	NA	NA	NA
RPYSC3_06640	712936	715338	2403	-	NA	hypothetical protein	NA	COG5610	[R] General function prediction only
RPYSC3_06650	715829	716527	699	+	sigE	RNA polymerase sigma factor	K03088	COG1595	[K] Transcription
RPYSC3_06660	716670	717494	825	+	fliC	flagellin	K02406	COG1344	[N] Cell motility
RPYSC3_06670	717555	719270	1716	+	fliD	flagellar hook protein FliD	K02407	COG1345	[N] Cell motility
RPYSC3_06680	719270	719662	393	+	NA	flagellar biosynthesis protein FliS	K02422	COG1516	[N] Cell motility
RPYSC3_06690	719662	720057	396	+	NA	hypothetical protein	NA	NA	NA
RPYSC3_06700	720434	721102	669	+	flgD	flagellar basal body rod modification protein FlgD	K02389	COG1843	[N] Cell motility
RPYSC3_06710	721122	722387	1266	+	flgE	flagellar hook protein FlgE	K02390	COG1749	[N] Cell motility
RPYSC3_06720	722393	722650	258	+	NA	hypothetical protein	NA	NA	NA
RPYSC3_06730	722675	723127	453	+	NA	flagellar basal-body protein FlbY	NA	NA	NA
RPYSC3_06740	723149	724912	1764	+	flgK	flagellar hook-associated protein FlgK	K02396	COG1256	[N] Cell motility
RPYSC3_06750	724928	725839	912	+	flgL	flagellar hook-associated protein FlgL	K02397	COG1344	[N] Cell motility
RPYSC3_06760	725859	726635	777	-	badK	enoyl-CoA hydratase	K01692	COG1024	[I] Lipid transport and metabolism
RPYSC3_06770	726663	728306	1644	-	aliA	cyclohexanecarboxylate-CoA ligase	K04116	COG1021	[Q] Secondary metabolites biosynthesis, transport and catabolism
RPYSC3_06780	728364	729515	1152	-	aliB	cyclohexanecarboxyl-CoA dehydrogenase	K04117	COG2025	[C] Energy production and conversion
RPYSC3_06790	729580	730362	783	-	badI	2-ketocyclohexanecarboxyl-CoA hydrolase	K07536	COG1024	[I] Lipid transport and metabolism
RPYSC3_06800	730391	731158	768	-	badH	2-hydroxycyclohexanecarboxyl-CoA dehydrogenase	K07535	COG0599	[R] General function prediction only
RPYSC3_06810	731281	731808	528	+	badR	transcriptional activatory protein BadR	NA	COG1846	[K] Transcription
RPYSC3_06820	731884	732903	1020	+	badC	NADPH quinone reductase	NA	COG1064	[G] Carbohydrate transport and metabolism
RPYSC3_06830	733077	734261	1185	+	badD	benzoyl-CoA reductase subunit C	NA	COG1924	[I] Lipid transport and metabolism
RPYSC3_06840	734258	735568	1311	+	badE	benzoyl-CoA reductase subunit B	K04113	COG1775	[Q] Secondary metabolites biosynthesis, transport and catabolism
RPYSC3_06850	735580	736893	1314	+	badF	benzoyl-CoA reductase subunit A	K04114	COG3580	[R] General function prediction only
RPYSC3_06860	736946	737779	834	+	badG	benzoyl-CoA reductase subunit D	NA	COG3580	[R] General function prediction only
RPYSC3_06870	737895	739469	1575	+	badA	4-hydroxybenzoate-CoA ligase	K04110	COG3266	[D] Cell cycle control, cell division, chromosome partitioning
RPYSC3_06880	739487	739732	246	+	badB	ferredoxin	NA	COG4231	[C] Energy production and conversion
RPYSC3_06890	739780	740244	465	-	badM	transcriptional regulator	NA	COG1959	[K] Transcription
RPYSC3_06900	740306	740785	480	-	badL	acetyltransferase	NA	COG0456	[J] Translation, ribosomal structure and biogenesis
RPYSC3_06910	740884	741606	723	-	hbaH	ABC transporter ATP-binding protein	K01996	COG0410	[E] Amino acid transport and metabolism
RPYSC3_06920	741603	743390	1788	-	hbaG	ABC transporter ATP-binding protein	K01995	COG0411	[E] Amino acid transport and metabolism
RPYSC3_06930	743393	744253	861	-	hbaF	ABC transporter permease	K01997	COG0559	[E] Amino acid transport and metabolism
RPYSC3_06940	744339	745517	1179	-	hbaE	ABC transporter permease	K01999	COG0683	[E] Amino acid transport and metabolism
RPYSC3_06950	745695	747314	1620	-	hbaA	4-hydroxybenzoate--CoA/benzoate--CoA ligase	NA	COG1053	[C] Energy production and conversion
RPYSC3_06960	747481	747972	492	+	hbaB	4-hydroxybenzoyl-CoA reductase subunit gamma	K03518	COG2080	[C] Energy production and conversion
RPYSC3_06970	747969	750302	2334	+	hbaC	4-hydroxybenzoyl-CoA reductase subunit alpha	NA	COG1319	[C] Energy production and conversion
RPYSC3_06980	750299	751282	984	+	hbaD	4-hydroxybenzoyl-CoA reductase subunit beta	K11178	COG1319	[C] Energy production and conversion
RPYSC3_06990	751306	752031	726	-	hbaR	hydroxybenzoate degradation regulatory protein HbaR	NA	COG0664	[T] Signal transduction mechanisms
RPYSC3_07000	752223	753335	1113	+	NA	alcohol dehydrogenase	K00121	COG1062	[R] General function prediction only
RPYSC3_07010	753372	754193	822	+	NA	alpha/beta hydrolase	NA	COG0596	[H] Coenzyme transport and metabolism
RPYSC3_07020	754322	756016	1695	+	NA	benzoyl-CoA-dihydrodiol lyase	K15513	COG1024	[I] Lipid transport and metabolism
RPYSC3_07030	756193	757644	1452	+	NA	benzoyl-CoA oxygenase subunit B	K15512	COG3396	[Q] Secondary metabolites biosynthesis, transport and catabolism
RPYSC3_07040	757930	760953	3024	+	gltA	2-polyprenylphenol hydroxylase	NA	COG3411	[C] Energy production and conversion
RPYSC3_07050	760975	763008	2034	-	NA	YgiQ family radical SAM protein	NA	COG1032	[R] General function prediction only
RPYSC3_07060	763075	763806	732	-	NA	TetR family transcriptional regulator	NA	COG1309	[K] Transcription
RPYSC3_07070	763836	764867	1032	+	NA	hemolysin secretion protein D	K01993	COG0845	[M] Cell wall/membrane/envelope biogenesis
RPYSC3_07080	764864	767578	2715	+	NA	ABC-type multidrug transport system ATP-binding component yhiH	K13926	COG0842	[V] Defense mechanisms
RPYSC3_07090	767581	768708	1128	+	NA	membrane protein	K01992	COG0842	[V] Defense mechanisms
RPYSC3_07100	768716	768895	180	-	NA	hypothetical protein	NA	NA	NA
RPYSC3_07110	769037	769912	876	+	NA	IclR family transcriptional regulator	NA	COG1414	[K] Transcription
RPYSC3_07120	770072	771046	975	+	NA	ABC transporter substrate-binding protein	NA	COG3181	[C] Energy production and conversion
RPYSC3_07130	771103	772323	1221	+	NA	hypothetical protein	NA	COG0515	[T] Signal transduction mechanisms
RPYSC3_07140	772496	773143	648	-	NA	pyridoxamine 5'-phosphate oxidase	K07006	COG3576	[R] General function prediction only
RPYSC3_07150	773124	773708	585	-	phnN	ribose 1,5-bisphosphate phosphokinase PhnN	K05774	COG3709	[G] Carbohydrate transport and metabolism
RPYSC3_07160	773705	774883	1179	-	phnM	alpha-D-ribose 1-methylphosphonate 5-triphosphate diphosphatase	K06162	COG3454	[P] Inorganic ion transport and metabolism
RPYSC3_07170	774880	775590	711	-	phnL	phosphonate C-P lyase system protein PhnL	K05780	COG4778	[P] Inorganic ion transport and metabolism
RPYSC3_07180	775590	776408	819	-	phnK	phosphonate C-P lyase system protein PhnK	K05781	COG4107	[P] Inorganic ion transport and metabolism
RPYSC3_07190	776401	777279	879	-	phnJ	carbon-phosphorus lyase complex subunit PhnJ	K06163	COG3627	[P] Inorganic ion transport and metabolism
RPYSC3_07200	777276	778373	1098	-	phnI	carbon-phosphorus lyase complex subunit PhnI	K06164	COG3626	[P] Inorganic ion transport and metabolism
RPYSC3_07210	778377	778979	603	-	phnH	carbon-phosphorus lyase	K06165	COG3625	[P] Inorganic ion transport and metabolism
RPYSC3_07220	778982	779551	570	-	phnG	phosphonate metabolism protein PhnG	K06166	COG3624	[P] Inorganic ion transport and metabolism
RPYSC3_07230	779567	780295	729	+	NA	phosphonate metabolism transcriptional regulator PhnF	K02043	COG2188	[K] Transcription
RPYSC3_07240	780317	780472	156	-	NA	hypothetical protein	NA	NA	NA
RPYSC3_07250	780618	781484	867	-	phnE	phosphonate ABC transporter, permease protein PhnE	K02042	COG3639	[P] Inorganic ion transport and metabolism
RPYSC3_07260	781481	782362	882	-	phnE	phosphonate ABC transporter, permease protein PhnE	K02042	COG3639	[P] Inorganic ion transport and metabolism
RPYSC3_07270	782431	783339	909	-	phnD	phosphonate ABC transporter substrate-binding protein	K02044	COG3221	[P] Inorganic ion transport and metabolism
RPYSC3_07280	783448	784260	813	-	phnC	phosphonates import ATP-binding protein PhnC	K02041	COG3638	[P] Inorganic ion transport and metabolism
RPYSC3_07290	784440	785117	678	+	NA	chloramphenicol acetyltransferase	NA	COG1605	[E] Amino acid transport and metabolism
RPYSC3_07300	785114	786307	1194	+	phnM	alpha-D-ribose 1-methylphosphonate 5-triphosphate diphosphatase	K06162	COG3454	[P] Inorganic ion transport and metabolism
RPYSC3_07310	786330	787034	705	+	NA	phosphonate metabolism protein	NA	COG3709	[G] Carbohydrate transport and metabolism
RPYSC3_07320	787031	788011	981	-	NA	alpha/beta hydrolase	K07019	COG0429	[R] General function prediction only
RPYSC3_07330	788258	788452	195	+	NA	hypothetical protein	NA	NA	NA
RPYSC3_07340	788511	788987	477	+	NA	endonuclease III	NA	COG1833	[R] General function prediction only
RPYSC3_07350	788965	789288	324	-	cutA	periplasmic divalent cation resistance protein CutA	K03926	COG1324	[P] Inorganic ion transport and metabolism
RPYSC3_07360	789387	789602	216	+	NA	FmdB family transcriptional regulator	NA	COG2331	[R] General function prediction only
RPYSC3_07370	789709	790209	501	+	NA	hypothetical protein	NA	NA	NA
RPYSC3_07380	790380	790868	489	+	NA	phosphatidylethanolamine-binding protein	K06910	COG1881	[R] General function prediction only
RPYSC3_07390	790993	791250	258	-	NA	hypothetical protein	NA	NA	NA
RPYSC3_07400	791396	792097	702	-	NA	5,6-dimethylbenzimidazole synthase	K04719	COG0778	[C] Energy production and conversion
RPYSC3_07410	792094	793149	1056	-	cobU	nicotinate-nucleotide--dimethylbenzimidazole phosphoribosyltransferase	K00768	COG2038	[H] Coenzyme transport and metabolism
RPYSC3_07420	793551	793982	432	+	NA	hypothetical protein	NA	COG5469	[S] Function unknown
RPYSC3_07430	793979	794509	531	+	cobP	adenosylcobinamide kinase/adenosylcobinamide phosphate guanyltransferase	K02231	COG2087	[H] Coenzyme transport and metabolism
RPYSC3_07440	794513	795517	1005	+	cobW	cobalamin biosynthesis protein CobW	K02234	COG0523	[R] General function prediction only
RPYSC3_07450	795649	799386	3738	+	cobN	cobaltochelatase subunit CobN	K02230	COG1429	[H] Coenzyme transport and metabolism
RPYSC3_07460	799383	800009	627	+	cobO	cob(I)alamin adenolsyltransferase/cobinamide ATP-dependent adenolsyltransferase	K19221	COG2109	[H] Coenzyme transport and metabolism
RPYSC3_07470	800152	801636	1485	+	cobQ	cobyric acid synthase CobQ	K02232	COG1492	[H] Coenzyme transport and metabolism
RPYSC3_07480	801609	802580	972	-	cobD	cobalamin biosynthesis protein	K02227	COG1270	[H] Coenzyme transport and metabolism
RPYSC3_07490	802582	803391	810	-	NA	iron ABC transporter	K02016	COG0614	[P] Inorganic ion transport and metabolism
RPYSC3_07500	803458	804447	990	+	cobC	threonine-phosphate decarboxylase	K02225	COG1492	[H] Coenzyme transport and metabolism
RPYSC3_07510	804459	805238	780	-	fecE	ABC transporter	K02013	COG1120	[P] Inorganic ion transport and metabolism
RPYSC3_07520	805235	806260	1026	-	NA	ABC transporter permease	K02015	COG0609	[P] Inorganic ion transport and metabolism
RPYSC3_07530	806268	807326	1059	-	nxiA	nickel transporter	K07241	COG3376	[P] Inorganic ion transport and metabolism
RPYSC3_07540	807666	807989	324	-	sugE	QacE family quaternary ammonium compound efflux SMR transporter	K11741	COG2076	[V] Defense mechanisms
RPYSC3_07550	807986	808723	738	-	btaB	O-methyltransferase	K13623	COG0500	[Q] Secondary metabolites biosynthesis, transport and catabolism
RPYSC3_07560	808876	810099	1224	+	NA	S-adenosylmethionine--diacylglycerol 3-amino-3-carboxypropyl transferase	K13622	COG5379	[I] Lipid transport and metabolism
RPYSC3_07570	810651	812057	1407	+	NA	hypothetical protein	NA	COG4961	[U] Intracellular trafficking, secretion, and vesicular transport
RPYSC3_07580	812068	812646	579	+	NA	pilus biosynthesis protein TadE	NA	COG4961	[U] Intracellular trafficking, secretion, and vesicular transport
RPYSC3_07590	812659	813348	690	+	NA	hypothetical protein	NA	COG4961	[U] Intracellular trafficking, secretion, and vesicular transport
RPYSC3_07600	813860	814753	894	+	NA	LysR family transcriptional regulator	NA	COG1910	[P] Inorganic ion transport and metabolism
RPYSC3_07610	815009	815479	471	+	fdsG	NADH-quinone oxidoreductase subunit E	K00127	COG2864	[C] Energy production and conversion
RPYSC3_07620	815476	817032	1557	+	fdsB	formate dehydrogenase subunit beta	K00124	COG0437	[C] Energy production and conversion
RPYSC3_07630	817046	819892	2847	+	fdsA	formate dehydrogenase subunit alpha	K00123	COG0243	[C] Energy production and conversion
RPYSC3_07640	819892	820722	831	+	fdsC	sufurtransferase FdhD	K02379	COG1526	[C] Energy production and conversion
RPYSC3_07650	820712	820927	216	+	fdsD	NAD-dependent formate dehydrogenase subunit delta	K00126	NA	NA
RPYSC3_07660	820991	822640	1650	+	NA	MFS transporter	NA	COG2223	[P] Inorganic ion transport and metabolism
RPYSC3_07670	822904	824157	1254	+	NA	sorbosone dehydrogenase	NA	COG3170	[N] Cell motility
RPYSC3_07680	824391	824981	591	+	cyc	cytochrome c	NA	COG3258	[C] Energy production and conversion
RPYSC3_07690	825378	827474	2097	+	katE	catalase HPII	K03781	COG0753	[P] Inorganic ion transport and metabolism
RPYSC3_07700	827726	828703	978	+	NA	acyl-CoA dehydrogenase	NA	COG2025	[C] Energy production and conversion
RPYSC3_07710	828706	829653	948	+	NA	ATPase	NA	COG0714	[R] General function prediction only
RPYSC3_07720	829653	831044	1392	+	NA	carbon monoxide oxidation accessory protein CoxE	K07161	COG3552	[S] Function unknown
RPYSC3_07730	831218	832525	1308	+	NA	acid--CoA ligase	K00666	COG0318	[I] Lipid transport and metabolism
RPYSC3_07740	832917	833201	285	-	NA	high potential iron sulfur protein	NA	NA	NA
RPYSC3_07750	833341	835773	2433	-	NA	membrane protein	NA	COG3637	[M] Cell wall/membrane/envelope biogenesis
RPYSC3_07760	835874	837508	1635	-	NA	cytochrome c	NA	COG3303	[P] Inorganic ion transport and metabolism
RPYSC3_07770	838261	839307	1047	-	cysA	sulfate/thiosulfate import ATP-binding protein CysA	K02045	COG1118	[P] Inorganic ion transport and metabolism
RPYSC3_07780	839297	840211	915	-	cysW	sulfate ABC transporter permease subunit CysW	K02047	COG0555	[P] Inorganic ion transport and metabolism
RPYSC3_07790	840216	841052	837	-	cysT	sulfate ABC transporter permease subunit CysT	K02046	COG0555	[P] Inorganic ion transport and metabolism
RPYSC3_07800	841346	842335	990	-	sbp	sulfate transporter subunit	K02048	COG1613	[P] Inorganic ion transport and metabolism
RPYSC3_07810	842460	843200	741	-	cysH	phosphoadenosine phosphosulfate reductase	K00390	COG0175	[E] Amino acid transport and metabolism
RPYSC3_07820	843500	844387	888	+	cysD	sulfate adenylyltransferase	K00957	COG0175	[E] Amino acid transport and metabolism
RPYSC3_07830	844409	846319	1911	+	cysN	adenylyl-sulfate kinase	K00955	COG2895	[P] Inorganic ion transport and metabolism
RPYSC3_07840	846326	847699	1374	-	NA	histidine kinase	NA	COG0745	[T] Signal transduction mechanisms
RPYSC3_07850	847829	848806	978	-	NA	dipeptide ABC transporter ATP-binding protein DppD	K02031	COG0444	[E] Amino acid transport and metabolism
RPYSC3_07860	848807	850219	1413	-	NA	amidase	K02433	COG0154	[J] Translation, ribosomal structure and biogenesis
RPYSC3_07870	850216	850410	195	-	NA	hypothetical protein	NA	NA	NA
RPYSC3_07880	850424	851482	1059	-	NA	dipeptide/oligopeptide/nickel ABC transporter ATP-binding protein	K02032	COG1123	[O] Posttranslational modification, protein turnover, chaperones
RPYSC3_07890	851487	852377	891	-	NA	ABC transporter permease	K02034	COG1173	[E] Amino acid transport and metabolism
RPYSC3_07900	852397	853350	954	-	NA	ABC transporter permease	K02033	COG0601	[E] Amino acid transport and metabolism
RPYSC3_07910	853375	853620	246	+	NA	hypothetical protein	NA	NA	NA
RPYSC3_07920	853512	855173	1662	-	NA	hypothetical protein	NA	COG0747	[E] Amino acid transport and metabolism
RPYSC3_07930	855361	856959	1599	+	NA	hypothetical protein	K02035	COG0747	[E] Amino acid transport and metabolism
RPYSC3_07940	857290	857907	618	+	NA	methyltransferase	NA	COG0132	[H] Coenzyme transport and metabolism
RPYSC3_07950	857962	858396	435	-	NA	hypothetical protein	NA	NA	NA
RPYSC3_07960	858417	860780	2364	-	NA	ligand-gated channel	K02014	COG1629	[P] Inorganic ion transport and metabolism
RPYSC3_07970	861177	861881	705	+	NA	Crp/Fnr family transcriptional regulator	NA	COG0745	[T] Signal transduction mechanisms
RPYSC3_07980	861987	862928	942	+	NA	diguanylate cyclase	NA	COG0745	[T] Signal transduction mechanisms
RPYSC3_07990	863328	864557	1230	+	NA	hypothetical protein	NA	NA	NA
RPYSC3_08000	864554	866371	1818	+	NA	hypothetical protein	NA	NA	NA
RPYSC3_08010	866371	869427	3057	+	NA	hypothetical protein	NA	COG1061	[K] Transcription
RPYSC3_08020	869697	870122	426	-	NA	inner membrane protein YccF	NA	COG3304	[S] Function unknown
RPYSC3_08030	870331	870654	324	+	NA	hypothetical protein	NA	NA	NA
RPYSC3_08040	870687	872279	1593	-	NA	gamma-glutamyltransferase	K00681	COG0405	[E] Amino acid transport and metabolism
RPYSC3_08050	872398	875037	2640	-	NA	hypothetical protein	NA	COG0745	[T] Signal transduction mechanisms
RPYSC3_08060	875364	875765	402	-	NA	hypothetical protein	NA	NA	NA
RPYSC3_08070	876198	876392	195	+	NA	hypothetical protein	NA	NA	NA
RPYSC3_08080	876393	877658	1266	-	NA	acyl-CoA dehydrogenase	K00249	COG1960	[I] Lipid transport and metabolism
RPYSC3_08090	877739	878083	345	-	NA	cytochrome c552	NA	COG2010	[C] Energy production and conversion
RPYSC3_08100	878092	878526	435	-	NA	hypothetical protein	NA	NA	NA
RPYSC3_08110	878715	880526	1812	-	NA	diguanylate cyclase	NA	COG0745	[T] Signal transduction mechanisms
RPYSC3_08120	880704	881546	843	+	NA	2,5-dichloro-2,5-cyclohexadiene-1,4-diol dehydrogenase	NA	COG1028	[I] Lipid transport and metabolism
RPYSC3_08130	881661	883040	1380	-	NA	cytochrome P450	NA	COG1018	[C] Energy production and conversion
RPYSC3_08140	883161	884435	1275	-	NA	adenylate cyclase	K01768	COG2114	[T] Signal transduction mechanisms
RPYSC3_08150	884613	885587	975	+	NA	protease HtpX-like protein	K03799	COG0501	[O] Posttranslational modification, protein turnover, chaperones
RPYSC3_08160	885843	887255	1413	+	NA	ATP-binding protein	NA	COG2223	[P] Inorganic ion transport and metabolism
RPYSC3_08170	887252	888439	1188	-	NA	aminotransferase	K00830	COG1213	[I] Lipid transport and metabolism
RPYSC3_08180	888495	889349	855	-	NA	hypothetical protein	NA	COG0671	[I] Lipid transport and metabolism
RPYSC3_08190	889383	890114	732	-	exoI	nuclease	NA	COG1525	[L] Replication, recombination and repair
RPYSC3_08200	890228	891967	1740	-	NA	hypothetical protein	NA	NA	NA
RPYSC3_08210	892422	893288	867	+	NA	peptidase C14	NA	COG3170	[N] Cell motility
RPYSC3_08220	893380	894138	759	-	acaP	carbonate dehydratase	K01674	COG3338	[P] Inorganic ion transport and metabolism
RPYSC3_08230	894225	894857	633	-	NA	DNA-binding protein	NA	COG2932	[X] Mobilome: prophages, transposons
RPYSC3_08240	895188	895532	345	+	NA	dihydroorotate dehydrogenase	NA	COG3502	[S] Function unknown
RPYSC3_08250	895529	896623	1095	+	uraI	dihydroorotate dehydrogenase 2	K00254	COG0167	[F] Nucleotide transport and metabolism
RPYSC3_08260	896953	897687	735	-	NA	MBL fold metallo-hydrolase	NA	COG1235	[P] Inorganic ion transport and metabolism
RPYSC3_08270	897831	898538	708	-	NA	carbonic anhydrase	K01673	COG0288	[P] Inorganic ion transport and metabolism
RPYSC3_08280	898676	899938	1263	-	matE	multidrug resistance protein NorM	K03327	COG0534	[V] Defense mechanisms
RPYSC3_08290	900017	900319	303	-	NA	hypothetical protein	NA	NA	NA
RPYSC3_08300	900391	902256	1866	-	NA	ATP-dependent DNA ligase	K10747	COG1793	[L] Replication, recombination and repair
RPYSC3_08310	902253	903299	1047	-	NA	DNA ligase-associated DEXH box helicase	K07577	COG1236	[J] Translation, ribosomal structure and biogenesis
RPYSC3_08320	903358	904332	975	+	NA	methyltransferase	NA	COG2226	[H] Coenzyme transport and metabolism
RPYSC3_08330	904513	905865	1353	-	NA	membrane protein	K16079	COG3659	[M] Cell wall/membrane/envelope biogenesis
RPYSC3_08340	906210	907430	1221	+	NA	branched-chain amino acid ABC transporter substrate-binding protein	NA	COG0515	[T] Signal transduction mechanisms
RPYSC3_08350	908003	910318	2316	+	NA	DNA ligase-associated DEXH box helicase	K03724	COG1201	[L] Replication, recombination and repair
RPYSC3_08360	910365	911108	744	+	NA	phosphoesterase	K06953	COG1407	[R] General function prediction only
RPYSC3_08370	911243	912106	864	-	NA	LysR family transcriptional regulator	NA	COG1910	[P] Inorganic ion transport and metabolism
RPYSC3_08380	912204	913124	921	+	NA	DMT transporter permease	NA	COG0697	[G] Carbohydrate transport and metabolism
RPYSC3_08390	913206	914552	1347	+	NA	iron transporter	NA	COG1918	[P] Inorganic ion transport and metabolism
RPYSC3_08400	914721	915518	798	-	NA	membrane protein	NA	NA	NA
RPYSC3_08410	915515	916477	963	-	NA	permease	K07090	COG0730	[S] Function unknown
RPYSC3_08420	916713	920048	3336	-	NA	TPR repeat, SEL1 subfamily	K13582	COG0790	[T] Signal transduction mechanisms
RPYSC3_08430	920304	920861	558	-	NA	TetR family transcriptional regulator	NA	COG1309	[K] Transcription
RPYSC3_08440	921194	921580	387	+	NA	hypothetical protein	NA	COG0446	[I] Lipid transport and metabolism
RPYSC3_08450	921674	923464	1791	+	NA	acyl-CoA dehydrogenase	NA	COG1960	[I] Lipid transport and metabolism
RPYSC3_08460	923630	924838	1209	+	NA	acetyl-CoA acetyltransferase	K00626	COG0183	[I] Lipid transport and metabolism
RPYSC3_08470	924962	927178	2217	+	NA	hypothetical protein	K01782	COG1024	[I] Lipid transport and metabolism
RPYSC3_08480	927590	928204	615	-	gstA	glutathione S-transferase	K00799	COG0625	[O] Posttranslational modification, protein turnover, chaperones
RPYSC3_08490	928327	928818	492	+	NA	MarR family transcriptional regulator	NA	COG1846	[K] Transcription
RPYSC3_08500	928912	930282	1371	+	gshA	glutamate cysteine ligase	K01919	COG2918	[H] Coenzyme transport and metabolism
RPYSC3_08510	930461	930979	519	+	NA	apple domain, N/apple PAN	NA	COG3409	[M] Cell wall/membrane/envelope biogenesis
RPYSC3_08520	931275	931937	663	+	NA	hypothetical protein	NA	COG1432	[S] Function unknown
RPYSC3_08530	932084	932854	771	-	lepB	S26 family signal peptidase	K03100	COG0681	[U] Intracellular trafficking, secretion, and vesicular transport
RPYSC3_08540	932851	934278	1428	-	NA	peptidase C69	K03568	COG0312	[R] General function prediction only
RPYSC3_08550	934402	934617	216	+	NA	hypothetical protein	NA	COG2442	[S] Function unknown
RPYSC3_08560	934621	934734	114	-	NA	hypothetical protein	NA	NA	NA
RPYSC3_08570	934925	935395	471	+	NA	MarR family transcriptional regulator	NA	COG1846	[K] Transcription
RPYSC3_08580	935517	935942	426	+	NA	organic hydroperoxide resistance protein	NA	COG1764	[V] Defense mechanisms
RPYSC3_08590	936224	936772	549	-	NA	invasion associated locus B	NA	COG5342	[R] General function prediction only
RPYSC3_08600	937183	938040	858	+	coxB	cytochrome c oxidase subunit II	K02275	COG1622	[C] Energy production and conversion
RPYSC3_08610	938107	939732	1626	+	coxA	cytochrome c oxidase subunit I	K02274	COG0843	[C] Energy production and conversion
RPYSC3_08620	939805	940743	939	+	coxE	protoheme IX farnesyltransferase	K02301	COG0109	[H] Coenzyme transport and metabolism
RPYSC3_08630	940755	940922	168	+	coxF	putative cox locus protein	NA	NA	NA
RPYSC3_08640	940937	941563	627	+	coxG	cytochrome c oxidase assembly protein	K02258	COG3175	[C] Energy production and conversion
RPYSC3_08650	941636	942493	858	+	coxC	cytochrome B562	K02276	COG1845	[C] Energy production and conversion
RPYSC3_08660	942592	942978	387	+	NA	hypothetical protein	NA	COG5349	[S] Function unknown
RPYSC3_08670	942975	943778	804	+	NA	cytochrome oxidase biogenesis protein Surf1, facilitates heme A insertion	K14998	COG3346	[O] Posttranslational modification, protein turnover, chaperones
RPYSC3_08680	943926	945344	1419	+	thrC	threonine synthase	K01733	COG0498	[E] Amino acid transport and metabolism
RPYSC3_08690	945341	946630	1290	+	mpp	peptidase M16	NA	COG0612	[R] General function prediction only
RPYSC3_08700	946692	947279	588	+	NA	GCN5 family N-acetyltransferase	K03790	COG1670	[J] Translation, ribosomal structure and biogenesis
RPYSC3_08710	947377	948030	654	+	NA	hypothetical protein	NA	NA	NA
RPYSC3_08720	948140	948631	492	-	atpF	ATP synthase subunit b	K02109	COG0711	[C] Energy production and conversion
RPYSC3_08730	948637	949194	558	-	atpF	ATP synthase subunit b	K02109	COG0711	[C] Energy production and conversion
RPYSC3_08740	949252	949479	228	-	atpE	F0F1 ATP synthase subunit C	K02110	COG0636	[C] Energy production and conversion
RPYSC3_08750	949528	950274	747	-	atpB	ATP synthase subunit A	K02108	COG0356	[C] Energy production and conversion
RPYSC3_08760	951033	951656	624	+	NA	DSBA oxidoreductase	NA	COG3917	[Q] Secondary metabolites biosynthesis, transport and catabolism
RPYSC3_08770	951704	952297	594	+	NA	hypothetical protein	NA	NA	NA
RPYSC3_08780	952321	952794	474	+	NA	putative protein, YjbQ family	NA	COG0432	[H] Coenzyme transport and metabolism
RPYSC3_08790	952987	954651	1665	-	NA	MFS transporter	NA	COG0477	[G] Carbohydrate transport and metabolism
RPYSC3_08800	954988	955665	678	+	NA	DNA-binding response regulator	NA	COG4566	[T] Signal transduction mechanisms
RPYSC3_08810	955840	956820	981	-	NA	hypothetical protein	NA	COG2801	[X] Mobilome: prophages, transposons
RPYSC3_08820	956995	960504	3510	-	NA	histidine kinase	NA	COG0745	[T] Signal transduction mechanisms
RPYSC3_08830	960693	961922	1230	-	hemO	5-aminolevulinate synthase	K00643	COG0156	[H] Coenzyme transport and metabolism
RPYSC3_08840	962143	963207	1065	-	NA	MBL fold metallo-hydrolase	NA	COG0318	[I] Lipid transport and metabolism
RPYSC3_08850	963374	965512	2139	-	NA	chemotaxis protein	NA	COG2972	[T] Signal transduction mechanisms
RPYSC3_08860	965726	966430	705	-	NA	membrane protein	K16079	COG3659	[M] Cell wall/membrane/envelope biogenesis
RPYSC3_08870	966998	967747	750	+	NA	ABC transporter	K02074	COG1121	[P] Inorganic ion transport and metabolism
RPYSC3_08880	967752	968624	873	+	NA	zinc ABC transporter permease	K02075	COG1108	[P] Inorganic ion transport and metabolism
RPYSC3_08890	968630	969547	918	+	NA	metal ABC transporter substrate-binding protein	K02077	COG0803	[P] Inorganic ion transport and metabolism
RPYSC3_08900	969694	970743	1050	+	NA	cobalamin biosynthesis protein CobW	NA	COG0803	[P] Inorganic ion transport and metabolism
RPYSC3_08910	970740	971759	1020	+	NA	high-affnity carbon uptake protein Hat/HatR	NA	COG1192	[N] Cell motility
RPYSC3_08920	971793	972515	723	+	NA	methyltransferase	K07507	COG1285	[S] Function unknown
RPYSC3_08930	972576	972974	399	+	NA	hypothetical protein	NA	NA	NA
RPYSC3_08940	973283	974713	1431	-	NA	homospermidine synthase	K00808	COG5310	[Q] Secondary metabolites biosynthesis, transport and catabolism
RPYSC3_08950	974823	975227	405	-	rnk	nucleoside-diphosphate kinase	K06140	COG0782	[K] Transcription
RPYSC3_08960	975521	975907	387	-	NA	hypothetical protein	NA	COG1605	[E] Amino acid transport and metabolism
RPYSC3_08970	976011	976169	159	-	NA	hypothetical protein	NA	NA	NA
RPYSC3_08980	976180	976767	588	-	NA	GCN5 family N-acetyltransferase	NA	COG3153	[R] General function prediction only
RPYSC3_08990	976968	978110	1143	-	NA	ornithine decarboxylase	K01581	COG1982	[E] Amino acid transport and metabolism
RPYSC3_09000	978774	979034	261	-	NA	hypothetical protein	NA	NA	NA
RPYSC3_09010	979242	981332	2091	+	NA	peptidase M3	K01284	COG0339	[E] Amino acid transport and metabolism
RPYSC3_09020	981337	981990	654	+	NA	ABC transporter substrate-binding protein	NA	COG3683	[R] General function prediction only
RPYSC3_09030	981987	983165	1179	+	NA	nickel transporter	NA	COG3683	[R] General function prediction only
RPYSC3_09040	983340	984377	1038	+	hemZ	ferrochelatase	K01772	COG0276	[H] Coenzyme transport and metabolism
RPYSC3_09050	984533	985531	999	+	NA	paraslipin	NA	COG0515	[T] Signal transduction mechanisms
RPYSC3_09060	985548	985997	450	+	NA	membrane protein	K07340	COG1585	[O] Posttranslational modification, protein turnover, chaperones
RPYSC3_09070	986273	987286	1014	-	kpsF	sugar isomerase	K06041	COG0794	[G] Carbohydrate transport and metabolism
RPYSC3_09080	987491	989206	1716	+	NA	membrane protein	NA	COG5338	[S] Function unknown
RPYSC3_09090	989253	990104	852	-	NA	ABC transporter permease	K02050	COG0600	[P] Inorganic ion transport and metabolism
RPYSC3_09100	990214	991008	795	-	NA	mannosyltransferase	K02049	COG1116	[P] Inorganic ion transport and metabolism
RPYSC3_09110	991214	992212	999	-	NA	nitrate ABC transporter substrate-binding protein	K02051	COG0715	[P] Inorganic ion transport and metabolism
RPYSC3_09120	992343	992615	273	-	NA	hypothetical protein	NA	NA	NA
RPYSC3_09130	992780	994291	1512	+	NA	diguanylate cyclase	NA	COG0745	[T] Signal transduction mechanisms
RPYSC3_09140	994319	995194	876	-	exoN	UTP-glucose-1-phosphate uridylyltransferase	K00963	COG1210	[M] Cell wall/membrane/envelope biogenesis
RPYSC3_09150	995318	996262	945	-	NA	alpha/beta hydrolase	K01048	COG2267	[I] Lipid transport and metabolism
RPYSC3_09160	996484	996960	477	+	hspD	heat-shock protein IbpA	K04080	COG0071	[O] Posttranslational modification, protein turnover, chaperones
RPYSC3_09170	997102	997884	783	-	NA	hypothetical protein	NA	COG3147	[D] Cell cycle control, cell division, chromosome partitioning
RPYSC3_09180	998345	1003072	4728	+	gltB	glutamate synthase	K00265	COG0067	[E] Amino acid transport and metabolism
RPYSC3_09190	1003229	1004683	1455	+	gltD	dihydropyrimidine dehydrogenase subunit A	K00266	COG0493	[E] Amino acid transport and metabolism
RPYSC3_09200	1005140	1005544	405	+	NA	hypothetical protein	NA	COG1643	[J] Translation, ribosomal structure and biogenesis
RPYSC3_09210	1005747	1005878	132	-	NA	hypothetical protein	NA	NA	NA
RPYSC3_09220	1006623	1007399	777	-	NA	3-oxoacyl-ACP reductase	K00059	COG1028	[I] Lipid transport and metabolism
RPYSC3_09230	1007539	1008273	735	+	NA	3-oxoacyl-ACP reductase	K00059	COG1028	[I] Lipid transport and metabolism
RPYSC3_09240	1008387	1010087	1701	-	NA	hypothetical protein	K09795	COG2845	[S] Function unknown
RPYSC3_09250	1010234	1011151	918	-	dapA	4-hydroxy-tetrahydrodipicolinate synthase	K01714	COG0329	[E] Amino acid transport and metabolism
RPYSC3_09260	1011792	1013177	1386	-	NA	lytic transglycosylase	NA	COG2951	[M] Cell wall/membrane/envelope biogenesis
RPYSC3_09270	1013372	1014004	633	+	NA	lysine transporter LysE	NA	COG1280	[E] Amino acid transport and metabolism
RPYSC3_09280	1014019	1014771	753	-	NA	permease	K07090	COG0730	[S] Function unknown
RPYSC3_09290	1014819	1015250	432	-	NA	glyoxalase	NA	COG0346	[Q] Secondary metabolites biosynthesis, transport and catabolism
RPYSC3_09300	1015313	1015897	585	+	NA	TetR family transcriptional regulator	NA	COG1309	[K] Transcription
RPYSC3_09310	1015913	1016746	834	-	NA	histidinol-phosphatase	K01092	COG0483	[G] Carbohydrate transport and metabolism
RPYSC3_09320	1017396	1017566	171	-	NA	pilus assembly protein	K02651	COG3847	[U] Intracellular trafficking, secretion, and vesicular transport
RPYSC3_09330	1017721	1018608	888	-	NA	N-formylglutamate amidohydrolase	NA	COG3741	[E] Amino acid transport and metabolism
RPYSC3_09340	1018920	1019279	360	+	NA	MFS transporter	K13589	COG0784	[T] Signal transduction mechanisms
RPYSC3_09350	1019569	1019841	273	+	NA	hypothetical protein	NA	NA	NA
RPYSC3_09360	1019920	1020546	627	-	NA	transcriptional regulator, AcrR family	NA	COG1309	[K] Transcription
RPYSC3_09370	1020763	1021299	537	+	NA	periplasmic aromatic aldehyde oxidoreductase, iron-sulfur subunit YagT	K13483	COG2080	[C] Energy production and conversion
RPYSC3_09380	1021296	1022282	987	+	NA	periplasmic aromatic aldehyde oxidoreductase, FAD binding subunit YagS	K11178	COG1319	[C] Energy production and conversion
RPYSC3_09390	1022279	1024612	2334	+	NA	periplasmic aromatic aldehyde oxidoreductase, molybdenum binding subunit YagR, 4-hydroxybenzoyl-CoA reductase, alpha subunit	K11177	COG1529	[C] Energy production and conversion
RPYSC3_09400	1024902	1025051	150	-	NA	hypothetical protein	NA	NA	NA
RPYSC3_09410	1025212	1025811	600	-	wrbA	NAD(P)H dehydrogenase (quinone)	K03809	COG0655	[C] Energy production and conversion
RPYSC3_09420	1025987	1026685	699	-	NA	pirin-related protein	K06911	COG1741	[R] General function prediction only
RPYSC3_09430	1026818	1027741	924	+	NA	LysR family transcriptional regulator	NA	COG0583	[K] Transcription
RPYSC3_09440	1027756	1028589	834	-	NA	protein involved in C cytochrome biogenesis	NA	COG4232	[O] Posttranslational modification, protein turnover, chaperones
RPYSC3_09450	1028724	1029377	654	+	NA	UPF0301 protein YqgE	K07735	COG1678	[K] Transcription
RPYSC3_09460	1029569	1032448	2880	-	NA	diguanylate cyclase	NA	COG0745	[T] Signal transduction mechanisms
RPYSC3_09470	1032571	1033569	999	-	NA	NAD(P)H quinone oxidoreductase	NA	COG1028	[I] Lipid transport and metabolism
RPYSC3_09480	1033682	1033873	192	+	NA	hypothetical protein	NA	COG5509	[S] Function unknown
RPYSC3_09490	1034294	1034803	510	+	NA	AraC family transcriptional regulator	K13592	COG5317	[S] Function unknown
RPYSC3_09500	1035011	1035238	228	-	NA	50S ribosomal protein L31	K02909	COG0254	[J] Translation, ribosomal structure and biogenesis
RPYSC3_09510	1035436	1037340	1905	+	NA	ABC transporter	K06147	COG1132	[V] Defense mechanisms
RPYSC3_09520	1037637	1037864	228	-	NA	hypothetical protein	NA	NA	NA
RPYSC3_09530	1037902	1038363	462	-	NA	N-acetyltransferase GCN5	K03827	COG0456	[J] Translation, ribosomal structure and biogenesis
RPYSC3_09540	1038500	1039525	1026	-	NA	motB-like protein	K02557	COG1360	[N] Cell motility
RPYSC3_09550	1039525	1040544	1020	-	NA	flagellar motor protein MotA	NA	COG1511	[S] Function unknown
RPYSC3_09560	1040737	1041552	816	+	NA	membrane protein	NA	COG2230	[I] Lipid transport and metabolism
RPYSC3_09570	1041549	1042574	1026	+	NA	cyclopropane-fatty-acyl-phospholipid synthase	K00574	COG2230	[I] Lipid transport and metabolism
RPYSC3_09580	1042857	1043051	195	+	NA	hypothetical protein	NA	NA	NA
RPYSC3_09590	1043139	1043333	195	+	NA	hypothetical protein	NA	NA	NA
RPYSC3_09600	1043431	1043640	210	-	NA	transcriptional regulator	K07727	COG3655	[K] Transcription
RPYSC3_09610	1043644	1044219	576	-	NA	hypothetical protein	NA	NA	NA
RPYSC3_09620	1044298	1044876	579	+	NA	hypothetical protein	NA	NA	NA
RPYSC3_09630	1044944	1045546	603	-	ubiD	3-octaprenyl-4-hydroxybenzoate carboxy-lyase	K03186	COG0163	[H] Coenzyme transport and metabolism
RPYSC3_09640	1045543	1047081	1539	-	ubiD	3-octaprenyl-4-hydroxybenzoate carboxy-lyase	K03182	COG0043	[H] Coenzyme transport and metabolism
RPYSC3_09650	1047197	1047742	546	+	NA	sterol-binding protein	NA	COG0826	[O] Posttranslational modification, protein turnover, chaperones
RPYSC3_09660	1047746	1048723	978	+	NA	protease	K08303	COG0826	[O] Posttranslational modification, protein turnover, chaperones
RPYSC3_09670	1048793	1049713	921	+	NA	U32 family peptidase	NA	COG0826	[O] Posttranslational modification, protein turnover, chaperones
RPYSC3_09680	1050096	1050884	789	-	NA	inositol monophosphatase	K01092	COG0483	[G] Carbohydrate transport and metabolism
RPYSC3_09690	1050988	1052082	1095	-	NA	hypothetical protein	K07126	COG0790	[T] Signal transduction mechanisms
RPYSC3_09700	1052099	1052758	660	-	NA	thiamine phosphate synthase	K00788	COG0352	[H] Coenzyme transport and metabolism
RPYSC3_09710	1052764	1053798	1035	-	NA	fructose-bisphosphate aldolase	K01623	COG3588	[G] Carbohydrate transport and metabolism
RPYSC3_09720	1053853	1054176	324	-	NA	hypothetical protein	K07171	COG2337	[V] Defense mechanisms
RPYSC3_09730	1054173	1054454	282	-	NA	hypothetical protein	NA	NA	NA
RPYSC3_09740	1054553	1055749	1197	-	cbbK	phosphoglycerate kinase	K00927	COG0126	[G] Carbohydrate transport and metabolism
RPYSC3_09750	1055971	1056978	1008	-	cbbG	type I glyceraldehyde-3-phosphate dehydrogenase	K00134	COG0057	[G] Carbohydrate transport and metabolism
RPYSC3_09760	1057194	1059179	1986	-	NA	hypothetical protein	K00615	COG0021	[G] Carbohydrate transport and metabolism
RPYSC3_09770	1059508	1059852	345	+	NA	hypothetical protein	NA	NA	NA
RPYSC3_09780	1059849	1060259	411	+	NA	hypothetical protein	K09888	COG3027	[D] Cell cycle control, cell division, chromosome partitioning
RPYSC3_09790	1060398	1061636	1239	-	NA	RNA methyltransferase	K03215	COG2265	[J] Translation, ribosomal structure and biogenesis
RPYSC3_09800	1061683	1063107	1425	-	matE	multidrug resistance protein NorM	K03327	COG0534	[V] Defense mechanisms
RPYSC3_09810	1063170	1063910	741	-	tly	hemolysin	K06442	COG1189	[J] Translation, ribosomal structure and biogenesis
RPYSC3_09820	1063913	1064476	564	-	NA	nucleoside 2-deoxyribosyltransferase	NA	COG3613	[F] Nucleotide transport and metabolism
RPYSC3_09830	1064548	1066473	1926	-	dxs	1-deoxy-D-xylulose-5-phosphate synthase	K01662	COG1154	[H] Coenzyme transport and metabolism
RPYSC3_09840	1066886	1067137	252	-	xseB	exodeoxyribonuclease 7 small subunit	K03602	COG1722	[L] Replication, recombination and repair
RPYSC3_09850	1067220	1068149	930	-	NA	acetoin utilization protein	NA	COG0456	[J] Translation, ribosomal structure and biogenesis
RPYSC3_09860	1068313	1069995	1683	-	NA	5'-nucleotidase	K01081	COG0737	[F] Nucleotide transport and metabolism
RPYSC3_09870	1070213	1070689	477	+	NA	hypothetical protein	NA	NA	NA
RPYSC3_09880	1070732	1071493	762	-	NA	enoyl-CoA hydratase	NA	COG1846	[K] Transcription
RPYSC3_09890	1071698	1073479	1782	-	NA	acyl-CoA dehydrogenase	NA	COG1960	[I] Lipid transport and metabolism
RPYSC3_09900	1073901	1074902	1002	+	hupU	uracil phosphoribosyltransferase	NA	COG1740	[C] Energy production and conversion
RPYSC3_09910	1074899	1076344	1446	+	NA	uptake hydrogenase large subunit	K06281	COG0374	[C] Energy production and conversion
RPYSC3_09920	1076580	1077692	1113	+	hupS	hydrogenase small chain	K06282	COG1740	[C] Energy production and conversion
RPYSC3_09930	1077711	1079504	1794	+	hupL	hydrogenase 2 large subunit	K06281	COG0374	[C] Energy production and conversion
RPYSC3_09940	1079521	1080249	729	+	hupC	Ni/Fe-hydrogenase, b-type cytochrome subunit	K03620	COG1969	[C] Energy production and conversion
RPYSC3_09950	1080377	1080961	585	+	hupD	hydrogenase expression/formation protein	K03605	COG0680	[C] Energy production and conversion
RPYSC3_09960	1080975	1081568	594	+	hupE	protein hupE	K03192	COG2370	[O] Posttranslational modification, protein turnover, chaperones
RPYSC3_09970	1081589	1081891	303	+	hupF	hydrogenase	K04653	COG0298	[O] Posttranslational modification, protein turnover, chaperones
RPYSC3_09980	1082112	1082513	402	+	hupG	hydrogenase accessory protein	K03619	COG3118	[O] Posttranslational modification, protein turnover, chaperones
RPYSC3_09990	1082510	1083376	867	+	hupH	hydrogenase accessory protein HypB	K03618	COG1773	[C] Energy production and conversion
RPYSC3_10000	1083373	1083585	213	+	hupI	rubredoxin	NA	COG1773	[C] Energy production and conversion
RPYSC3_10010	1083575	1084102	528	+	hupJ	hydrogenase expression/formation protein HupJ	NA	COG1773	[C] Energy production and conversion
RPYSC3_10020	1084099	1085208	1110	+	hupK	hydrogenase	NA	COG3261	[C] Energy production and conversion
RPYSC3_10030	1085201	1085542	342	+	hypA	hydrogenase nickel incorporation protein HypA	K04651	COG0375	[R] General function prediction only
RPYSC3_10040	1085485	1085736	252	-	NA	hypothetical protein	NA	NA	NA
RPYSC3_10050	1085743	1086495	753	+	hypB	hydrogenase accessory protein HypB	K04652	COG0378	[O] Posttranslational modification, protein turnover, chaperones
RPYSC3_10060	1086500	1088773	2274	+	hypF	carbamoyltransferase HypF	K04656	COG0068	[O] Posttranslational modification, protein turnover, chaperones
RPYSC3_10070	1088773	1089006	234	+	hypC	hydrogenase assembly protein HupF	K04653	COG0298	[O] Posttranslational modification, protein turnover, chaperones
RPYSC3_10080	1089003	1090145	1143	+	hypD	hydrogenase formation protein HypD	K04654	COG0409	[O] Posttranslational modification, protein turnover, chaperones
RPYSC3_10090	1090142	1091188	1047	+	hypE	hydrogenase expression/formation protein HypE	K04655	COG0309	[O] Posttranslational modification, protein turnover, chaperones
RPYSC3_10100	1091229	1092677	1449	+	hoxA	sigma-54-dependent Fis family transcriptional regulator	K19641	COG0784	[T] Signal transduction mechanisms
RPYSC3_10110	1092667	1094019	1353	+	NA	PAS domain-containing sensor histidine kinase	K19661	COG3852	[T] Signal transduction mechanisms
RPYSC3_10120	1094083	1096515	2433	+	NA	hybrid sensor histidine kinase/response regulator	NA	COG0745	[T] Signal transduction mechanisms
RPYSC3_10130	1096538	1097329	792	-	pcaR	IclR family transcriptional regulator	K02624	COG1414	[K] Transcription
RPYSC3_10140	1097689	1099047	1359	+	NA	ring-hydroxylating oxygenase subunit alpha	NA	COG4638	[P] Inorganic ion transport and metabolism
RPYSC3_10150	1099079	1100509	1431	+	glnA	glutamine synthetase	K01915	COG0174	[E] Amino acid transport and metabolism
RPYSC3_10160	1100556	1101728	1173	+	NA	amino acid-binding protein	K01999	COG0683	[E] Amino acid transport and metabolism
RPYSC3_10170	1101939	1102805	867	+	NA	ABC transporter permease	K01997	COG0559	[E] Amino acid transport and metabolism
RPYSC3_10180	1102807	1103805	999	+	NA	branched-chain amino acid ABC transporter permease	K01998	COG0559	[E] Amino acid transport and metabolism
RPYSC3_10190	1103802	1104566	765	+	NA	ABC transporter ATP-binding protein	K01995	COG0411	[E] Amino acid transport and metabolism
RPYSC3_10200	1104547	1105260	714	+	NA	ABC transporter ATP-binding protein	K01996	COG0410	[E] Amino acid transport and metabolism
RPYSC3_10210	1105280	1107817	2538	-	phyB	phytochrome, two-component sensor histidine kinase	NA	COG0745	[T] Signal transduction mechanisms
RPYSC3_10220	1108072	1108812	741	+	NA	Crp/Fnr family transcriptional regulator	NA	COG0664	[T] Signal transduction mechanisms
RPYSC3_10230	1108826	1109557	732	-	NA	Crp/Fnr family transcriptional regulator	NA	COG0664	[T] Signal transduction mechanisms
RPYSC3_10240	1109735	1110310	576	+	NA	alpha-ribazole-5'-phosphate phosphatase	K02226	COG0406	[G] Carbohydrate transport and metabolism
RPYSC3_10250	1110754	1111089	336	+	NA	hypothetical protein	NA	COG2158	[R] General function prediction only
RPYSC3_10260	1111152	1112297	1146	-	NA	acyl-CoA dehydrogenase	NA	COG2025	[C] Energy production and conversion
RPYSC3_10270	1112781	1113656	876	-	NA	alpha/beta hydrolase	NA	COG0456	[J] Translation, ribosomal structure and biogenesis
RPYSC3_10280	1113897	1114325	429	+	NA	transcriptional regulator	NA	COG0640	[K] Transcription
RPYSC3_10290	1114339	1114713	375	-	NA	sulfurtransferase	NA	COG0607	[P] Inorganic ion transport and metabolism
RPYSC3_10300	1114758	1115885	1128	-	NA	sulfide-quinone reductase	K17218	COG0446	[I] Lipid transport and metabolism
RPYSC3_10310	1116080	1116694	615	+	NA	SAM-dependent methyltransferase	NA	COG2230	[I] Lipid transport and metabolism
RPYSC3_10320	1116702	1117097	396	-	NA	nitrogenase-associated protein NifO	NA	COG1397	[O] Posttranslational modification, protein turnover, chaperones
RPYSC3_10330	1117112	1117702	591	-	NA	molybdenum ABC transporter ATP-binding protein	NA	COG2014	[S] Function unknown
RPYSC3_10340	1117950	1118792	843	+	modD	molybdenum transport system protein ModD	K03813	COG0157	[H] Coenzyme transport and metabolism
RPYSC3_10350	1118922	1120556	1635	-	NA	acyl-CoA synthetase	NA	COG1309	[K] Transcription
RPYSC3_10360	1120801	1121007	207	+	NA	hypothetical protein	NA	NA	NA
RPYSC3_10370	1121086	1121736	651	+	NA	NUDIX hydrolase	K03574	COG0494	[V] Defense mechanisms
RPYSC3_10380	1121877	1122251	375	+	NA	protocatechuate 4,5-dioxygenase subunit alpha	K04100	COG3384	[Q] Secondary metabolites biosynthesis, transport and catabolism
RPYSC3_10390	1122267	1123124	858	+	mhpB	protocatechuate 3,4-dioxygenase subunit beta	K04101	COG3384	[Q] Secondary metabolites biosynthesis, transport and catabolism
RPYSC3_10400	1123351	1124241	891	-	NA	AraC family transcriptional regulator	K18954	COG2207	[K] Transcription
RPYSC3_10410	1124394	1125581	1188	+	NA	cytochrome P450	NA	COG1018	[C] Energy production and conversion
RPYSC3_10420	1125585	1125806	222	-	NA	hypothetical protein	NA	NA	NA
RPYSC3_10430	1125981	1127927	1947	-	NA	hypothetical protein	NA	NA	NA
RPYSC3_10440	1128190	1128843	654	+	NA	DSBA oxidoreductase	NA	COG3917	[Q] Secondary metabolites biosynthesis, transport and catabolism
RPYSC3_10450	1128975	1129733	759	+	NA	membrane protein	K07090	COG0730	[S] Function unknown
RPYSC3_10460	1129773	1130297	525	+	NA	hypothetical protein	NA	COG2128	[P] Inorganic ion transport and metabolism
RPYSC3_10470	1130343	1131785	1443	-	NA	hypothetical protein	NA	NA	NA
RPYSC3_10480	1131904	1132104	201	-	NA	hypothetical protein	NA	NA	NA
RPYSC3_10490	1132409	1132999	591	+	NA	PadR family transcriptional regulator	NA	COG1695	[K] Transcription
RPYSC3_10500	1133088	1133621	534	+	petA	ubiquinol-cytochrome c reductase iron-sulfur subunit	K00411	COG0723	[C] Energy production and conversion
RPYSC3_10510	1133869	1134261	393	+	NA	nitrogen fixation	NA	COG1433	[O] Posttranslational modification, protein turnover, chaperones
RPYSC3_10520	1134749	1135648	900	-	ispE	4-(cytidine 5'-diphospho)-2-C-methyl-D-erythritol kinase	K00919	COG1947	[I] Lipid transport and metabolism
RPYSC3_10530	1135754	1137535	1782	-	NA	tetratricopeptide repeat	NA	COG3118	[O] Posttranslational modification, protein turnover, chaperones
RPYSC3_10540	1137791	1139449	1659	-	NA	electron transfer flavoprotein-ubiquinone oxidoreductase	K00311	COG0644	[C] Energy production and conversion
RPYSC3_10550	1139651	1140481	831	+	polN	uracil-DNA glycosylase	K02334	COG1573	[L] Replication, recombination and repair
RPYSC3_10560	1140540	1142123	1584	-	NA	hypothetical protein	NA	COG1807	[M] Cell wall/membrane/envelope biogenesis
RPYSC3_10570	1142120	1143016	897	-	rnh	ribonuclease HII	K03470	COG0164	[L] Replication, recombination and repair
RPYSC3_10580	1143112	1144272	1161	-	NA	radical SAM family protein	NA	COG1372	[L] Replication, recombination and repair
RPYSC3_10590	1144453	1145019	567	+	NA	glycosyl transferase	NA	COG0463	[M] Cell wall/membrane/envelope biogenesis
RPYSC3_10600	1145177	1146118	942	+	NA	MarR family transcriptional regulator	NA	COG1246	[E] Amino acid transport and metabolism
RPYSC3_10610	1146118	1146264	147	+	NA	hypothetical protein	NA	NA	NA
RPYSC3_10620	1146278	1147030	753	-	NA	CoA synthetase beta subunit	K01040	COG2057	[I] Lipid transport and metabolism
RPYSC3_10630	1147027	1147845	819	-	NA	CoA synthetase alpha subunit	K01039	COG2057	[I] Lipid transport and metabolism
RPYSC3_10640	1147957	1148505	549	-	moaB	molybdenum cofactor biosynthesis protein	K03638	COG0521	[H] Coenzyme transport and metabolism
RPYSC3_10650	1148641	1149561	921	-	NA	metalloprotease	K07054	COG2321	[R] General function prediction only
RPYSC3_10660	1149942	1151072	1131	+	NA	DNA modification methylase	K13581	COG0863	[L] Replication, recombination and repair
RPYSC3_10670	1151393	1151758	366	-	NA	cytochrome b5	NA	COG5274	[C] Energy production and conversion
RPYSC3_10680	1151755	1153017	1263	-	NA	oxidoreductase	NA	COG1018	[C] Energy production and conversion
RPYSC3_10690	1153022	1153333	312	-	NA	hypothetical protein	NA	NA	NA
RPYSC3_10700	1153542	1154195	654	-	NA	DSBA oxidoreductase	NA	COG3391	[R] General function prediction only
RPYSC3_10710	1154257	1157481	3225	-	NA	multidrug transporter AcrB	NA	COG3087	[D] Cell cycle control, cell division, chromosome partitioning
RPYSC3_10720	1157478	1158473	996	-	NA	membrane protein	NA	COG0845	[M] Cell wall/membrane/envelope biogenesis
RPYSC3_10730	1158475	1158795	321	-	NA	transcriptional regulator	NA	COG0640	[K] Transcription
RPYSC3_10740	1158970	1159803	834	-	NA	hypothetical protein	K07486	COG3547	[X] Mobilome: prophages, transposons
RPYSC3_10750	1160112	1161122	1011	-	NA	polyprenyl synthetase	K02523	COG0142	[H] Coenzyme transport and metabolism
RPYSC3_10760	1161331	1161558	228	+	NA	hypothetical protein	NA	NA	NA
RPYSC3_10770	1161551	1162330	780	+	NA	methyltransferase	NA	COG2827	[L] Replication, recombination and repair
RPYSC3_10780	1162363	1162461	99	-	NA	hypothetical protein	NA	NA	NA
RPYSC3_10790	1162576	1163478	903	+	NA	peptidase S49	NA	COG0616	[O] Posttranslational modification, protein turnover, chaperones
RPYSC3_10800	1163597	1163785	189	+	NA	hypothetical protein	NA	NA	NA
RPYSC3_10810	1164207	1165154	948	+	sygA	glycine--tRNA ligase subunit alpha	K01878	COG0752	[J] Translation, ribosomal structure and biogenesis
RPYSC3_10820	1165353	1165787	435	+	NA	hypothetical protein	NA	COG1643	[J] Translation, ribosomal structure and biogenesis
RPYSC3_10830	1165787	1167925	2139	+	sygB	glycine--tRNA ligase subunit beta	K01879	COG0751	[J] Translation, ribosomal structure and biogenesis
RPYSC3_10840	1168584	1169690	1107	+	NA	flagellar hook-length control protein FliK	NA	NA	NA
RPYSC3_10850	1169701	1170987	1287	-	NA	membrane protein	NA	COG3174	[S] Function unknown
RPYSC3_10860	1171457	1171612	156	+	NA	hypothetical protein	NA	NA	NA
RPYSC3_10870	1171704	1174730	3027	+	NA	pyruvate, phosphate dikinase	K01006	COG0574	[G] Carbohydrate transport and metabolism
RPYSC3_10880	1175051	1176481	1431	+	NA	hydrolase	NA	COG3773	[D] Cell cycle control, cell division, chromosome partitioning
RPYSC3_10890	1176976	1177851	876	-	NA	nicotinate-nucleotide diphosphorylase (carboxylating)	K00767	COG0157	[H] Coenzyme transport and metabolism
RPYSC3_10900	1177867	1179480	1614	-	NA	L-aspartate oxidase	K00278	COG0029	[H] Coenzyme transport and metabolism
RPYSC3_10910	1179574	1180686	1113	-	NA	quinolinate synthetase	K03517	COG0379	[H] Coenzyme transport and metabolism
RPYSC3_10920	1181037	1182023	987	+	NA	hypothetical protein	K19745	COG0604	[C] Energy production and conversion
RPYSC3_10930	1182138	1182722	585	+	NA	hypothetical protein containing TonB-dependent receptor, beta-barrel	NA	NA	NA
RPYSC3_10940	1182729	1183208	480	-	NA	hypothetical protein	NA	COG3747	[X] Mobilome: prophages, transposons
RPYSC3_10950	1183318	1183677	360	-	NA	hypothetical protein	NA	COG3335	[X] Mobilome: prophages, transposons
RPYSC3_10960	1183805	1186486	2682	-	NA	membrane protein	NA	COG5373	[S] Function unknown
RPYSC3_10970	1186538	1187533	996	-	NA	NAD regulator	NA	COG1057	[H] Coenzyme transport and metabolism
RPYSC3_10980	1187530	1188036	507	-	NA	protein-tyrosine-phosphatase	NA	COG5350	[R] General function prediction only
RPYSC3_10990	1188103	1188720	618	-	NA	hydrolase	K06952	COG3810	NA
RPYSC3_11000	1188894	1189064	171	+	NA	hypothetical protein	NA	NA	NA
RPYSC3_11010	1189071	1189727	657	-	tag	DNA-3-methyladenine glycosylase	K01246	COG2818	[L] Replication, recombination and repair
RPYSC3_11020	1189724	1190605	882	-	NA	folate-binding protein	K06980	COG0354	[O] Posttranslational modification, protein turnover, chaperones
RPYSC3_11030	1190753	1192087	1335	+	pyrC	dihydroorotase	K01465	COG0044	[F] Nucleotide transport and metabolism
RPYSC3_11040	1192588	1192743	156	+	NA	hypothetical protein	NA	NA	NA
RPYSC3_11050	1192764	1193027	264	-	NA	hypothetical protein	NA	NA	NA
RPYSC3_11060	1193158	1193535	378	-	NA	TIGR02301 family protein	NA	COG5451	[S] Function unknown
RPYSC3_11070	1193598	1194041	444	-	NA	NUDIX hydrolase	NA	COG2005	[K] Transcription
RPYSC3_11080	1194038	1194535	498	-	NA	hypothetical protein	NA	NA	NA
RPYSC3_11090	1194597	1195370	774	+	NA	gifsy-2 prophage protein	NA	COG2135	[O] Posttranslational modification, protein turnover, chaperones
RPYSC3_11100	1195396	1195626	231	+	NA	hypothetical protein	NA	NA	NA
RPYSC3_11110	1195922	1197349	1428	-	NA	D-2-hydroxyacid dehydrogenase	NA	COG0277	[C] Energy production and conversion
RPYSC3_11120	1197469	1198467	999	-	NA	translation factor Sua5	K07566	COG0009	[J] Translation, ribosomal structure and biogenesis
RPYSC3_11130	1198758	1199603	846	+	NA	AraC family transcriptional regulator	K07506	COG2207	[K] Transcription
RPYSC3_11140	1199729	1201015	1287	+	NA	MFS transporter	NA	COG2223	[P] Inorganic ion transport and metabolism
RPYSC3_11150	1201008	1201910	903	+	NA	GntR family transcriptional regulator	NA	COG3618	[R] General function prediction only
RPYSC3_11160	1202314	1202850	537	+	NA	hypothetical protein	NA	NA	NA
RPYSC3_11170	1202936	1203196	261	+	NA	hypothetical protein	NA	NA	NA
RPYSC3_11180	1203437	1204021	585	+	NA	Crp/Fnr family transcriptional regulator	K01420	COG0664	[T] Signal transduction mechanisms
RPYSC3_11190	1204137	1204325	189	+	NA	membrane protein	NA	NA	NA
RPYSC3_11200	1204401	1204772	372	+	NA	carboxymuconolactone decarboxylase	NA	COG0599	[R] General function prediction only
RPYSC3_11210	1204906	1205985	1080	+	ribB	3,4-dihydroxy-2-butanone-4-phosphate synthase	K14652	COG0108	[H] Coenzyme transport and metabolism
RPYSC3_11220	1206046	1207260	1215	+	NA	acyl-CoA dehydrogenase	K00252	COG1960	[I] Lipid transport and metabolism
RPYSC3_11230	1207450	1208382	933	+	NA	MBL fold metallo-hydrolase	NA	COG0607	[P] Inorganic ion transport and metabolism
RPYSC3_11240	1208396	1210147	1752	-	NA	chemotaxis protein	K03406	COG0840	[N] Cell motility
RPYSC3_11250	1210344	1211090	747	+	NA	transcriptional regulator	NA	COG0217	[K] Transcription
RPYSC3_11260	1211136	1211441	306	-	NA	hypothetical protein	NA	NA	NA
RPYSC3_11270	1211632	1212162	531	+	ruvC	holliday junction resolvase	K01159	COG0817	[L] Replication, recombination and repair
RPYSC3_11280	1212557	1213174	618	+	ruvA	holliday junction DNA helicase RuvA	K03550	COG0632	[L] Replication, recombination and repair
RPYSC3_11290	1213171	1213596	426	+	NA	cytidine deaminase	K01489	COG0295	[F] Nucleotide transport and metabolism
RPYSC3_11300	1213776	1214825	1050	+	ruvB	holliday junction DNA helicase RuvB	K03551	COG2255	[L] Replication, recombination and repair
RPYSC3_11310	1214834	1215298	465	+	NA	tol-pal system-associated acyl-CoA thioesterase	K07107	COG0824	[I] Lipid transport and metabolism
RPYSC3_11320	1215398	1216708	1311	+	ndh	pyridine nucleotide-disulfide oxidoreductase	K03885	COG1252	[C] Energy production and conversion
RPYSC3_11330	1216856	1218064	1209	+	NA	membrane protein	NA	COG4645	[S] Function unknown
RPYSC3_11340	1218122	1218589	468	+	NA	hypothetical protein	K09958	COG3558	[S] Function unknown
RPYSC3_11350	1218608	1219156	549	+	NA	TetR family transcriptional regulator	NA	COG1309	[K] Transcription
RPYSC3_11360	1219273	1219677	405	+	NA	RNA polymerase sigma-70 factor, ECF subfamily	NA	COG4941	[K] Transcription
RPYSC3_11370	1219674	1220942	1269	+	NA	hypothetical protein	K03088	COG1595	[K] Transcription
RPYSC3_11380	1220963	1221751	789	-	NA	3-oxoacyl-ACP reductase	NA	COG1028	[I] Lipid transport and metabolism
RPYSC3_11390	1221962	1222138	177	+	NA	hypothetical protein	NA	NA	NA
RPYSC3_11400	1222210	1222458	249	-	NA	hypothetical protein	NA	NA	NA
RPYSC3_11410	1222646	1223062	417	+	NA	transcription initiation protein	NA	COG3795	[S] Function unknown
RPYSC3_11420	1223185	1223889	705	+	NA	TetR family transcriptional regulator	NA	COG1309	[K] Transcription
RPYSC3_11430	1223951	1224499	549	+	NA	hypothetical protein	NA	NA	NA
RPYSC3_11440	1224649	1225116	468	+	NA	alkylhydroperoxidase	NA	COG2128	[P] Inorganic ion transport and metabolism
RPYSC3_11450	1225100	1226005	906	+	NA	RNA polymerase sigma factor SigJ	K03088	COG1595	[K] Transcription
RPYSC3_11460	1226312	1227022	711	+	tolQ	tol-pal system subunit TolQ	K03562	COG0811	[U] Intracellular trafficking, secretion, and vesicular transport
RPYSC3_11470	1227120	1227527	408	+	tolR	biopolymer transporter ExbD	K03560	COG0848	[U] Intracellular trafficking, secretion, and vesicular transport
RPYSC3_11480	1227578	1228561	984	+	tolA	cell envelope integrity/translocation protein TolA	NA	COG3170	[N] Cell motility
RPYSC3_11490	1228632	1229966	1335	+	tolB	protein TolB	K03641	COG0823	[U] Intracellular trafficking, secretion, and vesicular transport
RPYSC3_11500	1230193	1232484	2292	+	NA	diguanylate cyclase	NA	COG0745	[T] Signal transduction mechanisms
RPYSC3_11510	1232625	1233395	771	+	NA	hypothetical protein	NA	COG3916	[T] Signal transduction mechanisms
RPYSC3_11520	1233701	1234198	498	+	NA	peptidoglycan-associated lipoprotein	K03640	COG2885	[M] Cell wall/membrane/envelope biogenesis
RPYSC3_11530	1234353	1235387	1035	+	NA	tol-pal system protein YbgF	NA	COG1729	[R] General function prediction only
RPYSC3_11540	1235441	1236481	1041	+	NA	tRNA(Ile)-lysidine synthetase	K04075	COG0037	[J] Translation, ribosomal structure and biogenesis
RPYSC3_11550	1236712	1238628	1917	+	NA	hypothetical protein	K03798	COG0465	[O] Posttranslational modification, protein turnover, chaperones
RPYSC3_11560	1238761	1239510	750	+	NA	branched-chain amino acid ABC transporter permease	NA	COG1296	[E] Amino acid transport and metabolism
RPYSC3_11570	1239507	1239824	318	+	NA	branched-chain amino acid ABC transporter	NA	COG4541	[S] Function unknown
RPYSC3_11580	1240012	1240686	675	+	NA	TetR family transcriptional regulator	NA	COG1309	[K] Transcription
RPYSC3_11590	1240810	1242303	1494	+	glcD	glycolate dehydrogenase, subunit GlcD	K00104	COG0277	[C] Energy production and conversion
RPYSC3_11600	1242470	1243711	1242	+	glcE	glycolate dehydrogenase, FAD-binding subunit GlcE	K11472	COG0277	[C] Energy production and conversion
RPYSC3_11610	1243708	1245021	1314	+	glcF	glycolate dehydrogenase, iron-sulfur subunit GlcF	K11473	COG0247	[C] Energy production and conversion
RPYSC3_11620	1245096	1246004	909	+	NA	translation initiation factor 2	NA	NA	NA
RPYSC3_11630	1246424	1247395	972	+	NA	hypothetical protein	NA	NA	NA
RPYSC3_11640	1247660	1249420	1761	-	NA	ABC transporter ATP-binding protein	K02471	COG4178	[R] General function prediction only
RPYSC3_11650	1249693	1251357	1665	+	ictP	lactate permease	K03303	COG1620	[C] Energy production and conversion
RPYSC3_11660	1251501	1251917	417	+	NA	hypothetical protein	NA	COG3187	[O] Posttranslational modification, protein turnover, chaperones
RPYSC3_11670	1251920	1253425	1506	-	NA	FAD-dependent oxidoreductase	NA	COG1233	[Q] Secondary metabolites biosynthesis, transport and catabolism
RPYSC3_11680	1253539	1254732	1194	-	NA	hypothetical protein	NA	NA	NA
RPYSC3_11690	1254947	1256590	1644	-	NA	hypothetical protein	K04077	COG0459	[O] Posttranslational modification, protein turnover, chaperones
RPYSC3_11700	1256630	1256926	297	-	groES	molecular chaperone GroES	K04078	COG0234	[O] Posttranslational modification, protein turnover, chaperones
RPYSC3_11710	1257224	1257739	516	+	NA	hypothetical protein	NA	NA	NA
RPYSC3_11720	1257781	1258989	1209	+	NA	MFS transporter	NA	COG3104	[E] Amino acid transport and metabolism
RPYSC3_11730	1259005	1259796	792	-	cheZ	chemotaxis protein CheZ	K03414	COG3143	[N] Cell motility
RPYSC3_11740	1260097	1260885	789	+	NA	ErfK/YbiS/YcfS/YnhG protein family	NA	COG3087	[D] Cell cycle control, cell division, chromosome partitioning
RPYSC3_11750	1260969	1261841	873	-	NA	ABC transporter substrate-binding protein	K09945	COG3416	[S] Function unknown
RPYSC3_11760	1261940	1262833	894	-	NA	hypothetical protein	K03478	COG3394	[S] Function unknown
RPYSC3_11770	1262830	1263873	1044	-	NA	bactoprenol glucosyl transferase	NA	COG3152	[S] Function unknown
RPYSC3_11780	1263966	1264943	978	-	hisG	ATP phosphoribosyltransferase	K00765	COG0040	[E] Amino acid transport and metabolism
RPYSC3_11790	1264940	1266088	1149	-	NA	ATP phosphoribosyltransferase regulatory subunit	K02502	COG3705	[E] Amino acid transport and metabolism
RPYSC3_11800	1266231	1266986	756	-	rsmE	16S rRNA (uracil1498-N3)-methyltransferase	K09761	COG1385	[J] Translation, ribosomal structure and biogenesis
RPYSC3_11810	1267178	1267891	714	+	NA	hypothetical protein	NA	NA	NA
RPYSC3_11820	1267888	1268838	951	+	ubiA	4-hydroxybenzoate octaprenyltransferase	K03179	COG0382	[H] Coenzyme transport and metabolism
RPYSC3_11830	1268875	1269399	525	-	NA	hypothetical protein	NA	NA	NA
RPYSC3_11840	1269752	1271095	1344	+	NA	modulator protein	K03592	COG0312	[R] General function prediction only
RPYSC3_11850	1271082	1271897	816	+	NA	3'(2'),5'-bisphosphate nucleotidase CysQ	K01092	COG0483	[G] Carbohydrate transport and metabolism
RPYSC3_11860	1271935	1272183	249	+	NA	inositol monophosphatase	NA	COG0483	[G] Carbohydrate transport and metabolism
RPYSC3_11870	1272253	1273557	1305	+	NA	3-deoxy-D-manno-octulosonic acid transferase	K02527	COG1519	[M] Cell wall/membrane/envelope biogenesis
RPYSC3_11880	1273550	1274572	1023	+	lpxK	tetraacyldisaccharide 4'-kinase	K00912	COG1663	[M] Cell wall/membrane/envelope biogenesis
RPYSC3_11890	1274582	1274809	228	-	NA	hypothetical protein	NA	COG3908	[S] Function unknown
RPYSC3_11900	1274954	1276567	1614	-	xseA	exodeoxyribonuclease VII large subunit	K03601	COG1570	[L] Replication, recombination and repair
RPYSC3_11910	1276749	1278032	1284	+	garS	phosphoribosylamine--glycine ligase	K01945	COG0151	[F] Nucleotide transport and metabolism
RPYSC3_11920	1278279	1279187	909	+	NA	fluoroacetate dehalogenase	K01561	COG0596	[H] Coenzyme transport and metabolism
RPYSC3_11930	1279171	1279617	447	-	NA	tRNA-specific adenosine deaminase	NA	COG0590	[J] Translation, ribosomal structure and biogenesis
RPYSC3_11940	1279784	1281964	2181	+	NA	pseudouridine synthase	K06178	COG1187	[J] Translation, ribosomal structure and biogenesis
RPYSC3_11950	1282151	1282714	564	+	NA	DNA methyltransferase	K08316	COG0742	[J] Translation, ribosomal structure and biogenesis
RPYSC3_11960	1282849	1283874	1026	-	yfcB	ribosomal protein L3 N(5)-glutamine methyltransferase	K07320	COG2890	[J] Translation, ribosomal structure and biogenesis
RPYSC3_11970	1283874	1284341	468	-	moaE	molybdenum cofactor biosynthesis protein MoaE	K03635	COG0314	[H] Coenzyme transport and metabolism
RPYSC3_11980	1284368	1284619	252	-	moaD	molybdopterin synthase sulfur carrier subunit	K03636	COG1977	[H] Coenzyme transport and metabolism
RPYSC3_11990	1284616	1285242	627	-	pgsA	CDP-diacylglycerol--glycerol-3-phosphate 3-phosphatidyltransferase	K08744	COG0558	[I] Lipid transport and metabolism
RPYSC3_12000	1285382	1287484	2103	-	uvrC	excinuclease ABC subunit C	K03703	COG0322	[L] Replication, recombination and repair
RPYSC3_12010	1287795	1288418	624	+	NA	membrane protein	K16079	COG3659	[M] Cell wall/membrane/envelope biogenesis
RPYSC3_12020	1288844	1289059	216	-	cspA	cold-shock protein	K03704	COG1278	[K] Transcription
RPYSC3_12030	1289333	1290190	858	-	NA	lactate dehydrogenase	K07115	COG2961	[J] Translation, ribosomal structure and biogenesis
RPYSC3_12040	1290483	1290878	396	+	NA	two-component system response regulator	K03413	COG0784	[T] Signal transduction mechanisms
RPYSC3_12050	1290963	1291358	396	-	NA	thioesterase	NA	COG5496	[R] General function prediction only
RPYSC3_12060	1291368	1291571	204	-	NA	tautomerase	K01821	COG1942	[Q] Secondary metabolites biosynthesis, transport and catabolism
RPYSC3_12070	1291710	1293239	1530	-	NA	histidine--tRNA ligase	K01892	COG0124	[J] Translation, ribosomal structure and biogenesis
RPYSC3_12080	1293454	1294800	1347	+	NA	aspartate aminotransferase family protein	K00822	COG0161	[H] Coenzyme transport and metabolism
RPYSC3_12090	1294897	1296453	1557	+	NA	diguanylate phosphodiesterase	K13593	COG2200	[T] Signal transduction mechanisms
RPYSC3_12100	1296466	1297320	855	+	NA	haloacid dehalogenase	NA	COG0647	[F] Nucleotide transport and metabolism
RPYSC3_12110	1297351	1299414	2064	-	NA	membrane protein	NA	COG1572	[O] Posttranslational modification, protein turnover, chaperones
RPYSC3_12120	1299581	1302406	2826	-	NA	LytTR family transcriptional regulator	NA	NA	NA
RPYSC3_12130	1302403	1303335	933	-	NA	putative conserved membrane protein	NA	COG2152	[G] Carbohydrate transport and metabolism
RPYSC3_12140	1303335	1304339	1005	-	NA	ATPase AAA	K03924	COG0714	[R] General function prediction only
RPYSC3_12150	1304573	1305184	612	+	NA	hypothetical protein	K09986	COG3816	[S] Function unknown
RPYSC3_12160	1305181	1305858	678	+	NA	coenzyme A pyrophosphatase	NA	COG0494	[V] Defense mechanisms
RPYSC3_12170	1305855	1306118	264	+	NA	hypothetical protein	NA	NA	NA
RPYSC3_12180	1306115	1307371	1257	+	NA	poly(A) polymerase	K00970	COG0617	[J] Translation, ribosomal structure and biogenesis
RPYSC3_12190	1307516	1308151	636	+	NA	hypothetical protein	NA	NA	NA
RPYSC3_12200	1308442	1308669	228	-	NA	hypothetical protein	NA	COG5475	[S] Function unknown
RPYSC3_12210	1308748	1309380	633	-	NA	7-carboxy-7-deazaguanine synthase	NA	COG0602	[R] General function prediction only
RPYSC3_12220	1309393	1309848	456	-	NA	tRNA methyltransferase	K03216	COG0219	[J] Translation, ribosomal structure and biogenesis
RPYSC3_12230	1310026	1310652	627	+	NA	ubiquinol-cytochrome c reductase iron-sulfur subunit	K00411	COG0723	[C] Energy production and conversion
RPYSC3_12240	1310693	1312759	2067	+	NA	cytochrome c	K00412	COG1290	[C] Energy production and conversion
RPYSC3_12250	1312917	1313591	675	+	NA	carboxymethylenebutenolidase	K01061	COG0412	[Q] Secondary metabolites biosynthesis, transport and catabolism
RPYSC3_12260	1313682	1313906	225	+	NA	hypothetical protein	NA	NA	NA
RPYSC3_12270	1314053	1314829	777	-	fixR	oxidoreductase	NA	COG1028	[I] Lipid transport and metabolism
RPYSC3_12280	1314826	1315464	639	-	pdxH	pyridoxine/pyridoxamine 5'-phosphate oxidase	K00275	COG0259	[H] Coenzyme transport and metabolism
RPYSC3_12290	1315588	1315998	411	+	NA	hypothetical protein	NA	COG4520	[M] Cell wall/membrane/envelope biogenesis
RPYSC3_12300	1316118	1317086	969	+	NA	molecular chaperone DnaJ	NA	COG0484	[O] Posttranslational modification, protein turnover, chaperones
RPYSC3_12310	1317485	1318306	822	+	NA	enoyl-[acyl-carrier-protein] reductase	K00208	COG0623	[I] Lipid transport and metabolism
RPYSC3_12320	1318413	1319006	594	+	NA	phosphoglycerate kinase	K15634	COG0406	[G] Carbohydrate transport and metabolism
RPYSC3_12330	1319110	1320198	1089	+	aroC	chorismate synthase	K01736	COG0082	[E] Amino acid transport and metabolism
RPYSC3_12340	1320304	1321503	1200	+	NA	adenylate cyclase	K01768	COG2114	[T] Signal transduction mechanisms
RPYSC3_12350	1321678	1321983	306	-	NA	ATP-dependent Clp protease adapter protein ClpS 1	K06891	COG2127	[O] Posttranslational modification, protein turnover, chaperones
RPYSC3_12360	1322219	1323055	837	+	NA	vWFA-like protein with metal ion dependent adhesion motif (MIDAS)	NA	COG2304	[R] General function prediction only
RPYSC3_12370	1323183	1324334	1152	-	NA	alcohol dehydrogenase	K13954	COG1454	[C] Energy production and conversion
RPYSC3_12380	1324520	1326040	1521	-	NA	aldehyde dehydrogenase	K00138	COG1012	[C] Energy production and conversion
RPYSC3_12390	1326281	1328170	1890	+	NA	sigma-54-dependent Fis family transcriptional regulator	NA	COG4091	[E] Amino acid transport and metabolism
RPYSC3_12400	1328219	1329616	1398	-	NA	carotenoid oxygenase	K11159	COG3670	[Q] Secondary metabolites biosynthesis, transport and catabolism
RPYSC3_12410	1329649	1331025	1377	-	NA	hypothetical protein	NA	COG3864	[R] General function prediction only
RPYSC3_12420	1331018	1332127	1110	-	NA	hypothetical protein	NA	COG0714	[R] General function prediction only
RPYSC3_12430	1332146	1333192	1047	-	NA	hypothetical protein	NA	NA	NA
RPYSC3_12440	1333375	1334370	996	-	NA	alpha/beta hydrolase	NA	COG0596	[H] Coenzyme transport and metabolism
RPYSC3_12450	1334595	1336100	1506	-	NA	hypothetical protein	NA	COG5476	[R] General function prediction only
RPYSC3_12460	1336240	1337892	1653	-	NA	hypothetical protein	K02031	COG0444	[E] Amino acid transport and metabolism
RPYSC3_12470	1337963	1338853	891	-	NA	peptide ABC transporter permease	K02034	COG1173	[E] Amino acid transport and metabolism
RPYSC3_12480	1338867	1339808	942	-	NA	peptide ABC transporter	K02033	COG0601	[E] Amino acid transport and metabolism
RPYSC3_12490	1339973	1341103	1131	-	NA	carboxypeptidase	K01295	COG0624	[E] Amino acid transport and metabolism
RPYSC3_12500	1341354	1342967	1614	+	NA	ABC transporter substrate-binding protein	K02035	COG0747	[E] Amino acid transport and metabolism
RPYSC3_12510	1343429	1344064	636	-	NA	hypothetical protein	NA	NA	NA
RPYSC3_12520	1344549	1345565	1017	+	NA	histidine kinase	NA	COG0618	[F] Nucleotide transport and metabolism
RPYSC3_12530	1345614	1346405	792	-	NA	hypothetical protein	NA	NA	NA
RPYSC3_12540	1346434	1347366	933	-	NA	CHAD domain-containing protein	NA	COG3025	[P] Inorganic ion transport and metabolism
RPYSC3_12550	1347489	1347812	324	-	NA	hypothetical protein	NA	NA	NA
RPYSC3_12560	1348082	1349905	1824	+	iorA	indolepyruvate ferredoxin oxidoreductase subunit alpha	K00179	COG4231	[C] Energy production and conversion
RPYSC3_12570	1349902	1350846	945	+	NA	pyruvate ferredoxin oxidoreductase	K00180	COG1014	[C] Energy production and conversion
RPYSC3_12580	1350843	1352006	1164	+	NA	2-oxoglutarate ferredoxin oxidoreductase subunit alpha	K00174	COG0674	[C] Energy production and conversion
RPYSC3_12590	1352008	1352838	831	+	oorB	2-oxoglutarate ferredoxin oxidoreductase subunit beta	K00175	COG1013	[C] Energy production and conversion
RPYSC3_12600	1352853	1353413	561	+	NA	pyruvate ferredoxin oxidoreductase	K00177	COG1014	[C] Energy production and conversion
RPYSC3_12610	1353437	1354771	1335	+	NA	phenylacetate--CoA ligase	K01912	COG1541	[H] Coenzyme transport and metabolism
RPYSC3_12620	1354950	1355855	906	+	NA	ABC transporter permease	K01997	COG0559	[E] Amino acid transport and metabolism
RPYSC3_12630	1355857	1357002	1146	+	NA	ABC transporter permease	K01998	COG0559	[E] Amino acid transport and metabolism
RPYSC3_12640	1356999	1357760	762	+	NA	ABC transporter ATP-binding protein	K01995	COG0411	[E] Amino acid transport and metabolism
RPYSC3_12650	1357764	1358513	750	+	NA	ABC transporter ATP-binding protein	K01996	COG0410	[E] Amino acid transport and metabolism
RPYSC3_12660	1358497	1360197	1701	+	NA	long-chain-fatty-acid--CoA ligase	K01897	COG0318	[I] Lipid transport and metabolism
RPYSC3_12670	1360235	1361440	1206	+	NA	leucine-binding protein (LBP)	NA	COG0471	[G] Carbohydrate transport and metabolism
RPYSC3_12680	1361618	1362814	1197	-	NA	acyl-CoA dehydrogenase	NA	COG1960	[I] Lipid transport and metabolism
RPYSC3_12690	1362833	1363969	1137	-	NA	acyl-CoA dehydrogenase	NA	COG2025	[C] Energy production and conversion
RPYSC3_12700	1363973	1364821	849	-	NA	enoyl-CoA hydratase	K01692	COG1024	[I] Lipid transport and metabolism
RPYSC3_12710	1365037	1365942	906	+	exbB	tonB-system energizer ExbB	K03561	COG0811	[U] Intracellular trafficking, secretion, and vesicular transport
RPYSC3_12720	1365947	1366384	438	+	exbD	tonB system transport protein ExbD	K03559	COG0848	[U] Intracellular trafficking, secretion, and vesicular transport
RPYSC3_12730	1366381	1367253	873	+	NA	cell envelope biogenesis protein TonB	K03832	COG0810	[M] Cell wall/membrane/envelope biogenesis
RPYSC3_12740	1367273	1368781	1509	-	NA	AMP-dependent synthetase	NA	COG1309	[K] Transcription
RPYSC3_12750	1369107	1370294	1188	+	NA	late embryogenesis abundant protein	NA	NA	NA
RPYSC3_12760	1370310	1370918	609	+	NA	hypothetical protein	NA	NA	NA
RPYSC3_12770	1370902	1371297	396	+	NA	hypothetical protein	NA	NA	NA
RPYSC3_12780	1371294	1372007	714	+	NA	hypothetical protein	NA	NA	NA
RPYSC3_12790	1372013	1372171	159	+	NA	hypothetical protein	NA	NA	NA
RPYSC3_12800	1372213	1373166	954	+	rbn	inner membrane protein YihY, formerly thought to be RNase BN	K07058	COG1295	[S] Function unknown
RPYSC3_12810	1373163	1374089	927	-	NA	DNA-binding response regulator	NA	COG0745	[T] Signal transduction mechanisms
RPYSC3_12820	1374079	1377447	3369	-	NA	hybrid sensor histidine kinase/response regulator	NA	COG0745	[T] Signal transduction mechanisms
RPYSC3_12830	1377704	1378966	1263	+	NA	urea ABC transporter substrate-binding protein	K11959	COG0683	[E] Amino acid transport and metabolism
RPYSC3_12840	1379137	1380063	927	+	NA	urea ABC transporter permease subunit UrtB	K11960	COG0559	[E] Amino acid transport and metabolism
RPYSC3_12850	1380078	1381229	1152	+	NA	urea ABC transporter permease subunit UrtC	K11961	COG4177	[E] Amino acid transport and metabolism
RPYSC3_12860	1381240	1381995	756	+	NA	ABC transporter ATP-binding protein	K11962	COG4674	[R] General function prediction only
RPYSC3_12870	1382006	1382131	126	+	NA	hypothetical protein	NA	NA	NA
RPYSC3_12880	1382143	1382832	690	+	NA	ABC transporter ATP-binding protein	K11963	COG0410	[E] Amino acid transport and metabolism
RPYSC3_12890	1382869	1384098	1230	+	fmdA	formamidase	K01455	COG2421	[C] Energy production and conversion
RPYSC3_12900	1384332	1384676	345	+	fmdB	FmdB family transcriptional regulator	NA	COG2331	[R] General function prediction only
RPYSC3_12910	1384793	1385590	798	-	cobV	adenosylcobinamide-GDP ribazoletransferase	K02233	COG0368	[H] Coenzyme transport and metabolism
RPYSC3_12920	1385836	1386192	357	+	NA	hypothetical protein	NA	NA	NA
RPYSC3_12930	1386451	1389195	2745	+	NA	carbonate dehydratase	NA	COG1652	[S] Function unknown
RPYSC3_12940	1389286	1390191	906	+	NA	universal stress protein	NA	COG0589	[T] Signal transduction mechanisms
RPYSC3_12950	1390288	1391883	1596	+	NA	FAD-linked oxidase	K00803	COG0479	[C] Energy production and conversion
RPYSC3_12960	1391855	1392319	465	-	NA	hypothetical protein	NA	NA	NA
RPYSC3_12970	1392551	1392826	276	+	NA	hypothetical protein	NA	NA	NA
RPYSC3_12980	1393026	1394642	1617	+	fliF	flagellar M-ring protein FliF	K02409	COG1766	[N] Cell motility
RPYSC3_12990	1394649	1395737	1089	+	fliG	flagellar motor switch protein FliG	K02410	COG1536	[N] Cell motility
RPYSC3_13000	1395737	1396363	627	+	NA	flagellar assembly protein FliH	K02411	COG1317	[N] Cell motility
RPYSC3_13010	1396381	1396728	348	+	fliY	flagellar motor switch protein FliN	K02417	COG1886	[N] Cell motility
RPYSC3_13020	1396776	1398155	1380	+	flbD	sigma-54-dependent Fis family transcriptional regulator	NA	COG0673	[R] General function prediction only
RPYSC3_13030	1398339	1398494	156	-	NA	hypothetical protein	NA	NA	NA
RPYSC3_13040	1398715	1399824	1110	+	NA	ATP-binding protein	K01144	COG0507	[L] Replication, recombination and repair
RPYSC3_13050	1400086	1400874	789	-	NA	methyltransferase	NA	COG2226	[H] Coenzyme transport and metabolism
RPYSC3_13060	1401062	1401589	528	+	NA	DNA starvation/stationary phase protection protein	K04047	COG0783	[P] Inorganic ion transport and metabolism
RPYSC3_13070	1401845	1402369	525	-	NA	cupin domain-containing protein	NA	COG4297	[S] Function unknown
RPYSC3_13080	1402603	1403796	1194	-	carA	carbamoyl phosphate synthase small subunit	K01956	COG0505	[E] Amino acid transport and metabolism
RPYSC3_13090	1403945	1404649	705	+	NA	alpha/beta hydrolase	NA	COG0596	[H] Coenzyme transport and metabolism
RPYSC3_13100	1404814	1405269	456	+	NA	aspartyl-tRNA amidotransferase subunit B	K09117	COG1610	[S] Function unknown
RPYSC3_13110	1405479	1407059	1581	-	NA	inner membrane component of tripartite multidrug resistance system	K03446	COG0477	[G] Carbohydrate transport and metabolism
RPYSC3_13120	1407070	1408296	1227	-	NA	membrane fusion component of tripartite multidrug resistance system	K03543	COG1566	[V] Defense mechanisms
RPYSC3_13130	1408707	1409549	843	+	NA	membrane protein	NA	COG5473	[S] Function unknown
RPYSC3_13140	1409764	1410243	480	-	NA	ATPase	NA	COG0640	[K] Transcription
RPYSC3_13150	1410236	1410550	315	-	NA	transcriptional regulator	NA	COG0346	[Q] Secondary metabolites biosynthesis, transport and catabolism
RPYSC3_13160	1410680	1411297	618	+	NA	transporter	NA	COG1280	[E] Amino acid transport and metabolism
RPYSC3_13170	1411424	1412221	798	-	NA	N-formylglutamate amidohydrolase	NA	COG3931	[E] Amino acid transport and metabolism
RPYSC3_13180	1412385	1412789	405	+	NA	hypothetical protein	NA	COG2105	[R] General function prediction only
RPYSC3_13190	1412806	1413048	243	-	NA	hypothetical protein	NA	NA	NA
RPYSC3_13200	1413517	1415538	2022	+	dnaG	DNA primase	K02316	COG0358	[L] Replication, recombination and repair
RPYSC3_13210	1415798	1417894	2097	+	rpoD	RNA polymerase sigma factor RpoD	K03086	COG0568	[K] Transcription
RPYSC3_13220	1418011	1418244	234	+	NA	hypothetical protein	NA	NA	NA
RPYSC3_13230	1418244	1418441	198	+	NA	hypothetical protein	NA	NA	NA
RPYSC3_13240	1418549	1418872	324	-	NA	transcriptional regulator	NA	COG3093	[V] Defense mechanisms
RPYSC3_13250	1418883	1419173	291	-	NA	hypothetical protein	K07334	COG3549	[V] Defense mechanisms
RPYSC3_13260	1419505	1419750	246	+	NA	hypothetical protein	NA	NA	NA
RPYSC3_13270	1419750	1419956	207	+	NA	hypothetical protein	NA	NA	NA
RPYSC3_13280	1420317	1421258	942	+	NA	hypothetical protein	NA	NA	NA
RPYSC3_13290	1421209	1421967	759	-	NA	hypothetical protein	NA	COG4422	[X] Mobilome: prophages, transposons
RPYSC3_13300	1422328	1423341	1014	+	NA	ATPase	NA	COG0745	[T] Signal transduction mechanisms
RPYSC3_13310	1423569	1425332	1764	+	NA	diguanylate cyclase	NA	COG0745	[T] Signal transduction mechanisms
RPYSC3_13320	1425373	1426188	816	-	NA	short-chain dehydrogenase	NA	COG0300	[R] General function prediction only
RPYSC3_13330	1426378	1427493	1116	-	NA	beta-ketoacyl-ACP synthase III	K16872	COG0332	[I] Lipid transport and metabolism
RPYSC3_13340	1427793	1428140	348	+	NA	cupin	K11312	COG3837	[S] Function unknown
RPYSC3_13350	1428325	1429278	954	+	NA	restriction system protein	NA	COG1520	[M] Cell wall/membrane/envelope biogenesis
RPYSC3_13360	1429517	1430968	1452	+	NA	hypothetical protein	NA	COG1287	[O] Posttranslational modification, protein turnover, chaperones
RPYSC3_13370	1431061	1431624	564	+	pfpI	protease	K05520	COG0693	[R] General function prediction only
RPYSC3_13380	1431819	1432190	372	-	NA	hypothetical protein	NA	NA	NA
RPYSC3_13390	1432417	1433235	819	+	NA	lytic transglycosylase	NA	COG2951	[M] Cell wall/membrane/envelope biogenesis
RPYSC3_13400	1433266	1433970	705	-	NA	flagellar basal body rod modification protein FlgD	K02389	COG1843	[N] Cell motility
RPYSC3_13410	1433983	1435608	1626	-	NA	flagellar hook-length control protein	K10565	COG3144	[N] Cell motility
RPYSC3_13420	1435909	1437114	1206	+	trmU	tRNA 2-thiouridine(34) synthase MnmA	K00566	COG0482	[J] Translation, ribosomal structure and biogenesis
RPYSC3_13430	1437134	1437772	639	+	NA	SAM-dependent methyltransferase	K00570	COG3963	[I] Lipid transport and metabolism
RPYSC3_13440	1437818	1438156	339	+	NA	hypothetical protein	NA	NA	NA
RPYSC3_13450	1439530	1439709	180	+	NA	hypothetical protein	NA	NA	NA
RPYSC3_13460	1439649	1440008	360	+	NA	hypothetical protein	NA	COG2801	[X] Mobilome: prophages, transposons
RPYSC3_13470	1440323	1441432	1110	+	NA	oxidoreductase	NA	COG0654	[H] Coenzyme transport and metabolism
RPYSC3_13480	1441723	1442055	333	+	NA	hypothetical protein	K01607	COG0599	[R] General function prediction only
RPYSC3_13490	1442285	1442827	543	+	NA	hypothetical protein	NA	NA	NA
RPYSC3_13500	1443236	1445134	1899	+	NA	PAS domain-containing sensor histidine kinase	NA	COG0745	[T] Signal transduction mechanisms
RPYSC3_13510	1445190	1445621	432	+	NA	response regulator receiver	NA	COG0745	[T] Signal transduction mechanisms
RPYSC3_13520	1445618	1446304	687	+	NA	DNA-binding response regulator	NA	COG0745	[T] Signal transduction mechanisms
RPYSC3_13530	1446717	1447238	522	+	NA	non-specific DNA-binding protein Dps / iron-binding ferritin-like antioxidant protein / ferroxidase	K04047	COG0783	[P] Inorganic ion transport and metabolism
RPYSC3_13540	1447252	1447857	606	+	NA	hypothetical protein	NA	COG3247	[S] Function unknown
RPYSC3_13550	1447977	1448819	843	-	NA	hypothetical protein	NA	COG0745	[T] Signal transduction mechanisms
RPYSC3_13560	1448965	1449870	906	-	NA	transcriptional regulator, AraC family	K07506	COG2207	[K] Transcription
RPYSC3_13570	1450001	1450981	981	-	NA	RNA polymerase sigma factor RpoH	K03089	COG0568	[K] Transcription
RPYSC3_13580	1451297	1452034	738	-	NA	oxalate decarboxylase	NA	COG3619	[S] Function unknown
RPYSC3_13590	1452137	1453273	1137	-	NA	oxalate decarboxylase	K01569	COG2140	[G] Carbohydrate transport and metabolism
RPYSC3_13600	1453454	1453897	444	-	NA	CrcB protein	K06199	COG0239	[D] Cell cycle control, cell division, chromosome partitioning
RPYSC3_13610	1453900	1454280	381	-	NA	CrcB protein	K06199	COG0239	[D] Cell cycle control, cell division, chromosome partitioning
RPYSC3_13620	1454312	1457461	3150	-	NA	hypothetical protein	NA	COG0841	[V] Defense mechanisms
RPYSC3_13630	1457458	1458633	1176	-	NA	efflux transporter, RND family, MFP subunit	K07799	COG0845	[M] Cell wall/membrane/envelope biogenesis
RPYSC3_13640	1459003	1460733	1731	+	NA	pyruvate oxidase	K00156	COG0028	[E] Amino acid transport and metabolism
RPYSC3_13650	1460988	1463384	2397	+	NA	hypothetical protein	NA	COG0369	[P] Inorganic ion transport and metabolism
RPYSC3_13660	1463403	1464800	1398	+	NA	cytochrome d ubiquinol oxidase subunit I	K00425	COG1271	[C] Energy production and conversion
RPYSC3_13670	1464797	1465822	1026	+	cioB	cytochrome D ubiquinol oxidase subunit II	K00426	COG1294	[C] Energy production and conversion
RPYSC3_13680	1465930	1466238	309	+	NA	Zn-finger-containing protein	NA	COG0025	[P] Inorganic ion transport and metabolism
RPYSC3_13690	1466422	1467261	840	+	NA	AraC family transcriptional regulator	K07506	COG2207	[K] Transcription
RPYSC3_13700	1467456	1468154	699	+	NA	histidine kinase	NA	COG0745	[T] Signal transduction mechanisms
RPYSC3_13710	1468519	1468749	231	-	NA	hypothetical protein	NA	NA	NA
RPYSC3_13720	1469022	1471073	2052	+	NA	fusaric acid resistance protein	NA	COG1289	[S] Function unknown
RPYSC3_13730	1471087	1471293	207	+	NA	putative membrane protein	NA	NA	NA
RPYSC3_13740	1471290	1472231	942	+	NA	membrane protein	NA	COG0845	[M] Cell wall/membrane/envelope biogenesis
RPYSC3_13750	1472369	1473352	984	-	NA	AraC family transcriptional regulator	K07506	COG2207	[K] Transcription
RPYSC3_13760	1473452	1478587	5136	+	NA	hypothetical protein	NA	NA	NA
RPYSC3_13770	1478718	1480175	1458	+	fumC	class II fumarate hydratase	K01679	COG0114	[C] Energy production and conversion
RPYSC3_13780	1480177	1481457	1281	+	NA	hypothetical protein	NA	COG2966	[S] Function unknown
RPYSC3_13790	1481454	1481855	402	+	NA	hypothetical protein	NA	COG1917	[R] General function prediction only
RPYSC3_13800	1481852	1483345	1494	+	mqoB	malate, quinone oxidoreductase	K00116	COG0579	[G] Carbohydrate transport and metabolism
RPYSC3_13810	1483885	1485069	1185	-	NA	hypothetical protein	NA	COG1837	[R] General function prediction only
RPYSC3_13820	1485317	1487137	1821	-	NA	hypothetical protein	K01457	COG0154	[J] Translation, ribosomal structure and biogenesis
RPYSC3_13830	1487137	1490685	3549	-	NA	urea carboxylase	K01941	COG0439	[I] Lipid transport and metabolism
RPYSC3_13840	1490688	1491323	636	-	NA	urea carboxylase	K09967	COG3665	[S] Function unknown
RPYSC3_13850	1491326	1492165	840	-	NA	urea carboxylase	K09967	COG3665	[S] Function unknown
RPYSC3_13860	1492204	1492995	792	-	NA	lauroyl acyltransferase	K02049	COG1116	[P] Inorganic ion transport and metabolism
RPYSC3_13870	1492992	1493810	819	-	NA	lipid kinase	K02050	COG0600	[P] Inorganic ion transport and metabolism
RPYSC3_13880	1493845	1494915	1071	-	NA	lipid kinase	K02051	COG0715	[P] Inorganic ion transport and metabolism
RPYSC3_13890	1495289	1496080	792	-	NA	enoyl-CoA hydratase	K15866	COG1024	[I] Lipid transport and metabolism
RPYSC3_13900	1496200	1497753	1554	+	NA	fatty-acid--CoA ligase	NA	COG1309	[K] Transcription
RPYSC3_13910	1497811	1498791	981	-	NA	hypothetical protein	NA	COG2801	[X] Mobilome: prophages, transposons
RPYSC3_13920	1498967	1499905	939	-	NA	IclR family transcriptional regulator	NA	COG1414	[K] Transcription
RPYSC3_13930	1500024	1500884	861	+	NA	3-alpha,7-alpha, 12-alpha-trihydroxy-5-beta-cholest-24-enoyl-CoA hydratase	NA	COG1028	[I] Lipid transport and metabolism
RPYSC3_13940	1501097	1502341	1245	+	NA	branched-chain amino acid ABC transporter substrate-binding protein	K01999	COG0683	[E] Amino acid transport and metabolism
RPYSC3_13950	1502349	1503068	720	+	NA	ABC transporter ATP-binding protein	K01995	COG0411	[E] Amino acid transport and metabolism
RPYSC3_13960	1503061	1503765	705	+	NA	ABC transporter ATP-binding protein	K01996	COG0410	[E] Amino acid transport and metabolism
RPYSC3_13970	1503779	1504642	864	+	NA	ABC transporter permease	K01997	COG0559	[E] Amino acid transport and metabolism
RPYSC3_13980	1504639	1505649	1011	+	NA	ABC transporter permease	K01998	COG0559	[E] Amino acid transport and metabolism
RPYSC3_13990	1505675	1508833	3159	-	NA	hypothetical protein	K07787	COG3696	[P] Inorganic ion transport and metabolism
RPYSC3_14000	1508830	1510221	1392	-	NA	cation transporter	K07798	COG0845	[M] Cell wall/membrane/envelope biogenesis
RPYSC3_14010	1510309	1510704	396	-	NA	capsular polysaccharide biosynthesis/export periplasmic protein WcbA, Capsular polysaccharide export system protein KpsC	NA	COG0845	[M] Cell wall/membrane/envelope biogenesis
RPYSC3_14020	1510801	1511208	408	-	NA	hypothetical protein	NA	NA	NA
RPYSC3_14030	1511750	1512694	945	+	NA	membrane protein	NA	COG0664	[T] Signal transduction mechanisms
RPYSC3_14040	1512681	1514657	1977	+	NA	segregation protein B	K11717	COG0520	[E] Amino acid transport and metabolism
RPYSC3_14050	1514822	1515769	948	+	cysE	serine acetyltransferase	K00640	COG1045	[E] Amino acid transport and metabolism
RPYSC3_14060	1515959	1517065	1107	+	NA	methionine ABC transporter ATP-binding protein	K02071	COG1135	[E] Amino acid transport and metabolism
RPYSC3_14070	1517055	1517723	669	+	NA	methionine ABC transporter permease	K02072	COG2011	[E] Amino acid transport and metabolism
RPYSC3_14080	1517753	1518526	774	+	NA	metal ABC transporter substrate-binding protein	K02073	COG1464	[P] Inorganic ion transport and metabolism
RPYSC3_14090	1519022	1520359	1338	-	NA	coenzyme F390 synthetase	K01912	COG1541	[H] Coenzyme transport and metabolism
RPYSC3_14100	1520453	1521163	711	-	NA	methionine ABC transporter substrate-binding protein	K02073	COG1464	[P] Inorganic ion transport and metabolism
RPYSC3_14110	1521483	1521674	192	-	NA	hypothetical protein	NA	NA	NA
RPYSC3_14120	1522367	1523200	834	+	draT	NAD(+) ADP-ribosyltransferase	K05951	NA	NA
RPYSC3_14130	1523372	1523902	531	-	NA	5-nitroimidazole antibiotic resistance protein	K07005	COG3467	[V] Defense mechanisms
RPYSC3_14140	1523960	1524550	591	-	NA	AnfR protein, required for Mo- and V-independent nitrogenase	NA	COG3703	[P] Inorganic ion transport and metabolism
RPYSC3_14150	1524547	1525239	693	-	NA	Fe-only nitrogenase accessory protein AnfO	NA	NA	NA
RPYSC3_14160	1525322	1526707	1386	-	anfK	nitrogenase (iron-iron) beta chain	K02591	COG2710	[P] Inorganic ion transport and metabolism
RPYSC3_14170	1526720	1527160	441	-	anfG	nitrogenase iron-iron protein delta chain	K00531	NA	NA
RPYSC3_14180	1527173	1528741	1569	-	anfD	nitrogenase (iron-iron) alpha chain	K02586	COG2710	[P] Inorganic ion transport and metabolism
RPYSC3_14190	1528790	1529617	828	-	anfH	nitrogenase reductase	K02588	COG1348	[P] Inorganic ion transport and metabolism
RPYSC3_14200	1530141	1531826	1686	-	anfA	nitrogenase (iron-iron) transcriptional regulator	K02584	COG3604	[K] Transcription
RPYSC3_14210	1531830	1532354	525	-	NA	hypothetical protein	NA	NA	NA
RPYSC3_14220	1532526	1533356	831	-	NA	molybdenum storage protein subunit alpha	K00947	COG1608	[I] Lipid transport and metabolism
RPYSC3_14230	1533366	1534178	813	-	NA	uridine monophosphate kinase	K00947	COG1608	[I] Lipid transport and metabolism
RPYSC3_14240	1534471	1535286	816	-	NA	GntR family transcriptional regulator	NA	COG0456	[J] Translation, ribosomal structure and biogenesis
RPYSC3_14250	1535472	1535612	141	+	NA	hypothetical protein	NA	NA	NA
RPYSC3_14260	1535622	1536662	1041	+	NA	peptide ABC transporter ATP-binding protein	K02031	COG0444	[E] Amino acid transport and metabolism
RPYSC3_14270	1536659	1537708	1050	+	NA	peptide ABC transporter ATP-binding protein	K10823	COG4608	[E] Amino acid transport and metabolism
RPYSC3_14280	1537699	1539252	1554	+	NA	peptide ABC transporter	K02035	COG0747	[E] Amino acid transport and metabolism
RPYSC3_14290	1539293	1540261	969	+	NA	peptide ABC transporter	K02033	COG0601	[E] Amino acid transport and metabolism
RPYSC3_14300	1540258	1541142	885	+	NA	diguanylate cyclase	K02034	COG1173	[E] Amino acid transport and metabolism
RPYSC3_14310	1541169	1542884	1716	+	NA	acyl-CoA synthetase	K01897	COG0318	[I] Lipid transport and metabolism
RPYSC3_14320	1542948	1546259	3312	+	NA	carbamoyl phosphate synthase large subunit	NA	COG0508	[C] Energy production and conversion
RPYSC3_14330	1546292	1547245	954	+	NA	hypothetical protein	NA	NA	NA
RPYSC3_14340	1547252	1547407	156	-	NA	hypothetical protein	NA	NA	NA
RPYSC3_14350	1547546	1548154	609	+	norE	nitric oxide reductase activation protein NorE	K02164	COG1845	[C] Energy production and conversion
RPYSC3_14360	1548159	1548428	270	+	NA	nitric oxide reductase activation protein NorF	NA	NA	NA
RPYSC3_14370	1548541	1548993	453	+	norC	cytochrome c	K02305	COG2010	[C] Energy production and conversion
RPYSC3_14380	1549031	1550377	1347	+	norB	nitric oxide reductase	K04561	COG3256	[P] Inorganic ion transport and metabolism
RPYSC3_14390	1550434	1551246	813	+	norQ	cbbQ/NirQ/NorQ/GpvN family protein	K04748	COG0714	[R] General function prediction only
RPYSC3_14400	1551371	1553281	1911	+	norD	protein norD	K02448	COG4548	[P] Inorganic ion transport and metabolism
RPYSC3_14410	1553295	1554167	873	-	NA	inner membrane protein YfdC	NA	COG2116	[P] Inorganic ion transport and metabolism
RPYSC3_14420	1554289	1555245	957	-	NA	hypothetical protein	NA	COG3693	[G] Carbohydrate transport and metabolism
RPYSC3_14430	1555399	1556607	1209	-	NA	putative metal chaperone, involved in Zn homeostasis, GTPase of COG0523 family	NA	COG0803	[P] Inorganic ion transport and metabolism
RPYSC3_14440	1556936	1558795	1860	+	ilvD	dihydroxy-acid dehydratase	K01687	COG0129	[E] Amino acid transport and metabolism
RPYSC3_14450	1558915	1559718	804	-	NA	gamma-glutamyl-gamma-aminobutyrate hydrolase	K07010	COG2071	[E] Amino acid transport and metabolism
RPYSC3_14460	1559964	1561778	1815	+	NA	chloride channel protein	K03281	COG0038	[P] Inorganic ion transport and metabolism
RPYSC3_14470	1561792	1563597	1806	-	NA	hypothetical protein	K01457	COG0154	[J] Translation, ribosomal structure and biogenesis
RPYSC3_14480	1563594	1564340	747	-	NA	GntR family transcriptional regulator	NA	COG0456	[J] Translation, ribosomal structure and biogenesis
RPYSC3_14490	1564337	1564732	396	-	NA	hypothetical protein	NA	COG0319	[J] Translation, ribosomal structure and biogenesis
RPYSC3_14500	1564735	1566192	1458	-	NA	amidase	K19837	COG0154	[J] Translation, ribosomal structure and biogenesis
RPYSC3_14510	1566140	1566331	192	-	NA	hypothetical protein	NA	NA	NA
RPYSC3_14520	1566483	1568306	1824	-	NA	ABC transporter ATP-binding protein	K02031	COG0444	[E] Amino acid transport and metabolism
RPYSC3_14530	1568303	1568497	195	-	NA	hypothetical protein	NA	NA	NA
RPYSC3_14540	1568501	1569412	912	-	NA	peptide ABC transporter permease	K02034	COG1173	[E] Amino acid transport and metabolism
RPYSC3_14550	1569423	1570436	1014	-	NA	peptide ABC transporter permease	K02033	COG0601	[E] Amino acid transport and metabolism
RPYSC3_14560	1570608	1572227	1620	-	NA	ABC transporter substrate-binding protein	K02035	COG0747	[E] Amino acid transport and metabolism
RPYSC3_14570	1572602	1573066	465	-	NA	hypothetical protein	NA	NA	NA
RPYSC3_14580	1573321	1573560	240	-	NA	hypothetical protein containing DNA binding HTH domain, Fis-type	NA	NA	NA
RPYSC3_14590	1573899	1574906	1008	+	NA	ABC transporter substrate-binding protein	K02055	COG0687	[E] Amino acid transport and metabolism
RPYSC3_14600	1574953	1575768	816	+	NA	ABC transporter permease	K02053	COG1177	[E] Amino acid transport and metabolism
RPYSC3_14610	1575773	1576558	786	+	NA	ABC transporter permease	K02053	COG1177	[E] Amino acid transport and metabolism
RPYSC3_14620	1576555	1577616	1062	+	NA	ABC transporter ATP-binding protein	K02052	COG3842	[E] Amino acid transport and metabolism
RPYSC3_14630	1577641	1578471	831	+	cpdA	phosphodiesterase	NA	COG2365	[T] Signal transduction mechanisms
RPYSC3_14640	1578624	1578968	345	+	NA	response regulator receiver	NA	COG0745	[T] Signal transduction mechanisms
RPYSC3_14650	1579099	1579944	846	+	NA	hydrolase	NA	COG1073	[T] Signal transduction mechanisms
RPYSC3_14660	1580293	1581945	1653	+	pgm	phosphoglucomutase, alpha-D-glucose phosphate-specific	K01835	COG0033	[G] Carbohydrate transport and metabolism
RPYSC3_14670	1582125	1582817	693	+	nnrU	NnrU family protein	NA	COG4094	[S] Function unknown
RPYSC3_14680	1583000	1584256	1257	+	NA	short-chain dehydrogenase	K07234	COG3213	[V] Defense mechanisms
RPYSC3_14690	1584296	1584544	249	+	NA	hemerythrin	NA	COG4309	[S] Function unknown
RPYSC3_14700	1584548	1585750	1203	-	NA	CoA transferase	NA	COG1804	[I] Lipid transport and metabolism
RPYSC3_14710	1585884	1586555	672	-	NA	DNA-binding response regulator	NA	COG2197	[T] Signal transduction mechanisms
RPYSC3_14720	1586575	1588887	2313	-	phyB	phytochrome, two-component sensor histidine kinase	NA	COG0745	[T] Signal transduction mechanisms
RPYSC3_14730	1589233	1589388	156	+	NA	hypothetical protein	K08939	NA	NA
RPYSC3_14740	1589401	1589580	180	+	pucA	light-harvesting protein B-800-850 alpha chain	K08930	NA	NA
RPYSC3_14750	1589767	1591203	1437	+	pucC	chlorophyll transporter	K08226	COG0477	[G] Carbohydrate transport and metabolism
RPYSC3_14760	1591222	1591872	651	+	NA	hypothetical protein	NA	NA	NA
RPYSC3_14770	1591888	1592181	294	+	NA	hypothetical protein	NA	NA	NA
RPYSC3_14780	1592322	1593863	1542	+	NA	FAD-containing monooxygenase EthA	NA	COG2072	[P] Inorganic ion transport and metabolism
RPYSC3_14790	1594209	1595408	1200	+	NA	MexE family multidrug efflux RND transporter periplasmic adaptor subunit	K03585	COG0845	[M] Cell wall/membrane/envelope biogenesis
RPYSC3_14800	1595419	1598586	3168	+	NA	hypothetical protein	K18138	COG0841	[V] Defense mechanisms
RPYSC3_14810	1598712	1599167	456	+	NA	hypothetical protein	NA	NA	NA
RPYSC3_14820	1599425	1599874	450	-	NA	hypothetical protein	NA	NA	NA
RPYSC3_14830	1599990	1601219	1230	-	NA	coenzyme F420 hydrogenase subunit beta	K00441	COG1035	[C] Energy production and conversion
RPYSC3_14840	1601280	1601768	489	-	NA	hypothetical protein	NA	NA	NA
RPYSC3_14850	1601768	1603372	1605	-	NA	dienelactone hydrolase	NA	COG2267	[I] Lipid transport and metabolism
RPYSC3_14860	1603372	1604739	1368	-	NA	membrane protein	NA	COG4949	[S] Function unknown
RPYSC3_14870	1604936	1605916	981	+	NA	hydroxymethylbilane synthase	K01749	COG0181	[H] Coenzyme transport and metabolism
RPYSC3_14880	1605922	1606944	1023	+	bchI	magnesium chelatase ATPase subunit I	K03405	COG1239	[H] Coenzyme transport and metabolism
RPYSC3_14890	1606941	1608713	1773	+	bchD	magnesium chelatase	K03404	COG1239	[H] Coenzyme transport and metabolism
RPYSC3_14900	1608849	1609208	360	+	NA	hypothetical protein	NA	COG3335	[X] Mobilome: prophages, transposons
RPYSC3_14910	1609318	1609797	480	+	NA	hypothetical protein	NA	COG3747	[X] Mobilome: prophages, transposons
RPYSC3_14920	1609804	1610532	729	-	NA	pilus assembly protein PilZ	NA	NA	NA
RPYSC3_14930	1610914	1611960	1047	-	hemE	uroporphyrinogen decarboxylase	K01599	COG0407	[H] Coenzyme transport and metabolism
RPYSC3_14940	1612071	1613024	954	+	NA	alpha/beta hydrolase	NA	COG0596	[H] Coenzyme transport and metabolism
RPYSC3_14950	1613035	1613922	888	+	NA	alpha/beta hydrolase	K06049	COG0596	[H] Coenzyme transport and metabolism
RPYSC3_14960	1613998	1615533	1536	+	crtI	phytoene dehydrogenase	K10027	COG1233	[Q] Secondary metabolites biosynthesis, transport and catabolism
RPYSC3_14970	1615530	1616597	1068	+	crtB	phytoene synthase	K02291	COG1562	[I] Lipid transport and metabolism
RPYSC3_14980	1616935	1617846	912	+	hemF	coproporphyrinogen III oxidase	K00228	COG0408	[H] Coenzyme transport and metabolism
RPYSC3_14990	1617886	1618722	837	-	NA	universal stress protein UspA	NA	COG0589	[T] Signal transduction mechanisms
RPYSC3_15000	1619022	1619156	135	+	NA	hypothetical protein	NA	NA	NA
RPYSC3_15010	1619153	1619305	153	+	NA	hypothetical protein	NA	NA	NA
RPYSC3_15020	1619353	1620306	954	-	crtC	hydroxyneurosporene synthase	K09844	COG5621	[R] General function prediction only
RPYSC3_15030	1620311	1621870	1560	-	crtD	phytoene desaturase	K09845	COG1562	[I] Lipid transport and metabolism
RPYSC3_15040	1621992	1622858	867	+	crtE	geranylgeranyl pyrophosphate synthase	K13789	COG0142	[H] Coenzyme transport and metabolism
RPYSC3_15050	1622908	1624029	1122	+	crtF	O-methyltransferase	K09846	COG2230	[I] Lipid transport and metabolism
RPYSC3_15060	1624118	1625056	939	+	bchC	chlorophyll synthesis pathway protein BchC	K11337	COG1063	[E] Amino acid transport and metabolism
RPYSC3_15070	1625056	1626054	999	+	bchX	chlorophyllide reductase iron protein subunit X	K11333	COG2710	[P] Inorganic ion transport and metabolism
RPYSC3_15080	1626078	1627667	1590	+	bchY	chlorophyllide reductase subunit Y	K11334	COG2710	[P] Inorganic ion transport and metabolism
RPYSC3_15090	1627667	1629115	1449	+	bchZ	chlorophyllide reductase subunit Z	K11335	COG2710	[P] Inorganic ion transport and metabolism
RPYSC3_15100	1629192	1629416	225	+	pufQ	protein PufQ	NA	NA	NA
RPYSC3_15110	1629570	1629767	198	+	pufB	antenna complex alpha/subunit beta	K08927	NA	NA
RPYSC3_15120	1629783	1629974	192	+	pufA	light-harvesting LHI, alpha subunit	K08926	NA	NA
RPYSC3_15130	1630106	1630939	834	+	pufL	reaction center protein L chain	K08928	NA	NA
RPYSC3_15140	1630967	1631890	924	+	pufM	photosynthetic reaction center subunit M	K08929	NA	NA
RPYSC3_15150	1632176	1633609	1434	+	ppsR	regulator of carotenoid biosynthesis, transcriptional regulator, PpsR	NA	COG2204	[T] Signal transduction mechanisms
RPYSC3_15160	1633602	1634495	894	+	bchG	bacteriochlorophyll synthase	K04040	COG0382	[H] Coenzyme transport and metabolism
RPYSC3_15170	1634498	1635814	1317	+	pucC	chlorophyll transporter	K08226	COG0477	[G] Carbohydrate transport and metabolism
RPYSC3_15180	1635816	1637021	1206	+	bchP	geranylgeranyl diphosphate reductase	K10960	COG0644	[C] Energy production and conversion
RPYSC3_15190	1637041	1637505	465	+	tspO	sensory protein TspO	K05770	COG3476	[T] Signal transduction mechanisms
RPYSC3_15200	1637539	1637811	273	+	NA	regulator of chromosome condensation	NA	NA	NA
RPYSC3_15210	1637938	1638357	420	-	cycA	cytochrome c2	K08738	COG3474	[C] Energy production and conversion
RPYSC3_15220	1638679	1640241	1563	+	ppsR	regulator of carotenoid biosynthesis, transcriptional regulator, PpsR	NA	COG2204	[T] Signal transduction mechanisms
RPYSC3_15230	1640253	1642265	2013	+	NA	phytochrome, two-component sensor histidine kinase	NA	COG0745	[T] Signal transduction mechanisms
RPYSC3_15240	1642522	1643184	663	-	NA	heme oxygenase	K00510	COG5398	[H] Coenzyme transport and metabolism
RPYSC3_15250	1643245	1644126	882	-	NA	cobalamin-binding protein	NA	COG5012	[C] Energy production and conversion
RPYSC3_15260	1644404	1644943	540	+	bchF	2-oxoglutarate synthase	K11336	NA	NA
RPYSC3_15270	1644940	1646229	1290	+	bchN	light-independent protochlorophyllide reductase subunit N	K04038	COG2710	[P] Inorganic ion transport and metabolism
RPYSC3_15280	1646232	1647854	1623	+	bchB	light-independent protochlorophyllide reductase subunit B	K04039	COG2710	[P] Inorganic ion transport and metabolism
RPYSC3_15290	1647829	1651575	3747	+	bchH	magnesium chelatase	K03403	COG1429	[H] Coenzyme transport and metabolism
RPYSC3_15300	1651572	1652510	939	+	bchL	ferredoxin, protochlorophyllide reductase (ATP-dependent) iron-sulfur ATP-binding protein	K04037	COG1348	[P] Inorganic ion transport and metabolism
RPYSC3_15310	1652510	1653211	702	+	bchM	magnesium protoporphyrin IX methyltransferase	K03428	COG0500	[Q] Secondary metabolites biosynthesis, transport and catabolism
RPYSC3_15320	1653208	1654641	1434	+	pucC	chlorophyll transporter	K08226	COG0477	[G] Carbohydrate transport and metabolism
RPYSC3_15330	1654664	1655431	768	+	puhA	photosynthetic reaction center subunit H	K13991	COG3861	[S] Function unknown
RPYSC3_15340	1655428	1656090	663	+	NA	phosphopantetheine adenylyltransferase	NA	COG3428	[S] Function unknown
RPYSC3_15350	1656103	1656609	507	+	NA	phosphonate-binding protein	NA	NA	NA
RPYSC3_15360	1656612	1656911	300	+	NA	hypothetical protein	NA	NA	NA
RPYSC3_15370	1656908	1658005	1098	+	NA	magnesium-protoporphyrin IX monomethyl ester cyclase	K04035	COG1032	[R] General function prediction only
RPYSC3_15380	1658019	1659083	1065	+	NA	hypothetical protein	NA	COG0523	[R] General function prediction only
RPYSC3_15390	1659080	1660291	1212	+	hemA	5-aminolevulinate synthase	K00643	COG0156	[H] Coenzyme transport and metabolism
RPYSC3_15400	1660647	1661615	969	-	cbbR	LysR family transcriptional regulator	NA	COG1910	[P] Inorganic ion transport and metabolism
RPYSC3_15410	1662213	1662863	651	+	NA	phosphotransferase	NA	COG0745	[T] Signal transduction mechanisms
RPYSC3_15420	1662885	1663721	837	+	NA	response regulator receiver	NA	COG0745	[T] Signal transduction mechanisms
RPYSC3_15430	1663737	1666448	2712	+	NA	hybrid sensor histidine kinase/response regulator	NA	COG0745	[T] Signal transduction mechanisms
RPYSC3_15440	1666659	1668116	1458	+	NA	hypothetical protein	K01601	COG1850	[G] Carbohydrate transport and metabolism
RPYSC3_15450	1668270	1668692	423	+	cbbS	ribulose bisphosphate carboxylase small chain	K01602	COG4451	[G] Carbohydrate transport and metabolism
RPYSC3_15460	1668695	1669627	933	+	cbbX	cbbX protein	NA	COG3420	[P] Inorganic ion transport and metabolism
RPYSC3_15470	1670102	1670884	783	-	NA	alpha/beta hydrolase	NA	COG0508	[C] Energy production and conversion
RPYSC3_15480	1670888	1672183	1296	-	NA	O-acetylhomoserine aminocarboxypropyltransferase	K01740	COG2873	[E] Amino acid transport and metabolism
RPYSC3_15490	1672340	1674457	2118	-	NA	peptidase S9	K01354	COG1770	[E] Amino acid transport and metabolism
RPYSC3_15500	1674588	1675463	876	+	dapA	4-hydroxy-tetrahydrodipicolinate synthase	K01714	COG0329	[E] Amino acid transport and metabolism
RPYSC3_15510	1675743	1676702	960	+	NA	hypothetical protein	K07486	COG3547	[X] Mobilome: prophages, transposons
RPYSC3_15520	1676867	1679197	2331	+	NA	hypothetical protein	K03520	COG1529	[C] Energy production and conversion
RPYSC3_15530	1679275	1679889	615	+	NA	LemA family protein	K03744	COG1704	[S] Function unknown
RPYSC3_15540	1679894	1680823	930	+	NA	membrane protein	K06872	COG1512	[S] Function unknown
RPYSC3_15550	1680837	1681334	498	+	NA	membrane protein	NA	COG1512	[S] Function unknown
RPYSC3_15560	1681415	1682026	612	-	NA	glutathione S-transferase	NA	COG0625	[O] Posttranslational modification, protein turnover, chaperones
RPYSC3_15570	1682235	1683212	978	+	NA	flagellar hook-length control protein FliK	NA	COG4223	[S] Function unknown
RPYSC3_15580	1683369	1684142	774	-	fpr	ferredoxin--NADP(+) reductase	K00528	COG1018	[C] Energy production and conversion
RPYSC3_15590	1684456	1685664	1209	-	NA	CoA transferase	NA	COG1804	[I] Lipid transport and metabolism
RPYSC3_15600	1685919	1688927	3009	-	putA	bifunctional proline dehydrogenase/L-glutamate gamma-semialdehyde dehydrogenase	K13821	COG0506	[E] Amino acid transport and metabolism
RPYSC3_15610	1689072	1689719	648	+	NA	hypothetical protein	NA	NA	NA
RPYSC3_15620	1689746	1691416	1671	-	cyaA	adenylate cyclase	K01768	COG2114	[T] Signal transduction mechanisms
RPYSC3_15630	1691612	1692721	1110	-	NA	hypothetical protein	K08990	COG3768	[S] Function unknown
RPYSC3_15640	1692718	1694187	1470	-	NA	uncharacterized protein YcjX	K06918	COG3106	[R] General function prediction only
RPYSC3_15650	1694429	1695124	696	+	NA	DNA-binding protein	K11068	COG1272	[U] Intracellular trafficking, secretion, and vesicular transport
RPYSC3_15660	1695189	1695989	801	+	NA	dehydrogenase	NA	COG0300	[R] General function prediction only
RPYSC3_15670	1696188	1696475	288	+	NA	hypothetical protein	NA	NA	NA
RPYSC3_15680	1696479	1697561	1083	-	NA	threonine aldolase	K01620	COG2008	[E] Amino acid transport and metabolism
RPYSC3_15690	1697867	1698484	618	-	rpsD	30S ribosomal protein S4	K02986	COG0522	[J] Translation, ribosomal structure and biogenesis
RPYSC3_15700	1698688	1699227	540	-	NA	hypothetical protein	NA	NA	NA
RPYSC3_15710	1699214	1699468	255	-	NA	hypothetical protein	NA	NA	NA
RPYSC3_15720	1699520	1700296	777	-	NA	acyltransferase	NA	COG0508	[C] Energy production and conversion
RPYSC3_15730	1700296	1700691	396	-	NA	cupin	NA	COG1917	[R] General function prediction only
RPYSC3_15740	1700745	1701539	795	-	murI	glutamate racemase	K01776	COG0796	[M] Cell wall/membrane/envelope biogenesis
RPYSC3_15750	1701622	1702110	489	-	NA	thioesterase	NA	COG2050	[Q] Secondary metabolites biosynthesis, transport and catabolism
RPYSC3_15760	1702265	1703629	1365	+	NA	trpB-like pyridoxal-phosphate dependent enzyme	K06001	COG1350	[E] Amino acid transport and metabolism
RPYSC3_15770	1703917	1706127	2211	+	purQ	phosphoribosylformylglycinamidine synthase subunit PurL	K01952	COG0046	[F] Nucleotide transport and metabolism
RPYSC3_15780	1706491	1707672	1182	-	NA	acyltransferase	NA	COG1835	[M] Cell wall/membrane/envelope biogenesis
RPYSC3_15790	1707747	1708109	363	-	NA	hypothetical protein	NA	COG2343	[S] Function unknown
RPYSC3_15800	1708272	1708508	237	+	NA	ATP-binding protein	NA	COG5007	[T] Signal transduction mechanisms
RPYSC3_15810	1708592	1709116	525	-	NA	MarR family transcriptional regulator	NA	COG1846	[K] Transcription
RPYSC3_15820	1709303	1709647	345	-	NA	hypothetical protein	NA	NA	NA
RPYSC3_15830	1709792	1710520	729	+	NA	hypothetical protein	NA	NA	NA
RPYSC3_15840	1710548	1711516	969	-	NA	dimethylhistidine N-methyltransferase	NA	COG4301	[R] General function prediction only
RPYSC3_15850	1711562	1712815	1254	-	NA	ergothioneine biosynthesis protein EgtB	NA	COG2226	[H] Coenzyme transport and metabolism
RPYSC3_15860	1713103	1713429	327	+	NA	monothiol glutaredoxin, Grx4 family	K07390	COG0278	[O] Posttranslational modification, protein turnover, chaperones
RPYSC3_15870	1713531	1713968	438	+	NA	RNase III inhibitor	NA	COG2110	[J] Translation, ribosomal structure and biogenesis
RPYSC3_15880	1714028	1715308	1281	+	NA	serine hydrolase	NA	COG0823	[U] Intracellular trafficking, secretion, and vesicular transport
RPYSC3_15890	1715319	1716947	1629	-	mdlC	benzoylformate decarboxylase	K01576	COG0028	[E] Amino acid transport and metabolism
RPYSC3_15900	1717206	1718063	858	-	NA	hypothetical protein	K09709	COG3777	[I] Lipid transport and metabolism
RPYSC3_15910	1718076	1719170	1095	-	NA	CoA transferase	NA	COG1804	[I] Lipid transport and metabolism
RPYSC3_15920	1719318	1720490	1173	-	NA	acyl-CoA dehydrogenase	NA	COG2025	[C] Energy production and conversion
RPYSC3_15930	1720525	1721790	1266	-	NA	cytochrome P450	NA	COG1018	[C] Energy production and conversion
RPYSC3_15940	1722137	1723309	1173	+	ivd	isovaleryl-CoA dehydrogenase	K00253	COG1960	[I] Lipid transport and metabolism
RPYSC3_15950	1723405	1724199	795	+	NA	methyltransferase	NA	COG0607	[P] Inorganic ion transport and metabolism
RPYSC3_15960	1724196	1725020	825	-	NA	hypothetical protein	NA	NA	NA
RPYSC3_15970	1725089	1725670	582	-	NA	hypothetical protein	NA	COG3087	[D] Cell cycle control, cell division, chromosome partitioning
RPYSC3_15980	1725851	1727395	1545	+	ilvB	acetolactate synthase I/II/III large subunit	K01652	COG0028	[E] Amino acid transport and metabolism
RPYSC3_15990	1727509	1727940	432	+	NA	hypothetical protein	NA	NA	NA
RPYSC3_16000	1728109	1728429	321	-	NA	hypothetical protein	NA	NA	NA
RPYSC3_16010	1729000	1729236	237	+	NA	hypothetical protein	NA	NA	NA
RPYSC3_16020	1729680	1729997	318	-	NA	hypothetical protein	NA	COG3636	[X] Mobilome: prophages, transposons
RPYSC3_16030	1730000	1730296	297	-	NA	addiction module protein	NA	COG3636	[X] Mobilome: prophages, transposons
RPYSC3_16040	1730740	1732020	1281	-	NA	hypothetical protein	NA	COG4372	[S] Function unknown
RPYSC3_16050	1732261	1732854	594	-	NA	hypothetical protein	NA	COG5400	[S] Function unknown
RPYSC3_16060	1732992	1733468	477	+	NA	hypothetical protein	NA	COG3350	[S] Function unknown
RPYSC3_16070	1733478	1734413	936	-	NA	hypothetical protein	K00077	COG1893	[H] Coenzyme transport and metabolism
RPYSC3_16080	1734499	1735086	588	+	NA	hypothetical protein	NA	NA	NA
RPYSC3_16090	1735109	1735936	828	-	cysQ	3'(2'),5'-bisphosphate nucleotidase CysQ	K01082	COG1218	[P] Inorganic ion transport and metabolism
RPYSC3_16100	1736070	1736726	657	+	NA	histidine phosphotransferase	K13588	COG5385	[S] Function unknown
RPYSC3_16110	1736917	1739739	2823	+	NA	hypothetical protein	K03407	COG0643	[N] Cell motility
RPYSC3_16120	1739736	1740236	501	+	cheW	chemotaxis protein CheW	K03408	COG0835	[N] Cell motility
RPYSC3_16130	1740304	1740669	366	+	cheY	two-component system response regulator	K03413	COG0784	[T] Signal transduction mechanisms
RPYSC3_16140	1740811	1741923	1113	+	cheB	chemotaxis response regulator protein-glutamate methylesterase	K03412	COG2201	[N] Cell motility
RPYSC3_16150	1741920	1742798	879	+	cheR	chemotaxis protein CheR	K00575	COG1352	[N] Cell motility
RPYSC3_16160	1742872	1743351	480	-	NA	hypothetical protein	NA	COG3747	[X] Mobilome: prophages, transposons
RPYSC3_16170	1743461	1743820	360	-	NA	hypothetical protein	NA	COG3335	[X] Mobilome: prophages, transposons
RPYSC3_16180	1744137	1744838	702	-	ctrA	DNA-binding response regulator	K13584	COG0745	[T] Signal transduction mechanisms
RPYSC3_16190	1745206	1746531	1326	+	fliI	ATP synthase	K02412	COG1157	[N] Cell motility
RPYSC3_16200	1746641	1747069	429	+	NA	flagellar export protein FliJ	NA	NA	NA
RPYSC3_16210	1747246	1747794	549	+	NA	DNA-directed RNA polymerase sigma-70 factor	K03088	COG1595	[K] Transcription
RPYSC3_16220	1747794	1748741	948	+	NA	hypothetical protein	NA	COG5343	[T] Signal transduction mechanisms
RPYSC3_16230	1748975	1749175	201	-	NA	hypothetical protein	NA	NA	NA
RPYSC3_16240	1749507	1751636	2130	-	flhA	flagellar biosynthesis protein FlhA	K02400	COG1298	[N] Cell motility
RPYSC3_16250	1751800	1753143	1344	+	NA	MFS transporter	NA	COG2223	[P] Inorganic ion transport and metabolism
RPYSC3_16260	1753233	1754924	1692	-	NA	hypothetical protein	K03406	COG0840	[N] Cell motility
RPYSC3_16270	1755619	1756674	1056	+	NA	AraC family transcriptional regulator	NA	COG2207	[K] Transcription
RPYSC3_16280	1757097	1758611	1515	+	NA	diguanylate cyclase	K13590	COG2199	[T] Signal transduction mechanisms
RPYSC3_16290	1758785	1759675	891	+	NA	high affinity iron permease FTR1	K07243	COG0672	[P] Inorganic ion transport and metabolism
RPYSC3_16300	1759666	1760415	750	-	NA	transglutaminase	NA	COG1305	[O] Posttranslational modification, protein turnover, chaperones
RPYSC3_16310	1760405	1760632	228	-	NA	DUF3222 domain-containing protein	NA	NA	NA
RPYSC3_16320	1760730	1760999	270	-	NA	hypothetical protein	NA	NA	NA
RPYSC3_16330	1761077	1762078	1002	-	NA	alpha/beta hydrolase	NA	COG0596	[H] Coenzyme transport and metabolism
RPYSC3_16340	1762231	1763493	1263	+	NA	permease	K02005	COG0845	[M] Cell wall/membrane/envelope biogenesis
RPYSC3_16350	1763490	1764716	1227	+	NA	membrane protein	K09808	COG4591	[M] Cell wall/membrane/envelope biogenesis
RPYSC3_16360	1764709	1765389	681	+	NA	lipoprotein-releasing system ATP-binding protein LolD 1	K09810	COG1136	[M] Cell wall/membrane/envelope biogenesis
RPYSC3_16370	1765482	1766699	1218	-	NA	hypothetical protein	NA	COG0515	[T] Signal transduction mechanisms
RPYSC3_16380	1767299	1768120	822	+	NA	flagellar basal body rod protein FlgG	NA	COG1749	[N] Cell motility
RPYSC3_16390	1769321	1770286	966	+	NA	hypothetical protein	NA	NA	NA
RPYSC3_16400	1770330	1772216	1887	+	NA	hypothetical protein	NA	COG1196	[D] Cell cycle control, cell division, chromosome partitioning
RPYSC3_16410	1772310	1772696	387	+	NA	hypothetical protein	K20270	NA	NA
RPYSC3_16420	1772763	1773161	399	-	NA	hypothetical protein	NA	NA	NA
RPYSC3_16430	1773295	1774308	1014	-	NA	NADP-dependent oxidoreductase	NA	COG0667	[R] General function prediction only
RPYSC3_16440	1774512	1775720	1209	-	NA	ABC transporter permease	K01999	COG0683	[E] Amino acid transport and metabolism
RPYSC3_16450	1775823	1776518	696	+	NA	urease accessory protein	NA	COG2215	[P] Inorganic ion transport and metabolism
RPYSC3_16460	1776552	1777766	1215	-	NA	diguanylate cyclase	NA	COG0745	[T] Signal transduction mechanisms
RPYSC3_16470	1778140	1778328	189	+	NA	hypothetical protein	NA	NA	NA
RPYSC3_16480	1778539	1778901	363	+	ptpS	6-carboxy-5,6,7,8-tetrahydropterin synthase	K01737	COG0720	[H] Coenzyme transport and metabolism
RPYSC3_16490	1778967	1779557	591	-	NA	hemerythrin	NA	COG4309	[S] Function unknown
RPYSC3_16500	1779699	1782452	2754	-	NA	haloacid dehalogenase	K17686	COG2217	[P] Inorganic ion transport and metabolism
RPYSC3_16510	1782663	1782938	276	+	NA	repressor CsoR of the copZA operon	NA	COG2226	[H] Coenzyme transport and metabolism
RPYSC3_16520	1782969	1783652	684	-	NA	hypothetical protein	NA	NA	NA
RPYSC3_16530	1783759	1784610	852	-	hpaD	3,4-dihydroxyphenylacetate 2,3-dioxygenase	K00455	COG3384	[Q] Secondary metabolites biosynthesis, transport and catabolism
RPYSC3_16540	1784637	1785179	543	-	NA	glyoxalase	NA	COG2514	[Q] Secondary metabolites biosynthesis, transport and catabolism
RPYSC3_16550	1785335	1785637	303	-	NA	hypothetical protein	NA	NA	NA
RPYSC3_16560	1785893	1787242	1350	-	hemN	coproporphyrinogen III oxidase	K02495	COG0635	[H] Coenzyme transport and metabolism
RPYSC3_16570	1787271	1787981	711	-	bchJ	bacteriochlorophyll 4-vinyl reductase	K04036	COG1719	[R] General function prediction only
RPYSC3_16580	1787953	1789650	1698	-	bchE	magnesium protoporphyrin IX monomethyl ester cyclase	K04034	COG1032	[R] General function prediction only
RPYSC3_16590	1789807	1790235	429	-	NA	hypothetical protein	NA	NA	NA
RPYSC3_16600	1790457	1791197	741	+	NA	metallophosphoesterase	NA	COG5607	[S] Function unknown
RPYSC3_16610	1791201	1792640	1440	+	NA	serine/threonine protein kinase	NA	COG0745	[T] Signal transduction mechanisms
RPYSC3_16620	1792687	1793337	651	-	NA	transport-associated protein	NA	COG2823	[S] Function unknown
RPYSC3_16630	1793722	1796073	2352	+	NA	phosphoketolase	K01621	COG3957	[G] Carbohydrate transport and metabolism
RPYSC3_16640	1796254	1796757	504	+	cheY	two-component system response regulator	K03413	COG0784	[T] Signal transduction mechanisms
RPYSC3_16650	1797405	1799555	2151	+	NA	chemotaxis protein	NA	COG2972	[T] Signal transduction mechanisms
RPYSC3_16660	1799736	1802558	2823	+	cheA	chemotaxis protein cheA	K03407	COG0643	[N] Cell motility
RPYSC3_16670	1802555	1803055	501	+	NA	hypothetical protein	K03408	COG0835	[N] Cell motility
RPYSC3_16680	1803109	1803984	876	+	cheR	chemotaxis protein CheR	K00575	COG1352	[N] Cell motility
RPYSC3_16690	1803996	1804310	315	+	NA	pilus assembly protein PilZ	NA	NA	NA
RPYSC3_16700	1804317	1804418	102	+	NA	hypothetical protein	NA	NA	NA
RPYSC3_16710	1804540	1805790	1251	+	NA	diguanylate phosphodiesterase	NA	COG0745	[T] Signal transduction mechanisms
RPYSC3_16720	1805824	1808415	2592	-	NA	hybrid sensor histidine kinase/response regulator	NA	COG0745	[T] Signal transduction mechanisms
RPYSC3_16730	1808838	1809464	627	+	NA	DNA-binding response regulator	NA	COG0745	[T] Signal transduction mechanisms
RPYSC3_16740	1809512	1810294	783	-	NA	3-oxoacyl-ACP reductase	K00059	COG1028	[I] Lipid transport and metabolism
RPYSC3_16750	1810403	1811164	762	+	NA	2-dehydro-3-deoxy-D-gluconate 5-dehydrogenase	NA	COG0300	[R] General function prediction only
RPYSC3_16760	1811658	1816259	4602	+	NA	hypothetical protein	NA	COG2931	[Q] Secondary metabolites biosynthesis, transport and catabolism
RPYSC3_16770	1816414	1818018	1605	-	NA	choline dehydrogenase	NA	COG2303	[I] Lipid transport and metabolism
RPYSC3_16780	1818089	1819522	1434	-	NA	coniferyl-aldehyde dehydrogenase	K00154	COG1012	[C] Energy production and conversion
RPYSC3_16790	1820273	1820488	216	+	NA	hypothetical protein	NA	COG4453	[S] Function unknown
RPYSC3_16800	1820489	1821010	522	+	NA	hypothetical protein	NA	COG0456	[J] Translation, ribosomal structure and biogenesis
RPYSC3_16810	1821338	1822501	1164	+	NA	hypothetical protein	NA	NA	NA
RPYSC3_16820	1822498	1822941	444	-	NA	hypothetical protein	NA	COG4731	[S] Function unknown
RPYSC3_16830	1823074	1824447	1374	-	NA	cation transporter	NA	COG0534	[V] Defense mechanisms
RPYSC3_16840	1824721	1825956	1236	+	NA	MFS transporter	NA	COG2223	[P] Inorganic ion transport and metabolism
RPYSC3_16850	1826158	1826754	597	+	sodB	superoxide dismutase Fe	K04564	COG0605	[P] Inorganic ion transport and metabolism
RPYSC3_16860	1826908	1827282	375	+	crcB	camphor resistance protein CrcB	K06199	COG0239	[D] Cell cycle control, cell division, chromosome partitioning
RPYSC3_16870	1827350	1828210	861	-	NA	hypothetical protein	NA	NA	NA
RPYSC3_16880	1828819	1829454	636	+	NA	hypothetical protein	K07006	COG3576	[R] General function prediction only
RPYSC3_16890	1829745	1830239	495	-	NA	damage-inducible protein	NA	COG1058	[R] General function prediction only
RPYSC3_16900	1830361	1831017	657	-	NA	permease	K07090	COG0730	[S] Function unknown
RPYSC3_16910	1831249	1833036	1788	+	NA	isovaleryl-CoA dehydrogenase	NA	COG1960	[I] Lipid transport and metabolism
RPYSC3_16920	1833166	1834638	1473	-	NA	amidase	K01426	COG0154	[J] Translation, ribosomal structure and biogenesis
RPYSC3_16930	1835050	1835907	858	-	NA	TolA-like protein	NA	NA	NA
RPYSC3_16940	1836012	1837568	1557	-	NA	hypothetical protein	NA	COG3427	[C] Energy production and conversion
RPYSC3_16950	1837793	1838968	1176	-	NA	acetyl-CoA acetyltransferase	K00626	COG0183	[I] Lipid transport and metabolism
RPYSC3_16960	1839100	1839777	678	+	NA	TetR family transcriptional regulator	NA	COG1309	[K] Transcription
RPYSC3_16970	1840236	1840994	759	+	NA	3-hydroxy-2-methylbutyryl-CoA dehydrogenase	NA	COG1028	[I] Lipid transport and metabolism
RPYSC3_16980	1841215	1842021	807	+	NA	enoyl-CoA hydratase	NA	COG1024	[I] Lipid transport and metabolism
RPYSC3_16990	1842072	1843946	1875	+	fcs	feruloyl-CoA synthase	K12508	COG3266	[D] Cell cycle control, cell division, chromosome partitioning
RPYSC3_17000	1844094	1845221	1128	+	NA	acyl-CoA dehydrogenase	NA	COG1960	[I] Lipid transport and metabolism
RPYSC3_17010	1845359	1846606	1248	+	NA	hypothetical protein	NA	COG2025	[C] Energy production and conversion
RPYSC3_17020	1846735	1847979	1245	+	NA	hypothetical protein	NA	COG1960	[I] Lipid transport and metabolism
RPYSC3_17030	1848128	1848826	699	+	pnbA	nitroreductase	NA	COG0778	[C] Energy production and conversion
RPYSC3_17040	1848992	1849774	783	-	NA	3-hydroxybutyryl-CoA dehydratase	NA	COG1024	[I] Lipid transport and metabolism
RPYSC3_17050	1850080	1850754	675	+	NA	cyclic nucleotide-binding protein	NA	COG0664	[T] Signal transduction mechanisms
RPYSC3_17060	1850765	1851649	885	+	NA	indolepyruvate oxidoreductase subunit IorB	NA	COG1014	[C] Energy production and conversion
RPYSC3_17070	1851804	1852304	501	+	NA	hypothetical protein	NA	NA	NA
RPYSC3_17080	1852576	1854786	2211	+	NA	diguanylate cyclase	NA	COG0745	[T] Signal transduction mechanisms
RPYSC3_17090	1854984	1855370	387	-	NA	hypothetical protein	NA	NA	NA
RPYSC3_17100	1855620	1856027	408	+	NA	hypothetical protein	NA	NA	NA
RPYSC3_17110	1856034	1856366	333	-	NA	ferredoxin	K06940	COG0727	[R] General function prediction only
RPYSC3_17120	1856429	1857049	621	-	NA	pyridoxamine 5'-phosphate oxidase	K07006	COG3576	[R] General function prediction only
RPYSC3_17130	1857169	1858068	900	+	NA	LysR family transcriptional regulator	NA	COG0583	[K] Transcription
RPYSC3_17140	1858065	1858715	651	+	alkB	alpha-ketoglutarate-dependent dioxygenase AlkB	K03919	COG3145	[L] Replication, recombination and repair
RPYSC3_17150	1858720	1860051	1332	-	paaK	phenylacetate-CoA ligase	K01912	COG1541	[H] Coenzyme transport and metabolism
RPYSC3_17160	1860066	1860539	474	-	paaI	phenylacetic acid degradation protein PaaD	K02614	COG2050	[Q] Secondary metabolites biosynthesis, transport and catabolism
RPYSC3_17170	1860765	1862804	2040	+	NA	bifunctional aldehyde dehydrogenase/enoyl-CoA hydratase	K02618	COG1012	[C] Energy production and conversion
RPYSC3_17180	1862862	1863878	1017	+	NA	oxidoreductase	NA	COG0300	[R] General function prediction only
RPYSC3_17190	1864117	1864854	738	+	NA	hypothetical protein	NA	NA	NA
RPYSC3_17200	1865169	1865312	144	+	NA	hypothetical protein	NA	NA	NA
RPYSC3_17210	1865255	1866217	963	-	NA	fatty acid desaturase	NA	COG3239	[I] Lipid transport and metabolism
RPYSC3_17220	1866271	1867494	1224	-	NA	osmotically inducible protein C	K06889	COG1073	[T] Signal transduction mechanisms
RPYSC3_17230	1867670	1868335	666	-	NA	molybdopterin oxidoreductase	NA	COG2041	[C] Energy production and conversion
RPYSC3_17240	1868358	1869557	1200	-	NA	cytochrome P450	NA	COG1018	[C] Energy production and conversion
RPYSC3_17250	1869627	1869854	228	-	fdxA	ferredoxin	K05337	COG1141	[C] Energy production and conversion
RPYSC3_17260	1869955	1871388	1434	-	NA	amidase	K01426	COG0154	[J] Translation, ribosomal structure and biogenesis
RPYSC3_17270	1871526	1872638	1113	+	NA	ABC transporter	K02471	COG4178	[R] General function prediction only
RPYSC3_17280	1872656	1874032	1377	-	bglA	beta-galactosidase	K05350	COG2723	[G] Carbohydrate transport and metabolism
RPYSC3_17290	1874217	1874996	780	-	NA	short-chain dehydrogenase	NA	COG0300	[R] General function prediction only
RPYSC3_17300	1875039	1876523	1485	-	NA	ABC transporter ATP-binding protein	NA	COG0411	[E] Amino acid transport and metabolism
RPYSC3_17310	1876523	1877446	924	-	NA	ABC transporter permease	K01998	COG0559	[E] Amino acid transport and metabolism
RPYSC3_17320	1877448	1878323	876	-	NA	ABC transporter permease	K01997	COG0559	[E] Amino acid transport and metabolism
RPYSC3_17330	1878520	1879770	1251	-	NA	ABC transporter substrate-binding protein	K01999	COG0683	[E] Amino acid transport and metabolism
RPYSC3_17340	1879977	1881056	1080	+	yeaU	tartrate dehydrogenase	K07246	COG0473	[C] Energy production and conversion
RPYSC3_17350	1881089	1881925	837	-	NA	hypothetical protein	NA	NA	NA
RPYSC3_17360	1882068	1882982	915	-	serA	3-phosphoglycerate dehydrogenase	K00058	COG0111	[H] Coenzyme transport and metabolism
RPYSC3_17370	1883021	1884271	1251	-	NA	Zn-dependent hydrolase	K06016	COG0624	[E] Amino acid transport and metabolism
RPYSC3_17380	1884341	1885291	951	-	NA	LysR family transcriptional regulator	NA	COG1910	[P] Inorganic ion transport and metabolism
RPYSC3_17390	1885407	1886225	819	+	NA	hypothetical protein	NA	COG4336	[S] Function unknown
RPYSC3_17400	1886284	1887531	1248	+	NA	amino acid ABC transporter substrate-binding protein	K01999	COG0683	[E] Amino acid transport and metabolism
RPYSC3_17410	1887658	1888536	879	+	NA	amino acid ABC transporter permease	K01997	COG0559	[E] Amino acid transport and metabolism
RPYSC3_17420	1888536	1889522	987	+	NA	amino acid ABC transporter permease	K01998	COG0559	[E] Amino acid transport and metabolism
RPYSC3_17430	1889519	1890253	735	+	NA	ABC transporter ATP-binding protein	K01995	COG0411	[E] Amino acid transport and metabolism
RPYSC3_17440	1890237	1890941	705	+	NA	ABC transporter ATP-binding protein	K01996	COG0410	[E] Amino acid transport and metabolism
RPYSC3_17450	1891181	1891435	255	+	NA	hypothetical protein	NA	NA	NA
RPYSC3_17460	1891445	1892209	765	+	NA	hydroxypyruvate isomerase	K01816	COG3622	[G] Carbohydrate transport and metabolism
RPYSC3_17470	1892438	1895632	3195	+	ragC	RND transporter	NA	COG0841	[V] Defense mechanisms
RPYSC3_17480	1895622	1896824	1203	+	ragD	RND transporter MFP subunit	NA	COG3678	[O] Posttranslational modification, protein turnover, chaperones
RPYSC3_17490	1896994	1898526	1533	-	NA	acetyl-CoA acetyltransferase	K00626	COG0183	[I] Lipid transport and metabolism
RPYSC3_17500	1898548	1899327	780	-	NA	2-deoxy-D-gluconate 3-dehydrogenase	NA	COG1028	[I] Lipid transport and metabolism
RPYSC3_17510	1899495	1900295	801	+	NA	enoyl-CoA hydratase	K15866	COG1024	[I] Lipid transport and metabolism
RPYSC3_17520	1900303	1901298	996	+	NA	tyrosine protein kinase, aminoglycoside phosphotransferase	NA	COG3173	[R] General function prediction only
RPYSC3_17530	1901317	1901691	375	+	NA	hypothetical protein	NA	NA	NA
RPYSC3_17540	1902020	1902799	780	-	NA	enoyl-CoA hydratase	K08299	COG1024	[I] Lipid transport and metabolism
RPYSC3_17550	1902926	1904200	1275	+	NA	acyl-CoA dehydrogenase	NA	COG2025	[C] Energy production and conversion
RPYSC3_17560	1904475	1906052	1578	-	NA	acyl-CoA synthetase	NA	COG0318	[I] Lipid transport and metabolism
RPYSC3_17570	1906359	1907231	873	-	NA	oxidoreductase	NA	COG1028	[I] Lipid transport and metabolism
RPYSC3_17580	1907343	1908155	813	+	NA	enoyl-CoA hydratase	NA	COG1024	[I] Lipid transport and metabolism
RPYSC3_17590	1908303	1909847	1545	+	NA	acyl-CoA synthetase	K01897	COG0318	[I] Lipid transport and metabolism
RPYSC3_17600	1909961	1912762	2802	-	NA	hypothetical protein	NA	COG0745	[T] Signal transduction mechanisms
RPYSC3_17610	1912922	1913812	891	-	NA	LysR family transcriptional regulator	NA	COG1910	[P] Inorganic ion transport and metabolism
RPYSC3_17620	1913809	1914876	1068	-	NA	membrane protein	NA	COG2855	[S] Function unknown
RPYSC3_17630	1915155	1915922	768	+	NA	hypothetical protein	NA	NA	NA
RPYSC3_17640	1916024	1918834	2811	+	ppc	phosphoenolpyruvate carboxylase	K01595	COG2352	[C] Energy production and conversion
RPYSC3_17650	1918951	1919280	330	+	NA	QacE family quaternary ammonium compound efflux SMR transporter	K03297	COG2076	[V] Defense mechanisms
RPYSC3_17660	1919691	1921001	1311	+	NA	porin	NA	COG3063	[N] Cell motility
RPYSC3_17670	1921252	1922166	915	-	NA	3-hydroxyacyl-CoA dehydrogenase	NA	COG3425	[I] Lipid transport and metabolism
RPYSC3_17680	1922353	1923492	1140	-	NA	thiolase	NA	COG0183	[I] Lipid transport and metabolism
RPYSC3_17690	1923498	1923911	414	-	NA	DNA-binding protein	K07068	COG1545	[R] General function prediction only
RPYSC3_17700	1924206	1925555	1350	+	NA	amidase	K02433	COG0154	[J] Translation, ribosomal structure and biogenesis
RPYSC3_17710	1925548	1926234	687	+	NA	hypothetical protein	NA	COG0179	[Q] Secondary metabolites biosynthesis, transport and catabolism
RPYSC3_17720	1926402	1926851	450	-	NA	phenylacetic acid degradation protein	NA	COG2050	[Q] Secondary metabolites biosynthesis, transport and catabolism
RPYSC3_17730	1927235	1928407	1173	-	phbH	4-hydroxybenzoate 3-monooxygenase	K00481	COG0654	[H] Coenzyme transport and metabolism
RPYSC3_17740	1928576	1929586	1011	+	NA	C4-dicarboxylate ABC transporter	NA	COG1638	[G] Carbohydrate transport and metabolism
RPYSC3_17750	1929753	1930325	573	+	NA	C4-dicarboxylate ABC transporter permease	NA	COG4665	[Q] Secondary metabolites biosynthesis, transport and catabolism
RPYSC3_17760	1930332	1931639	1308	+	NA	C4-dicarboxylate ABC transporter permease	NA	COG4665	[Q] Secondary metabolites biosynthesis, transport and catabolism
RPYSC3_17770	1931701	1932162	462	+	NA	hypothetical protein	NA	NA	NA
RPYSC3_17780	1932450	1933256	807	+	NA	enoyl-CoA hydratase	K20036	COG1024	[I] Lipid transport and metabolism
RPYSC3_17790	1933268	1935163	1896	+	fcs	feruloyl-CoA synthase	K12508	COG3266	[D] Cell cycle control, cell division, chromosome partitioning
RPYSC3_17800	1935301	1935720	420	+	NA	4-hydroxybenzoyl-CoA thioesterase	K01075	COG0824	[I] Lipid transport and metabolism
RPYSC3_17810	1935802	1936959	1158	+	NA	branched-chain amino acid ABC transporter substrate-binding protein	K01999	COG0683	[E] Amino acid transport and metabolism
RPYSC3_17820	1937276	1938130	855	+	NA	hypothetical protein containing GGDEF domain	NA	COG0745	[T] Signal transduction mechanisms
RPYSC3_17830	1938068	1938787	720	-	NA	ABC transporter ATP-binding protein	K01996	COG0410	[E] Amino acid transport and metabolism
RPYSC3_17840	1938784	1940556	1773	-	NA	metal-dependent hydrolase	K01995	COG0411	[E] Amino acid transport and metabolism
RPYSC3_17850	1940562	1941602	1041	-	NA	ABC transporter permease	K01997	COG0559	[E] Amino acid transport and metabolism
RPYSC3_17860	1941768	1942286	519	+	NA	MarR family transcriptional regulator	NA	COG1846	[K] Transcription
RPYSC3_17870	1942300	1942644	345	-	NA	hypothetical protein	NA	NA	NA
RPYSC3_17880	1942657	1943706	1050	-	NA	hypothetical protein	NA	NA	NA
RPYSC3_17890	1943836	1945566	1731	-	NA	membrane protein	NA	COG0490	[P] Inorganic ion transport and metabolism
RPYSC3_17900	1945615	1946199	585	+	NA	hypothetical protein	NA	NA	NA
RPYSC3_17910	1946323	1947897	1575	+	NA	adenylate cyclase	NA	COG0745	[T] Signal transduction mechanisms
RPYSC3_17920	1948020	1949300	1281	-	NA	hydroxypyruvate reductase	K00050	COG2379	[G] Carbohydrate transport and metabolism
RPYSC3_17930	1949417	1950652	1236	-	NA	hypothetical protein	NA	COG0515	[T] Signal transduction mechanisms
RPYSC3_17940	1950888	1952375	1488	-	ung	uracil-DNA glycosylase	K02334	COG1573	[L] Replication, recombination and repair
RPYSC3_17950	1952663	1953913	1251	-	NA	putative DNA modification/repair radical SAM protein	NA	COG4277	[R] General function prediction only
RPYSC3_17960	1954081	1954866	786	+	NA	error-prone repair protein ImuA	K14160	COG4544	[S] Function unknown
RPYSC3_17970	1954958	1956352	1395	+	NA	DNA-directed DNA polymerase	K14161	COG0389	[L] Replication, recombination and repair
RPYSC3_17980	1956506	1960090	3585	+	dnaE2	error-prone DNA polymerase	K14162	COG0587	[L] Replication, recombination and repair
RPYSC3_17990	1960095	1961048	954	-	NA	epimerase	NA	COG0451	[M] Cell wall/membrane/envelope biogenesis
RPYSC3_18000	1961129	1962079	951	+	NA	LysR family transcriptional regulator	NA	COG0583	[K] Transcription
RPYSC3_18010	1962130	1963527	1398	+	NA	carnitine dehydratase	NA	COG1804	[I] Lipid transport and metabolism
RPYSC3_18020	1963746	1964984	1239	+	NA	hemolysin secretion protein D	K15727	COG0845	[M] Cell wall/membrane/envelope biogenesis
RPYSC3_18030	1965144	1968266	3123	+	NA	hypothetical protein	K15726	COG3696	[P] Inorganic ion transport and metabolism
RPYSC3_18040	1968466	1968792	327	+	NA	hypothetical protein	NA	NA	NA
RPYSC3_18050	1968997	1970415	1419	-	NA	transporter	K12340	COG1538	[M] Cell wall/membrane/envelope biogenesis
RPYSC3_18060	1970614	1971393	780	-	NA	enoyl-CoA hydratase	K01692	COG1024	[I] Lipid transport and metabolism
RPYSC3_18070	1971479	1972204	726	-	NA	hypothetical protein	NA	NA	NA
RPYSC3_18080	1972458	1973003	546	+	NA	RNA polymerase sigma factor	K03088	COG1595	[K] Transcription
RPYSC3_18090	1973006	1973644	639	+	NA	hypothetical protein	NA	COG1595	[K] Transcription
RPYSC3_18100	1973761	1974105	345	+	NA	hypothetical protein	NA	NA	NA
RPYSC3_18110	1974165	1976390	2226	+	NA	hypothetical protein	K02014	COG1629	[P] Inorganic ion transport and metabolism
RPYSC3_18120	1976390	1978642	2253	+	NA	hypothetical protein	K02014	COG1629	[P] Inorganic ion transport and metabolism
RPYSC3_18130	1978662	1979771	1110	-	NA	hypothetical protein	NA	COG5330	[S] Function unknown
RPYSC3_18140	1979809	1980969	1161	-	NA	diguanylate cyclase	NA	COG0745	[T] Signal transduction mechanisms
RPYSC3_18150	1981357	1981926	570	+	NA	RNA polymerase sigma factor	K03088	COG1595	[K] Transcription
RPYSC3_18160	1981923	1982756	834	+	NA	hypothetical protein	NA	COG5662	[K] Transcription
RPYSC3_18170	1983234	1983752	519	+	NA	TIGR03809 family protein	NA	NA	NA
RPYSC3_18180	1984195	1986261	2067	+	NA	methyl-accepting chemotaxis protein	K03406	COG0840	[N] Cell motility
RPYSC3_18190	1986460	1986918	459	+	NA	hypothetical protein	NA	NA	NA
RPYSC3_18200	1987071	1989380	2310	+	NA	TonB-dependent receptor	K02014	COG1629	[P] Inorganic ion transport and metabolism
RPYSC3_18210	1989548	1989991	444	+	NA	membrane protein	NA	NA	NA
RPYSC3_18220	1990463	1991821	1359	-	NA	hypothetical protein	NA	COG3420	[P] Inorganic ion transport and metabolism
RPYSC3_18230	1991926	1992204	279	-	NA	hypothetical protein	NA	NA	NA
RPYSC3_18240	1992271	1992921	651	-	NA	peptidase C15	K01304	COG2039	[O] Posttranslational modification, protein turnover, chaperones
RPYSC3_18250	1992918	1993907	990	-	argK	ATPase/protein kinase	K07588	COG1703	[O] Posttranslational modification, protein turnover, chaperones
RPYSC3_18260	1993994	1994587	594	-	NA	carbonic anhydrase	K01673	COG0288	[P] Inorganic ion transport and metabolism
RPYSC3_18270	1994790	1995575	786	-	NA	hypothetical protein	NA	NA	NA
RPYSC3_18280	1995660	1996070	411	-	NA	twitching motility protein PilT	NA	COG4113	[R] General function prediction only
RPYSC3_18290	1996067	1996324	258	-	NA	prevent-host-death protein	NA	COG4118	[V] Defense mechanisms
RPYSC3_18300	1996390	1998549	2160	-	mutB	methylmalonyl-CoA mutase	K01847	COG1842	[K] Transcription
RPYSC3_18310	1998612	1999076	465	-	NA	aldehyde-activating protein	NA	COG3791	[S] Function unknown
RPYSC3_18320	1999073	2000944	1872	-	NA	methylmalonyl-CoA mutase	K01847	COG2185	[I] Lipid transport and metabolism
RPYSC3_18330	2001102	2001593	492	-	folK	2-amino-4-hydroxy-6- hydroxymethyldihydropteridine pyrophosphokinase	K00950	COG0801	[H] Coenzyme transport and metabolism
RPYSC3_18340	2001595	2001960	366	-	folB	dihydroneopterin aldolase	K01633	COG1539	[H] Coenzyme transport and metabolism
RPYSC3_18350	2001957	2002814	858	-	folP	dihydropteroate synthase	K00796	COG0294	[H] Coenzyme transport and metabolism
RPYSC3_18360	2002880	2003287	408	-	NA	ferredoxin	NA	COG0633	[C] Energy production and conversion
RPYSC3_18370	2003305	2003673	369	-	NA	hypothetical protein	NA	NA	NA
RPYSC3_18380	2004010	2005620	1611	+	NA	ATPase	K06915	COG0433	[L] Replication, recombination and repair
RPYSC3_18390	2005827	2007233	1407	+	NA	N-acyl-L-amino acid amidohydrolase	NA	COG0624	[E] Amino acid transport and metabolism
RPYSC3_18400	2007577	2009871	2295	+	NA	TonB-dependent receptor	K02014	COG1629	[P] Inorganic ion transport and metabolism
RPYSC3_18410	2009983	2010717	735	+	NA	cobalt ABC transporter substrate-binding protein	NA	COG5266	[R] General function prediction only
RPYSC3_18420	2010714	2010995	282	+	NA	iron uptake protein	NA	NA	NA
RPYSC3_18430	2011057	2012631	1575	+	NA	peptidase	NA	COG3182	[S] Function unknown
RPYSC3_18440	2012628	2012915	288	+	NA	iron uptake protein	NA	NA	NA
RPYSC3_18450	2012956	2014953	1998	-	NA	chemotaxis protein	K03406	COG0840	[N] Cell motility
RPYSC3_18460	2015418	2016200	783	-	NA	class II aldolase	NA	COG0235	[G] Carbohydrate transport and metabolism
RPYSC3_18470	2016466	2017335	870	+	NA	proline and alanine rich protein EspI, component of Type VII secretion system ESX-1	NA	NA	NA
RPYSC3_18480	2017522	2017938	417	+	mucR	transcriptional regulator	NA	COG4957	[K] Transcription
RPYSC3_18490	2017946	2018686	741	-	NA	3-ketoacyl-ACP reductase	NA	COG1028	[I] Lipid transport and metabolism
RPYSC3_18500	2018768	2019400	633	+	NA	TetR family transcriptional regulator	NA	COG1309	[K] Transcription
RPYSC3_18510	2019523	2020134	612	+	NA	hypothetical protein	NA	COG0583	[K] Transcription
RPYSC3_18520	2020163	2020591	429	-	NA	cysteine desufuration protein SufE	K02426	COG2166	[O] Posttranslational modification, protein turnover, chaperones
RPYSC3_18530	2020707	2021129	423	-	NA	hypothetical protein	NA	NA	NA
RPYSC3_18540	2021497	2023365	1869	+	NA	PAS domain-containing sensor histidine kinase	K11357	COG0642	[T] Signal transduction mechanisms
RPYSC3_18550	2023442	2024158	717	+	NA	peptidoglycan-binding protein	NA	COG3409	[M] Cell wall/membrane/envelope biogenesis
RPYSC3_18560	2024301	2024642	342	+	NA	hypothetical protein	NA	COG5447	[S] Function unknown
RPYSC3_18570	2024771	2025745	975	-	NA	flagellar biosynthesis protein FlhF	NA	COG5330	[S] Function unknown
RPYSC3_18580	2025897	2026970	1074	-	NA	polysaccharide deacetylase	NA	COG3858	[D] Cell cycle control, cell division, chromosome partitioning
RPYSC3_18590	2027050	2027580	531	-	NA	hypothetical protein	NA	NA	NA
RPYSC3_18600	2027760	2027960	201	+	NA	hypothetical protein	NA	NA	NA
RPYSC3_18610	2027978	2028760	783	+	NA	hypothetical protein	NA	NA	NA
RPYSC3_18620	2028913	2029794	882	+	NA	hypothetical protein	NA	COG3662	[S] Function unknown
RPYSC3_18630	2029875	2030444	570	-	NA	membrane protein	NA	COG5436	[S] Function unknown
RPYSC3_18640	2030441	2031019	579	-	NA	membrane protein	NA	COG5402	[S] Function unknown
RPYSC3_18650	2031063	2033336	2274	-	NA	penicillin-binding protein 1A	K05366	COG0744	[M] Cell wall/membrane/envelope biogenesis
RPYSC3_18660	2033607	2034119	513	+	NA	UPF0260 protein YcgN	K09160	COG2983	[S] Function unknown
RPYSC3_18670	2034173	2034916	744	+	NA	Transporter	K07090	COG0730	[S] Function unknown
RPYSC3_18680	2035213	2035728	516	-	NA	MarR family transcriptional regulator	NA	COG1846	[K] Transcription
RPYSC3_18690	2035808	2037046	1239	+	NA	cytochrome p450	NA	COG1018	[C] Energy production and conversion
RPYSC3_18700	2037056	2037376	321	+	thcC	ferredoxin	K04755	COG0633	[C] Energy production and conversion
RPYSC3_18710	2037457	2038671	1215	+	NA	ABC transporter permease	K01999	COG0683	[E] Amino acid transport and metabolism
RPYSC3_18720	2039110	2039316	207	-	NA	hypothetical protein	NA	NA	NA
RPYSC3_18730	2039313	2040476	1164	-	NA	membrane protein	NA	COG3182	[S] Function unknown
RPYSC3_18740	2040473	2042788	2316	-	NA	TonB-dependent receptor	K02014	COG1629	[P] Inorganic ion transport and metabolism
RPYSC3_18750	2043193	2043378	186	+	NA	hypothetical protein	NA	NA	NA
RPYSC3_18760	2043490	2044629	1140	+	NA	hypothetical protein	K07001	COG1752	[R] General function prediction only
RPYSC3_18770	2044699	2046738	2040	+	NA	hypothetical protein	NA	NA	NA
RPYSC3_18780	2046764	2048056	1293	+	NA	metallo-beta-lactamase family protein	NA	COG2333	[R] General function prediction only
RPYSC3_18790	2048357	2049532	1176	-	NA	6-aminohexanoate-dimer hydrolase	NA	COG1680	[V] Defense mechanisms
RPYSC3_18800	2049649	2050716	1068	-	NA	choloylglycine hydrolase	K01442	COG3049	[M] Cell wall/membrane/envelope biogenesis
RPYSC3_18810	2050925	2052514	1590	+	NA	MFS transporter	NA	COG3184	[S] Function unknown
RPYSC3_18820	2052638	2054038	1401	+	NA	TRAP ABC transporter	NA	COG2358	[R] General function prediction only
RPYSC3_18830	2054126	2054314	189	+	NA	pilus assembly protein	K02651	COG3847	[U] Intracellular trafficking, secretion, and vesicular transport
RPYSC3_18840	2054416	2055102	687	-	NA	hypothetical protein	NA	COG2226	[H] Coenzyme transport and metabolism
RPYSC3_18850	2055360	2056913	1554	+	NA	hypothetical protein	NA	NA	NA
RPYSC3_18860	2057183	2057335	153	+	NA	hypothetical protein	NA	NA	NA
RPYSC3_18870	2057608	2058783	1176	+	NA	portal protein	NA	COG1372	[L] Replication, recombination and repair
RPYSC3_18880	2058895	2059488	594	+	NA	hypothetical protein	NA	NA	NA
RPYSC3_18890	2059576	2059776	201	+	NA	phage associated protein	NA	NA	NA
RPYSC3_18900	2059781	2059960	180	+	NA	hypothetical protein	NA	NA	NA
RPYSC3_18910	2060046	2060792	747	+	NA	peptidase U35	K06904	COG3740	[X] Mobilome: prophages, transposons
RPYSC3_18920	2060919	2062175	1257	+	NA	phage capsid protein	NA	COG3378	[X] Mobilome: prophages, transposons
RPYSC3_18930	2063308	2063532	225	+	NA	hypothetical protein	NA	NA	NA
RPYSC3_18940	2063801	2064742	942	+	NA	hypothetical protein	NA	NA	NA
RPYSC3_18950	2064819	2065979	1161	+	NA	ATP-binding protein	NA	COG5323	[X] Mobilome: prophages, transposons
RPYSC3_18960	2066188	2066499	312	+	NA	hypothetical protein	NA	NA	NA
RPYSC3_18970	2066584	2066895	312	-	NA	hypothetical protein	NA	NA	NA
RPYSC3_18980	2067057	2067824	768	-	NA	peptidase S1	NA	COG5640	[O] Posttranslational modification, protein turnover, chaperones
RPYSC3_18990	2067890	2068456	567	+	NA	phage ORFG06	NA	NA	NA
RPYSC3_19000	2068453	2068773	321	+	NA	phage head-tail adaptor protein	NA	COG5614	[X] Mobilome: prophages, transposons
RPYSC3_19010	2068770	2069180	411	+	NA	phage ORFG08	NA	NA	NA
RPYSC3_19020	2069193	2069600	408	+	NA	phage tail protein	NA	COG5437	[S] Function unknown
RPYSC3_19030	2069610	2069927	318	+	NA	phage ORFG10	NA	NA	NA
RPYSC3_19040	2069924	2070127	204	+	NA	phage ORFG10	NA	NA	NA
RPYSC3_19050	2070124	2070711	588	+	NA	phage tail tape measure	NA	COG5281	[X] Mobilome: prophages, transposons
RPYSC3_19060	2070852	2071490	639	+	NA	phage ORFG12	NA	COG5448	[S] Function unknown
RPYSC3_19070	2072103	2073128	1026	+	NA	hypothetical protein	NA	NA	NA
RPYSC3_19080	2073416	2074423	1008	-	NA	phenol degradation protein	NA	COG4313	[S] Function unknown
RPYSC3_19090	2074544	2075539	996	-	NA	hypothetical protein	NA	COG0560	[E] Amino acid transport and metabolism
RPYSC3_19100	2075557	2077251	1695	-	NA	arylsulfatase	K01130	COG3119	[P] Inorganic ion transport and metabolism
RPYSC3_19110	2077743	2078933	1191	+	NA	Putative arylsulfatase regulatory protein	K06871	COG0641	[O] Posttranslational modification, protein turnover, chaperones
RPYSC3_19120	2079062	2079973	912	+	NA	phage FAD/FMN-containing dehydrogenase	NA	COG5449	[S] Function unknown
RPYSC3_19130	2080013	2080465	453	+	NA	phage NlpC/P60 family peptidase	NA	COG0791	[M] Cell wall/membrane/envelope biogenesis
RPYSC3_19140	2080531	2080956	426	+	NA	aldehyde-activating protein	NA	COG3791	[S] Function unknown
RPYSC3_19150	2080995	2081462	468	-	NA	hypothetical protein	NA	NA	NA
RPYSC3_19160	2081615	2082088	474	+	NA	MarR family transcriptional regulator	NA	COG1846	[K] Transcription
RPYSC3_19170	2082089	2082541	453	+	NA	hypothetical protein	NA	COG1018	[C] Energy production and conversion
RPYSC3_19180	2082568	2083113	546	+	NA	hypothetical protein	K12262	COG3038	[C] Energy production and conversion
RPYSC3_19190	2083234	2087106	3873	+	NA	phage host specificity protein	NA	COG3391	[R] General function prediction only
RPYSC3_19200	2087116	2088483	1368	+	NA	hypothetical protein	NA	NA	NA
RPYSC3_19210	2088614	2089372	759	+	NA	glycohydrolase	K03791	COG3179	[R] General function prediction only
RPYSC3_19220	2089375	2089947	573	+	NA	hypothetical protein	NA	NA	NA
RPYSC3_19230	2090059	2090733	675	+	feuP	DNA-binding response regulator	K02483	COG0745	[T] Signal transduction mechanisms
RPYSC3_19240	2090749	2092140	1392	+	feuQ	ATPase	NA	COG0745	[T] Signal transduction mechanisms
RPYSC3_19250	2092237	2092701	465	+	NA	LipA a lipoprotein	NA	COG4520	[M] Cell wall/membrane/envelope biogenesis
RPYSC3_19260	2092872	2094329	1458	+	NA	hypothetical protein	NA	NA	NA
RPYSC3_19270	2094492	2095598	1107	+	cycH	c-type cytochrome biogenesis protein CcmI	K02200	COG0457	[R] General function prediction only
RPYSC3_19280	2095712	2096215	504	+	cycJ	cytochrome c-type biogenesis protein CcmE	K02197	COG2332	[C] Energy production and conversion
RPYSC3_19290	2096212	2098194	1983	+	cycK	c-type cytochrome biogenesis protein CcmF	K02198	COG1138	[C] Energy production and conversion
RPYSC3_19300	2098196	2098672	477	-	NA	transcriptional regulator, XRE family	NA	COG1396	[K] Transcription
RPYSC3_19310	2099028	2099525	498	+	cycL	cytochrome c biogenesis protein CcmH	K02200	COG0457	[R] General function prediction only
RPYSC3_19320	2099645	2100667	1023	-	aimE	formamidase	K01455	COG2421	[C] Energy production and conversion
RPYSC3_19330	2101073	2101561	489	-	NA	rubrerythrin	NA	COG1018	[C] Energy production and conversion
RPYSC3_19340	2101615	2102523	909	-	NA	ferredoxin	NA	COG1018	[C] Energy production and conversion
RPYSC3_19350	2102892	2104463	1572	+	NA	hypothetical protein	K04771	COG0265	[O] Posttranslational modification, protein turnover, chaperones
RPYSC3_19360	2104696	2105421	726	+	NA	DNA-binding response regulator	K02483	COG0745	[T] Signal transduction mechanisms
RPYSC3_19370	2105667	2106953	1287	+	NA	chemotaxis protein	K03406	COG0840	[N] Cell motility
RPYSC3_19380	2107182	2108630	1449	+	NA	two-component sensor histidine kinase	NA	COG0745	[T] Signal transduction mechanisms
RPYSC3_19390	2108627	2111599	2973	+	glnE	glutamine-synthetase adenylyltransferase	K00982	COG1391	[O] Posttranslational modification, protein turnover, chaperones
RPYSC3_19400	2111606	2112085	480	-	NA	hypothetical protein	NA	COG3747	[X] Mobilome: prophages, transposons
RPYSC3_19410	2112195	2112554	360	-	NA	hypothetical protein	NA	COG3335	[X] Mobilome: prophages, transposons
RPYSC3_19420	2112706	2112957	252	-	NA	hypothetical protein	NA	NA	NA
RPYSC3_19430	2113058	2114080	1023	-	NA	AraC family transcriptional regulator	NA	COG2207	[K] Transcription
RPYSC3_19440	2114546	2117944	3399	+	NA	peptidase S8	NA	COG2931	[Q] Secondary metabolites biosynthesis, transport and catabolism
RPYSC3_19450	2118327	2120636	2310	-	NA	histidine kinase	K07716	COG0642	[T] Signal transduction mechanisms
RPYSC3_19460	2120854	2122233	1380	-	NA	cation diffusion facilitator transporter	NA	COG0456	[J] Translation, ribosomal structure and biogenesis
RPYSC3_19470	2122358	2123326	969	-	NA	quinone oxidoreductase	NA	COG0300	[R] General function prediction only
RPYSC3_19480	2123372	2124367	996	-	NA	nitronate monooxygenase	K00459	COG2070	[R] General function prediction only
RPYSC3_19490	2124610	2125395	786	-	NA	2-hydroxyhepta-2,4-diene-1,7-dioate isomerase	NA	COG0179	[Q] Secondary metabolites biosynthesis, transport and catabolism
RPYSC3_19500	2125613	2126593	981	-	panE	2-dehydropantoate 2-reductase	K00077	COG1893	[H] Coenzyme transport and metabolism
RPYSC3_19510	2126694	2127986	1293	-	oxlT	oxalate/formate MFS antiporter	K08177	COG0477	[G] Carbohydrate transport and metabolism
RPYSC3_19520	2128155	2129432	1278	-	NA	formyl-CoA--oxalate CoA-transferase	K07749	COG1804	[I] Lipid transport and metabolism
RPYSC3_19530	2129580	2130311	732	-	NA	GntR family transcriptional regulator	NA	COG1802	[K] Transcription
RPYSC3_19540	2130831	2131757	927	+	pqqB	pyrroloquinoline quinone biosynthesis protein B	K06136	COG1235	[P] Inorganic ion transport and metabolism
RPYSC3_19550	2131754	2132518	765	+	pqqC	pyrroloquinoline quinone biosynthesis protein C	K06137	COG5424	[H] Coenzyme transport and metabolism
RPYSC3_19560	2132523	2132831	309	+	pqqD	coenzyme PQQ synthesis protein D	K06138	COG0535	[R] General function prediction only
RPYSC3_19570	2132828	2134006	1179	+	pqqE	pyrroloquinoline quinone biosynthesis protein PqqE	K06139	COG0535	[R] General function prediction only
RPYSC3_19580	2134193	2135068	876	-	NA	secretion protein HlyD	NA	COG0845	[M] Cell wall/membrane/envelope biogenesis
RPYSC3_19590	2135080	2135289	210	-	NA	protein of unknown function DUF1656	NA	NA	NA
RPYSC3_19600	2135289	2137301	2013	-	NA	fusaric acid resistance protein	NA	COG1289	[S] Function unknown
RPYSC3_19610	2137464	2138144	681	+	NA	TetR family transcriptional regulator	NA	COG1309	[K] Transcription
RPYSC3_19620	2138405	2139514	1110	-	NA	S-(hydroxymethyl)glutathione dehydrogenase	K00121	COG1062	[R] General function prediction only
RPYSC3_19630	2139613	2141136	1524	-	NA	ATP-binding protein	K06915	COG0433	[L] Replication, recombination and repair
RPYSC3_19640	2141263	2142282	1020	-	NA	alkanal monooxygenase	NA	COG2141	[H] Coenzyme transport and metabolism
RPYSC3_19650	2142395	2143018	624	-	NA	TetR family transcriptional regulator	NA	COG1309	[K] Transcription
RPYSC3_19660	2143098	2144186	1089	+	NA	acriflavin resistance protein	NA	COG0841	[V] Defense mechanisms
RPYSC3_19670	2144183	2145256	1074	+	NA	hemolysin secretion protein D	NA	COG2197	[T] Signal transduction mechanisms
RPYSC3_19680	2145253	2148303	3051	+	NA	hypothetical protein	NA	COG0841	[V] Defense mechanisms
RPYSC3_19690	2148305	2148586	282	+	NA	hypothetical protein	NA	NA	NA
RPYSC3_19700	2148618	2149811	1194	+	NA	alpha/beta hydrolase	NA	COG1752	[R] General function prediction only
RPYSC3_19710	2149871	2150428	558	+	NA	hypothetical protein	NA	COG3212	[S] Function unknown
RPYSC3_19720	2150454	2152442	1989	-	NA	adenylate cyclase	NA	COG0745	[T] Signal transduction mechanisms
RPYSC3_19730	2152722	2153354	633	-	NA	TetR family transcriptional regulator	NA	COG1309	[K] Transcription
RPYSC3_19740	2153514	2154632	1119	+	NA	multidrug transporter	NA	COG5569	[P] Inorganic ion transport and metabolism
RPYSC3_19750	2154632	2157787	3156	+	NA	hypothetical protein	NA	COG0841	[V] Defense mechanisms
RPYSC3_19760	2157934	2158887	954	+	yjbN	tRNA dihydrouridine synthase DusA	K05539	COG0042	[J] Translation, ribosomal structure and biogenesis
RPYSC3_19770	2158916	2159242	327	-	NA	DNA-binding protein	K07726	COG2944	[K] Transcription
RPYSC3_19780	2159376	2159912	537	-	NA	peptidase	K06985	COG3577	[R] General function prediction only
RPYSC3_19790	2159935	2160159	225	-	NA	hypothetical protein	K06938	COG3313	[R] General function prediction only
RPYSC3_19800	2160204	2161799	1596	-	NA	two-component sensor histidine kinase	K07716	COG0642	[T] Signal transduction mechanisms
RPYSC3_19810	2161968	2162837	870	-	NA	oxidoreductase	K00020	COG2084	[I] Lipid transport and metabolism
RPYSC3_19820	2163133	2164245	1113	+	NA	sodium, proton antiporter	K03593	COG0489	[D] Cell cycle control, cell division, chromosome partitioning
RPYSC3_19830	2164496	2165587	1092	+	NA	ABC transporter substrate-binding protein	NA	COG1638	[G] Carbohydrate transport and metabolism
RPYSC3_19840	2165787	2167628	1842	-	NA	C4-dicarboxylate ABC transporter	NA	COG4665	[Q] Secondary metabolites biosynthesis, transport and catabolism
RPYSC3_19850	2167666	2168262	597	-	NA	C4-dicarboxylate ABC transporter	NA	COG4665	[Q] Secondary metabolites biosynthesis, transport and catabolism
RPYSC3_19860	2168437	2169426	990	-	moaA	cyclic pyranopterin monophosphate synthase	K03639	COG2896	[H] Coenzyme transport and metabolism
RPYSC3_19870	2169578	2170030	453	-	NA	hypothetical protein	NA	NA	NA
RPYSC3_19880	2170194	2170871	678	-	cbbZ	phosphoglycolate phosphatase, bacterial	K01091	COG0546	[C] Energy production and conversion
RPYSC3_19890	2171019	2171717	699	+	cbbI	ribose-5-phosphate isomerase	K01807	COG0120	[G] Carbohydrate transport and metabolism
RPYSC3_19900	2171744	2172253	510	+	NA	hypothetical protein	K09924	COG3184	[S] Function unknown
RPYSC3_19910	2172271	2173656	1386	+	gor	glutathione-disulfide reductase	K00383	COG1249	[C] Energy production and conversion
RPYSC3_19920	2173843	2175231	1389	+	aroG	phospho-2-dehydro-3-deoxyheptonate aldolase	K01626	COG0722	[E] Amino acid transport and metabolism
RPYSC3_19930	2175258	2175710	453	+	NA	diacylglycerol kinase	K00901	COG0818	[I] Lipid transport and metabolism
RPYSC3_19940	2175754	2177511	1758	+	NA	NAD+ synthase	K01916	COG0171	[H] Coenzyme transport and metabolism
RPYSC3_19950	2177536	2178111	576	-	NA	hypothetical protein	NA	COG1253	[R] General function prediction only
RPYSC3_19960	2178575	2179000	426	+	NA	cupin	NA	COG1917	[R] General function prediction only
RPYSC3_19970	2179097	2180269	1173	-	NA	hypothetical protein	NA	NA	NA
RPYSC3_19980	2180455	2180763	309	-	NA	hypothetical protein	NA	NA	NA
[truncated: 2,910 more rows]
