# Supplementary material for: Whole-genome sequencing and comparative analysis of two plant-associated strains of Rhodopseudomonas palustris (PS3 and YSC3)
Source: Sci Rep. 2018 Aug 24;8:12769. doi: 10.1038/s41598-018-31128-8 (PMC6109142; doi:10.1038/s41598-018-31128-8)
Supplement: Supplementary file 11 — Supplementary Table S7 [file 41598_2018_31128_MOESM11_ESM.xlsx]

## Sheet: S7 Table
Supplementary Table S7. List of predicted transcriptional regulator in the R. palustris strain PS3, YSC3 and GCA009.
Transcriptional regulator	Locus_tag
AbrB/SpoVT family transcriptional regulator	RPA3607	RPPS3_22490	RPYSC3_22530
anaerobic benzoate catabolism transcriptional regulator	RPA4787
AraC family transcriptional regulator	RPA0567, RPA0878, RPA1008, RPA1058, RPA1078, RPA1321, RPA1326, RPA1641, RPA1935, RPA1988, RPA2110, RPA2140, RPA2301, RPA2404, RPA2423, RPA2478, RPA2707, RPA3257, RPA4280	RPPS3_08850, PPS3_09900, RPPS3_09960, RPPS3_10610, RPPS3_11310, RPPS3_16120, RPPS3_19280, RPPS3_21360, RPPS3_22810, RPPS3_23890, RPPS3_24300, RPPS3_09770, RPPS3_24080, RPPS3_26780	PYSC3_10400,RPYSC3_11130, RPYSC3_13690, RPYSC3_13750, RPYSC3_16270, RPYSC3_19430, RPYSC3_21390, RPYSC3_22900, RPYSC3_24220, RPYSC3_24610, RPYSC3_13560, RPYSC3_24410
transcriptional regulator, AcrR family		RPPS3_02720, RPPS3_09160	RPYSC3_09360
ArsR family transcriptional regulator	RPA0997, RPA1282, RPA2161, RPA3561, RPA4474, RPA2256, RPA3556, RPA3559	RPPS3_40860, RPPS3_13440, RPPS3_13480	RPYSC3_41250
AsnC family transcriptional regulator	RPA0006, RPA0372, RPA2351	RPPS3_00060, RPPS3_03830, RPPS3_39860	RPYSC3_00070, RPYSC3_40180
CarD-like transcriptional regulator	RPA0488	RPPS3_05000	RPYSC3_05080
DeoR family transcriptional regulator		RPPS3_43720	RPYSC3_44140
glutamate uptake transcriptional regulator	RPA0010
GntR family transcriptional regulator	RPA0696, RPA1443, RPA1467, RPA1946, RPA2036, RPA2343, RPA2496, RPA3444, RPA362	RPPS3_19390, RPPS3_28360, RPPS3_36480, RPPS3_41270	RPYSC3_19530, RPYSC3_27580, RPYSC3_36700
helix-turn-helix transcriptional regulator		RPPS3_22800	RPYSC3_22890
HrcA family transcriptional regulator		RPPS3_03430	RPYSC3_03500
HTH-type quorum sensing-dependent transcriptional regulator RpaR		RPPS3_03330	RPYSC3_03400
HxlR family transcriptional regulator		RPPS3_36620, RPPS3_12810	RPYSC3_36830
heavy metal resistance transcriptional regulator HmrR	RPA3261
IclR family transcriptional regulator	RPA0685, RPA1413, RPA3718, RPA4560, RPA4647	RPPS3_06950, RPPS3_10250, RPPS3_13850, RPPS3_37460, RPPS3_45190, RPPS3_46080	RPYSC3_07110, RPYSC3_10130, RPYSC3_13920, RPYSC3_37690, RPYSC3_45660, RPYSC3_46570
leucine responsive transcriptional regulator LRP/BkdR	RPA4074
LysR family transcriptional regulator	RPA0430, RPA0551, RPA0731, RPA0809, RPA0911, RPA1562, RPA1721, RPA1746, RPA1805, RPA2222, RPA2676, RPA2994, RPA3172, RPA3387, RPA3738, RPA3796, RPA4076, RPA4114, RPA4151, RPA4283, RPA4695, RPA4747	RPPS3_04420, RPPS3_05610, RPPS3_09230, RPPS3_16950, RPPS3_17810, RPPS3_23020, RPPS3_23800, RPPS3_30390, RPPS3_32150, RPPS3_34240, RPPS3_37660, RPPS3_40880, RPPS3_46550, RPPS3_47080, RPPS3_22430, RPPS3_26980, RPPS3_03380	RPYSC3_04500, RPYSC3_05750, RPYSC3_09430, RPYSC3_17130, RPYSC3_18000, RPYSC3_23120, RPYSC3_23820, RPYSC3_30350, RPYSC3_32290, RPYSC3_34390, RPYSC3_37900, RPYSC3_41270, RPYSC3_47040, RPYSC3_47580
MarR family transcriptional regulator	RPA0326, RPA0516, RPA0539, RPA0821, RPA0828, RPA1601, RPA1794, RPA1870, RPA1909, RPA2702, RPA2715, RPA3222, RPA3422, RPA3632, RPA3757, RPA4102, RPA4369, RPA4676, RPA4825	RPPS3_05260, RPPS3_08310, RPPS3_08360, RPPS3_15730, RPPS3_17660, RPPS3_18530, RPPS3_19040, RPPS3_27410, RPPS3_27550, RPPS3_33060, RPPS3_34590, RPPS3_43280, RPPS3_46370, RPPS3_10390, RPPS3_20430, RPPS3_24220	RPYSC3_03450, RPYSC3_05370, RPYSC3_08490, RPYSC3_08570, RPYSC3_15810, RPYSC3_17860, RPYSC3_18680, RPYSC3_19160, RPYSC3_28390, RPYSC3_28530, RPYSC3_33230, RPYSC3_34750, RPYSC3_43670, RPYSC3_46860, RPYSC3_34100
MucR family transcriptional regulator	RPA1852
molybdenum-dependent transcriptional regulator		RPPS3_46780, RPPS3_01490	RPYSC3_01490, RPYSC3_47270
nitrogenase (iron-iron) transcriptional regulator		RPPS3_14130	RPYSC3_14200
NolR/HlyU transcriptional regulator	RPA1019
NrdR family transcriptional regulator		RPPS3_27680	RPYSC3_28270
PadR family transcriptional regulator	RPA1015	RPPS3_10700	RPYSC3_10490
phosphonate metabolism transcriptional regulator PhnF		RPPS3_07060	RPYSC3_07230
putative transcriptional regulator, badM	RPA0663
sigma-54 dependent, Iron nitrogenase transcriptional regulator, AnfA	RPA1439
sigma-54 dependent, vanadium nitrogenase transcriptional regulator, VnfA	RPA1374
sigma-54-dependent transcriptional regulator	RPA1207, RPA2111
TetR family transcriptional regulator	RPA0093, RPA0110, RPA0402, RPA0463, RPA0588, RPA0680, RPA0903, RPA0936, RPA1107, RPA1113, RPA1129, RPA1704, RPA1854, RPA1954, RPA1958, RPA1966, RPA2189, RPA2294, RPA2441, RPA2759, RPA2968, RPA3021, RPA3290, RPA3300, RPA3403, RPA3415, RPA3451, RPA3544, RPA3696, RPA3769, RPA3777, RPA3791, RPA3894, RPA3905, RPA4085, RPA4091, RPA4097, RPA4108, RPA4413	RPPS3_04140, RPPS3_04750, RPPS3_05990, RPPS3_06900, RPPS3_08250, RPPS3_09100, RPPS3_11610, RPPS3_11680, RPPS3_11840, RPPS3_16780, RPPS3_18330, RPPS3_19470, RPPS3_19510, RPPS3_19590, RPPS3_22200, RPPS3_22740, RPPS3_24460, RPPS3_28030, RPPS3_30160, RPPS3_30680, RPPS3_33250, RPPS3_33350, RPPS3_34380, RPPS3_34520, RPPS3_34850, RPPS3_35800, RPPS3_37970, RPPS3_38050, RPPS3_38190, RPPS3_39210, RPPS3_429…	RPYSC3_04210, RPYSC3_06140, RPYSC3_07060, RPYSC3_08430, RPYSC3_09300, RPYSC3_11350, RPYSC3_11420, RPYSC3_11580, RPYSC3_16960, RPYSC3_18500, RPYSC3_19610, RPYSC3_19650, RPYSC3_19730, RPYSC3_22230, RPYSC3_22830, RPYSC3_24780, RPYSC3_27930, RPYSC3_30140, RPYSC3_30750, RPYSC3_33420, RPYSC3_33510, RPYSC3_34530, RPYSC3_34680, RPYSC3_35010, RPYSC3_36030, RPYSC3_38210, RPYSC3_38290, RPYSC3_38430, RPYSC3_…
transcriptional regulator NifA	RPA4632
transcriptional regulator NrdR	RPA2725
transcriptional regulator PcaR	RPA0982
transcriptional regulator PchR	RPA3839
transcriptional regulator PpsR1	RPA1529
transcriptional regulator PpsR2	RPA1536
two-component LuxR family transcriptional regulator	RPA0321
XRE family transcriptional regulator	RPA0443, RPA0927, RPA1926, RPA2243, RPA2481, RPA3162, RPA3869, RPA4134, RPA4327, RPA4395	RPPS3_19170	RPYSC3_19300
The genes information of CGA009 strains was download from gene bank database (NC005296.1). The predicted genes related to transcriptional regulator of PS3 and YSC3 strains was annotated in this study.
