# Supplementary material for: Whole-genome sequencing and comparative analysis of two plant-associated strains of Rhodopseudomonas palustris (PS3 and YSC3)
Source: Sci Rep. 2018 Aug 24;8:12769. doi: 10.1038/s41598-018-31128-8 (PMC6109142; doi:10.1038/s41598-018-31128-8)
Supplement: Supplementary file 12 — Supplementary Table S8 [file 41598_2018_31128_MOESM12_ESM.xlsx]

## Sheet: 工作表1
Supplementary Table S8. Primers used in this study.
Genes	Forward primer (5'→3')	Amplicon size (bp)	References
	Reverse primer (5'→3')
clpX	GCGGTCCACAATCACTACAA	73	[1]
	TGTTCGACTTCGCCAGTTC
flgB	ATAACAAGGGCGGCTTCC	95	This study
	GGCGTAGTCCATCTGGTTG
fliM	TGCACATCGACATGGAAGA	67	This study
	GGTTCGATCGTGGCGTAT
fliE	TTCGGCAACCTGGTCAAG	111	This study
	TCACCACATCCATCACGTT
cheR	TTGCCGAACTGATCGAAGA	61	This study
	AGCATCAGACGTTTGGCATT
cheW	GTAACGATCGGGTTCAAAGC	68	This study
	GAGTCCGATCATCACCACCT
cheA	TCTCGTGACCGTGAAGGAC	122	This study
	GGAACTGATGGATTTCCTGGT
exoR	GCTGTTCAACGGCGAGAAG	120	This study
	AAGGCCTTGTTGTAGCTGTC
Eps	CGGTCGAAGTGGAATCGTAT	97	This study
	GCGCTCTCGACGCTCATA
Reference:
1. Bose A, Newman DK. Regulation of the phototrophic iron oxidation (pio) genes in Rhodopseudomonas palustris TIE-1 is mediated by the global regulator, FixK. Molecular Microbiology. 2011;79(1):63-75.
